# Supplementary material for: Viruses under the Antarctic Ice Shelf are active and potentially involved in global nutrient cycles
Source: Nat Commun. 2023 Dec 14;14:8295. doi: 10.1038/s41467-023-44028-x (PMC10721903; doi:10.1038/s41467-023-44028-x)
Supplement: Supplementary file 4 — Source Data [file 41467_2023_44028_MOESM4_ESM.xlsx]

## Sheet: Virus Feature
Source data for Fig. 1. Viral genomes detected in the metagenomic, MAG, metatranscriptomic and single cell genomic datasets from the Ross Ice Shelf. Here, tentative classification was performed with a combination of data from Virsorter 2.0 and CheckV*
Viral contigs	dsDNAphage	NCLDV	RNA	ssDNA	lavidaviridae	max_score	max_score_group	length	hallmark	viral	cellular	provirus	proviral_length	gene_count	viral_genes	host_genes	checkv_quality	miuvig_quality	completeness	completeness_method	contamination	kmer_freq	warnings
metag_c_000000179238||full	0.940	0.260	0.000	0.000	0.033	0.940	dsDNAphage	193329	4	32000	2800	No	NA	178	10	3	Low-quality	Genome-fragment	36.61	AAI-based (high-confidence)	1.68539	1.0
metag_c_000000113055||full	0.993	0.293	0.035	0.033	0.067	0.993	dsDNAphage	96682	10	36700	1000	No	NA	98	18	0	High-quality	High-quality	100.0	AAI-based (high-confidence)	0	1.0
metag_c_000000333434||full	0.993	0.953	0.005	0.140	0.367	0.993	dsDNAphage	91087	4	73900	2900	No	NA	69	7	3	Low-quality	Genome-fragment	29.23	AAI-based (medium-confidence)	4.34783	1.0
metag_c_000000286960||full	0.993	0.940	0.005	0.240	0.473	0.993	dsDNAphage	89487	5	77900	1500	No	NA	68	8	2	Low-quality	Genome-fragment	28.75	AAI-based (medium-confidence)	2.94118	1.0
metag_c_000000312064||full	0.993	0.540	0.095	0.120	0.427	0.993	dsDNAphage	60331	6	57900	0.000	No	NA	76	22	2	High-quality	High-quality	100.0	AAI-based (medium-confidence)	2.63158	1.0
RIS_SAG_26_contigs_RIS_SAG_26_contigs_42||full	0.980	0.560	0.000	0.073	0.087	0.980	dsDNAphage	56670	10	76500	5900	Yes	39920	68	29	9	High-quality	High-quality	100.0	AAI-based (high-confidence)	29.56	1.0
metag_c_000000123416||full	0.973	0.340	0.005	0.053	0.180	0.973	dsDNAphage	55991	3	68500	0.000	No	NA	73	25	1	High-quality	High-quality	97.42	AAI-based (medium-confidence)	1.36986	1.0
metag_c_000000283993||full	1000	0.253	0.330	0.067	0.207	1000	dsDNAphage	54666	1	26900	0.000	No	NA	52	5	0	Low-quality	Genome-fragment	25.47	AAI-based (high-confidence)	0	1.0
metag_c_000000324213||full	1000	0.500	0.010	0.220	0.447	1000	dsDNAphage	52347	5	61200	0.000	No	NA	80	27	1	Low-quality	Genome-fragment	13.67	AAI-based (medium-confidence)	1.25	1.0
metag_c_000000287998||full	1000	0.293	0.100	0.080	0.080	1000	dsDNAphage	52242	1	46200	0.000	No	NA	91	9	3	Low-quality	Genome-fragment	28.79	AAI-based (high-confidence)	3.2967	1.0
metag_c_000000144917||full	1000	0.367	0.040	0.147	0.287	1000	dsDNAphage	52040	7	70100	0.000	No	NA	67	13	1	High-quality	High-quality	100.0	AAI-based (high-confidence)	1.49254	1.0
metag_c_000000224692||full	0.967	0.220	0.060	0.000	0.040	0.967	dsDNAphage	52007	2	29400	2900	No	NA	34	3	1	Low-quality	Genome-fragment	31.33	HMM-based (lower-bound)	2.94118	1.0
metag_c_000000173603||full	0.993	0.060	0.005	0.007	0.027	0.993	dsDNAphage	49656	1	22700	2700	No	NA	75	5	2	Low-quality	Genome-fragment	23.22	AAI-based (medium-confidence)	2.66667	1.0
metag_c_000000147477||full	1000	0.340	0.085	0.187	0.347	1000	dsDNAphage	49461	7	60300	0.000	No	NA	58	14	0	High-quality	High-quality	100.0	AAI-based (high-confidence)	0	1.0
metag_c_000000292179||full	1000	0.127	0.000	0.000	0.007	1000	dsDNAphage	45199	2	27000	1600	No	NA	63	10	0	Medium-quality	Genome-fragment	82.58	AAI-based (medium-confidence)	0	1.0
metag_c_000000058811||full	0.413	0.993	0.045	0.033	0.673	0.993	NCLDV	44858	0	45500	6100	No	NA	32	11	0	Low-quality	Genome-fragment	9.6	AAI-based (medium-confidence)	0	1.0
metag_c_000000172905||full	1000	0.247	0.100	0.173	0.427	1000	dsDNAphage	42345	2	48800	0.000	No	NA	43	10	0	High-quality	High-quality	93.8	AAI-based (high-confidence)	0	1.0
metag_c_000000179214||full	0.993	0.367	0.005	0.020	0.280	0.993	dsDNAphage	41943	1	48800	2300	No	NA	43	3	0	High-quality	High-quality	100.0	AAI-based (medium-confidence)	0	1.0
metag_c_000000017208||full	1000	0.927	0.035	0.213	0.360	1000	dsDNAphage	41823	16	80000	0.000	No	NA	30	21	0	Low-quality	Genome-fragment	22.57	AAI-based (high-confidence)	0	1.0
RIS_MAG_82_contigs_RIS_MAG_82_contigs_20||full	1000	0.927	0.035	0.213	0.360	1000	dsDNAphage	41823	16	80000	0.000	No	NA	30	21	0	Low-quality	Genome-fragment	22.57	AAI-based (high-confidence)	0	1.0
metag_c_000000264261||full	1000	0.220	0.095	0.200	0.340	1000	dsDNAphage	41231	1	31100	0.000	No	NA	61	6	0	Medium-quality	Genome-fragment	55.37	AAI-based (medium-confidence)	0	1.0
metag_c_000000122124||full	1000	0.080	0.010	0.027	0.040	1000	dsDNAphage	41190	6	34300	1500	No	NA	67	14	3	Medium-quality	Genome-fragment	84.71	AAI-based (medium-confidence)	4.47761	1.0
metag_c_000000282180||full	0.987	0.060	0.000	0.007	0.000	0.987	dsDNAphage	40778	1	12100	3000	No	NA	66	5	0	Low-quality	Genome-fragment	19.22	AAI-based (medium-confidence)	0	1.0
metag_c_000000297094||full	1000	0.200	0.120	0.140	0.740	1000	dsDNAphage	40246	4	37200	0.000	No	NA	43	6	1	Low-quality	Genome-fragment	33.75	HMM-based (lower-bound)	2.32558	1.0
metag_c_000000312507||full	0.980	0.153	0.010	0.020	0.040	0.980	dsDNAphage	40035	1	68300	2400	No	NA	41	4	2	Low-quality	Genome-fragment	22.06	AAI-based (medium-confidence)	4.87805	1.0
metag_c_000000246286||full	1000	0.533	0.030	0.173	0.220	1000	dsDNAphage	39528	7	79500	0.000	No	NA	39	16	0	High-quality	High-quality	90.14	AAI-based (medium-confidence)	0	1.0
metag_c_000000292893||full	0.987	0.233	0.030	0.093	0.133	0.987	dsDNAphage	36595	2	26500	0.000	No	NA	49	10	0	Medium-quality	Genome-fragment	72.95	AAI-based (medium-confidence)	0	1.0
metag_c_000000161464||full	1000	0.427	0.020	0.240	0.260	1000	dsDNAphage	36442	6	69600	0.000	No	NA	46	16	0	High-quality	High-quality	100.0	AAI-based (medium-confidence)	0	1.0
metag_c_000000108063||full	0.993	0.127	0.165	0.040	0.200	0.993	dsDNAphage	35043	1	44200	0.000	No	NA	43	9	1	Low-quality	Genome-fragment	27.9	HMM-based (lower-bound)	2.32558	1.0
metag_c_000000201317||full	0.993	0.087	0.005	0.033	0.073	0.993	dsDNAphage	34792	4	32600	4700	No	NA	43	8	0	High-quality	High-quality	92.09	AAI-based (high-confidence)	0	1.0
metag_c_000000099210||full	0.993	0.860	0.230	0.673	0.980	0.993	dsDNAphage	34662	2	64700	0.000	No	NA	34	3	0	Low-quality	Genome-fragment	23.66	AAI-based (medium-confidence)	0	1.0
metag_c_000000187008||full	1000	0.213	0.070	0.180	0.360	1000	dsDNAphage	34506	1	73100	0.000	No	NA	26	6	0	Medium-quality	Genome-fragment	69.8	AAI-based (medium-confidence)	0	1.0
metag_c_000000026028||full	0.793	0.120	0.000	0.000	0.000	0.793	dsDNAphage	34342	3	27500	15000	No	NA	44	2	1	Low-quality	Genome-fragment	15.69	HMM-based (lower-bound)	2.27273	1.0
RIS_MAG_63_contigs_RIS_MAG_63_contigs_160||full	0.793	0.120	0.000	0.000	0.000	0.793	dsDNAphage	34342	3	27500	15000	No	NA	44	2	1	Low-quality	Genome-fragment	15.69	HMM-based (lower-bound)	2.27273	1.0
metag_c_000000198991||full	0.347	0.527	0.005	0.007	0.020	0.527	NCLDV	33342	0	23100	7700	No	NA	44	2	1	Low-quality	Genome-fragment	15.69	HMM-based (lower-bound)	2.27273	1.0
metag_c_000000265307||full	1000	0.467	0.105	0.080	0.227	1000	dsDNAphage	32634	7	77800	0.000	No	NA	36	24	1	Medium-quality	Genome-fragment	72.02	AAI-based (medium-confidence)	2.77778	1.0
RIS_MAG_39_contigs_RIS_MAG_39_contigs_134||full	0.940	0.513	0.145	0.247	0.213	0.940	dsDNAphage	32301	0	11500	0.000	No	NA	87	2	0	Low-quality	Genome-fragment	11.81	HMM-based (lower-bound)	0	1.0
metag_c_000000087589||full	0.960	0.520	0.155	0.240	0.227	0.960	dsDNAphage	32214	0	11800	0.000	No	NA	85	2	0	Low-quality	Genome-fragment	11.78	HMM-based (lower-bound)	0	1.0
metag_c_000000318491||full	1000	0.893	0.220	0.473	0.920	1000	dsDNAphage	31362	6	88900	0.000	No	NA	18	2	0	Low-quality	Genome-fragment	26.34	AAI-based (medium-confidence)	0	1.0
metag_c_000000087416||full	0.933	0.127	0.065	0.220	0.307	0.933	dsDNAphage	31188	0	68400	0.000	No	NA	38	11	0	Medium-quality	Genome-fragment	54.78	AAI-based (high-confidence)	0	1.0
metag_c_000000125406||full	0.947	0.360	0.230	0.147	0.353	0.947	dsDNAphage	30079	0	35700	0.000	No	NA	28	2	0	Low-quality	Genome-fragment	14.3	AAI-based (medium-confidence)	0	1.0
metag_c_000000136615||full	1000	0.773	0.180	0.480	0.840	1000	dsDNAphage	29988	5	97700	0.000	No	NA	44	14	0	High-quality	High-quality	94.33	AAI-based (high-confidence)	0	1.0
metag_c_000000259194||full	0.893	0.320	0.120	0.213	0.720	0.893	dsDNAphage	29757	0	73700	0.000	No	NA	38	20	1	Low-quality	Genome-fragment	16.01	AAI-based (medium-confidence)	2.63158	1.0
metag_c_000000175059||full	0.940	0.433	0.125	0.693	0.280	0.940	dsDNAphage	29223	0	100000	0.000	No	NA	12	1	0	Low-quality	Genome-fragment	16.1	AAI-based (medium-confidence)	0	1.0
metag_c_000000282388||full	0.660	0.280	0.030	0.007	0.060	0.660	dsDNAphage	29158	0	29400	0.000	No	NA	38	1	0	Low-quality	Genome-fragment	6.04	AAI-based (medium-confidence)	0	1.0
metag_c_000000072153||full	0.887	0.460	0.465	0.413	0.513	0.887	dsDNAphage	28870	0	41700	0.000	No	NA	24	1	0	Low-quality	Genome-fragment	13.61	AAI-based (medium-confidence)	0	1.0
metag_c_000000271213||full	0.993	0.227	0.030	0.100	0.167	0.993	dsDNAphage	28827	2	73500	0.000	No	NA	34	15	0	Medium-quality	Genome-fragment	63.49	AAI-based (medium-confidence)	0	1.0
metag_c_000000229468||full	1000	0.627	0.075	0.447	0.240	1000	dsDNAphage	28729	3	90900	0.000	No	NA	44	11	0	Medium-quality	Genome-fragment	77.82	AAI-based (high-confidence)	0	1.0
metag_c_000000150428||full	0.793	0.273	0.150	0.047	0.313	0.793	dsDNAphage	28495	0	40000	0.000	No	NA	30	4	2	Low-quality	Genome-fragment	19.42	HMM-based (lower-bound)	6.66667	1.0
metag_c_000000187535||full	0.987	0.447	0.000	0.000	0.000	0.987	dsDNAphage	28289	1	27600	6900	No	NA	29	5	0	Medium-quality	Genome-fragment	52.24	AAI-based (high-confidence)	0	1.0
metag_c_000000221354||full	0.967	0.333	0.125	0.833	0.827	0.967	dsDNAphage	28095	0	60500	0.000	No	NA	38	13	0	Medium-quality	Genome-fragment	51.21	AAI-based (medium-confidence)	0	1.0
metag_c_000000125603||full	0.753	0.593	0.000	0.000	0.040	0.753	dsDNAphage	27812	0	34500	6900	No	NA	29	3	0	Low-quality	Genome-fragment	28.66	HMM-based (lower-bound)	0	1.0
metag_c_000000149401||full	0.913	0.660	0.210	0.167	0.907	0.913	dsDNAphage	27701	1	33300	8300	No	NA	12	2	1	Low-quality	Genome-fragment	12.11	HMM-based (lower-bound)	8.33333	1.0
metag_c_000000141428||full	0.987	0.300	0.005	0.007	0.207	0.987	dsDNAphage	27649	1	46200	3800	No	NA	26	2	1	Low-quality	Genome-fragment	15.23	AAI-based (medium-confidence)	3.84615	1.0
metag_c_000000041444||full	1000	0.473	0.060	0.627	0.533	1000	dsDNAphage	27590	1	91200	0.000	No	NA	34	13	0	Low-quality	Genome-fragment	46.21	AAI-based (medium-confidence)	0	1.0
RIS_MAG_64_contigs_RIS_MAG_64_contigs_190||full	1000	0.473	0.060	0.627	0.533	1000	dsDNAphage	27590	1	91200	0.000	No	NA	34	13	0	Low-quality	Genome-fragment	46.21	AAI-based (medium-confidence)	0	1.0
metag_c_000000300344||full	0.993	0.807	0.005	0.007	0.080	0.993	dsDNAphage	27580	2	33300	3700	No	NA	27	7	0	Low-quality	Genome-fragment	34.98	HMM-based (lower-bound)	0	1.0
RIS_SAG_32_contigs_RIS_SAG_32_contigs_20||full	0.993	0.907	0.040	0.600	0.907	0.993	dsDNAphage	27265	1	77600	0.000	No	NA	49	14	0	Low-quality	Genome-fragment	45.16	AAI-based (high-confidence)	0	1.0
metag_c_000000035871||full	0.993	0.087	0.005	0.007	0.020	0.993	dsDNAphage	26952	1	44200	4700	No	NA	43	4	0	Low-quality	Genome-fragment	43.93	AAI-based (medium-confidence)	0	1.0
RIS_MAG_103_contigs_RIS_MAG_103_contigs_143||full	0.993	0.087	0.005	0.007	0.020	0.993	dsDNAphage	26952	1	44200	4700	No	NA	43	4	0	Low-quality	Genome-fragment	43.93	AAI-based (medium-confidence)	0	1.0
metag_c_000000223208||full	1000	0.253	0.035	0.273	0.180	1000	dsDNAphage	26618	5	55800	0.000	No	NA	43	11	0	Medium-quality	Genome-fragment	73.33	AAI-based (high-confidence)	0	1.0
metag_c_000000198191||full	1000	0.607	0.240	0.173	0.473	1000	dsDNAphage	26373	2	34500	0.000	No	NA	29	3	1	Low-quality	Genome-fragment	25.89	AAI-based (medium-confidence)	3.44828	1.0
metag_c_000000207076||full	1000	0.453	0.080	0.707	0.953	1000	dsDNAphage	26103	2	84400	0.000	No	NA	32	4	2	Low-quality	Genome-fragment	32.19	AAI-based (high-confidence)	6.25	1.0
metag_c_000000150561||full	1000	0.853	0.230	0.600	0.933	1000	dsDNAphage	26098	10	100000	0.000	No	NA	21	10	0	Low-quality	Genome-fragment	42.83	AAI-based (high-confidence)	0	1.0
metag_c_000000157029||full	0.993	0.540	0.235	0.227	0.813	0.993	dsDNAphage	26093	4	69600	0.000	No	NA	23	10	1	Low-quality	Genome-fragment	22.01	AAI-based (medium-confidence)	4.34783	1.0
metag_c_000000156340||full	0.993	0.360	0.070	0.027	0.173	0.993	dsDNAphage	25901	4	36000	0.000	No	NA	25	4	0	Low-quality	Genome-fragment	5.35	AAI-based (medium-confidence)	0	1.0
metag_c_000000206471||full	0.480	0.647	0.015	0.007	0.207	0.647	NCLDV	25878	0	40600	0.000	No	NA	25	4	0	Low-quality	Genome-fragment	5.35	AAI-based (medium-confidence)	0	1.0
metag_c_000000144622||full	1000	0.593	0.165	0.173	0.413	1000	dsDNAphage	25486	5	85700	0.000	No	NA	21	10	0	Low-quality	Genome-fragment	43.51	AAI-based (high-confidence)	0	1.0
metag_c_000000314302||full	1000	0.333	0.040	0.293	0.460	1000	dsDNAphage	25431	5	60000	0.000	No	NA	20	8	0	Medium-quality	Genome-fragment	62.26	AAI-based (medium-confidence)	0	1.0
metag_c_000000205213||full	0.993	0.473	0.135	0.160	0.373	0.993	dsDNAphage	25232	1	42900	0.000	No	NA	49	9	3	Low-quality	Genome-fragment	6.35	AAI-based (medium-confidence)	6.12245	1.0
metag_c_000000183098||full	0.947	0.540	0.000	0.040	0.293	0.947	dsDNAphage	25193	0	54100	2700	No	NA	37	2	1	Low-quality	Genome-fragment	14.3	AAI-based (medium-confidence)	2.7027	1.0
metag_c_000000318468||full	0.993	0.180	0.050	0.313	0.160	0.993	dsDNAphage	25168	2	58500	0.000	No	NA	41	10	0	Low-quality	Genome-fragment	45.8	AAI-based (medium-confidence)	0	1.0
metag_c_000000059853||full	0.993	0.447	0.025	0.107	0.433	0.993	dsDNAphage	25009	8	84400	0.000	No	NA	32	15	0	Medium-quality	Genome-fragment	63.9	AAI-based (medium-confidence)	0	1.0
metag_c_000000260599||full	0.920	0.553	0.125	0.213	0.467	0.920	dsDNAphage	24832	0	77800	0.000	No	NA	27	14	0	Low-quality	Genome-fragment	13.28	AAI-based (medium-confidence)	0	1.0
metag_c_000000320034||full	0.873	0.520	0.030	0.080	0.087	0.873	dsDNAphage	24633	0	29500	0.000	No	NA	44	2	0	Low-quality	Genome-fragment	13.94	HMM-based (lower-bound)	0	1.0
metag_c_000000134314||full	1000	0.200	0.185	0.127	0.033	1000	dsDNAphage	24616	1	34900	0.000	No	NA	43	6	0	Medium-quality	Genome-fragment	52.57	AAI-based (medium-confidence)	0	1.0
metag_c_000000301118||full	1000	0.787	0.105	0.313	0.940	1000	dsDNAphage	24560	1	52900	0.000	No	NA	34	3	0	Low-quality	Genome-fragment	20.72	AAI-based (high-confidence)	0	1.0
metag_c_000000147265||full	0.993	0.533	0.020	0.127	0.380	0.993	dsDNAphage	24293	3	77300	0.000	No	NA	22	4	0	Medium-quality	Genome-fragment	64.67	AAI-based (medium-confidence)	0	1.01
metag_c_000000163021||full	0.980	0.820	0.040	0.293	0.260	0.980	dsDNAphage	24290	0	88600	0.000	No	NA	35	7	0	Low-quality	Genome-fragment	43.9	AAI-based (high-confidence)	0	1.0
metag_c_000000030738||full	1000	0.293	0.040	0.020	0.180	1000	dsDNAphage	24262	2	45900	2700	No	NA	37	9	0	Medium-quality	Genome-fragment	57.81	AAI-based (medium-confidence)	0	1.0
RIS_MAG_118_contigs_RIS_MAG_118_contigs_986||full	1000	0.293	0.040	0.020	0.180	1000	dsDNAphage	24262	2	45900	2700	No	NA	37	9	0	Medium-quality	Genome-fragment	57.81	AAI-based (medium-confidence)	0	1.0
metag_c_000000017126||full	1000	0.900	0.000	0.087	0.207	1000	dsDNAphage	24256	7	75000	2500	No	NA	40	19	0	Low-quality	Genome-fragment	13.03	AAI-based (medium-confidence)	0	1.0
RIS_MAG_82_contigs_RIS_MAG_82_contigs_60||full	1000	0.900	0.000	0.087	0.207	1000	dsDNAphage	24256	7	75000	2500	No	NA	40	19	0	Low-quality	Genome-fragment	13.03	AAI-based (medium-confidence)	0	1.0
metag_c_000000098370||full	0.573	0.100	0.015	0.020	0.000	0.573	dsDNAphage	24137	0	56500	13000	Yes	12176	29	3	4	Low-quality	Genome-fragment	8.09	AAI-based (medium-confidence)	49.55	1.0
metag_c_000000265204||full	1000	0.900	0.045	0.287	0.473	1000	dsDNAphage	24089	7	96000	0.000	No	NA	25	16	1	Low-quality	Genome-fragment	6.29	AAI-based (medium-confidence)	4	1.0
metag_c_000000017216||full	0.920	0.787	0.030	0.093	0.340	0.920	dsDNAphage	23846	0	82400	2900	No	NA	34	10	0	Low-quality	Genome-fragment	12.52	AAI-based (medium-confidence)	0	1.0
RIS_MAG_82_contigs_RIS_MAG_82_contigs_17||full	0.920	0.787	0.030	0.093	0.340	0.920	dsDNAphage	23846	0	82400	2900	No	NA	34	10	0	Low-quality	Genome-fragment	12.52	AAI-based (medium-confidence)	0	1.0
metag_c_000000279442||full	1000	0.967	0.075	0.293	0.467	1000	dsDNAphage	23408	2	90900	0.000	No	NA	33	15	0	Low-quality	Genome-fragment	40.21	AAI-based (high-confidence)	0	1.0
metag_c_000000186740||full	0.967	0.580	0.495	0.053	0.427	0.967	dsDNAphage	23393	1	15400	0.000	No	NA	13	1	0	Low-quality	Genome-fragment	10.97	HMM-based (lower-bound)	0	1.0
metag_c_000000210508||full	1000	0.220	0.050	0.233	0.207	1000	dsDNAphage	23384	3	62900	0.000	No	NA	35	10	0	Medium-quality	Genome-fragment	63.51	AAI-based (medium-confidence)	0	1.0
metag_c_000000276367||full	0.740	0.207	0.030	0.080	0.173	0.740	dsDNAphage	23330	0	40000	0.000	No	NA	35	5	2	Low-quality	Genome-fragment	14.71	AAI-based (medium-confidence)	5.71429	1.0
metag_c_000000275933||full	1000	0.713	0.020	0.147	0.500	1000	dsDNAphage	23086	2	33300	0.000	No	NA	30	3	1	Low-quality	Genome-fragment	9.26	HMM-based (lower-bound)	3.33333	1.0
metag_c_000000059910||full	0.947	0.587	0.135	0.540	0.667	0.947	dsDNAphage	23053	0	68200	0.000	No	NA	44	9	2	Low-quality	Genome-fragment	40.06	AAI-based (high-confidence)	4.54545	1.0
metag_c_000000182570||full	1000	0.353	0.130	0.627	0.493	1000	dsDNAphage	22904	5	100000	0.000	No	NA	22	12	0	Medium-quality	Genome-fragment	66.23	AAI-based (high-confidence)	0	1.0
metag_c_000000293448||full	1000	0.807	0.035	0.467	0.573	1000	dsDNAphage	22750	11	95200	0.000	No	NA	21	16	0	Low-quality	Genome-fragment	12.26	AAI-based (medium-confidence)	0	1.0
metag_c_000000035588||full	0.773	0.007	0.000	0.000	0.000	0.773	dsDNAphage	22580	2	26100	30400	Yes	2959	23	2	14	Low-quality	Genome-fragment	5.53	HMM-based (lower-bound)	86.9	1.0
RIS_MAG_76_contigs_RIS_MAG_76_contigs_19||full	0.773	0.007	0.000	0.000	0.000	0.773	dsDNAphage	22580	2	26100	30400	Yes	2959	23	2	14	Low-quality	Genome-fragment	5.53	HMM-based (lower-bound)	86.9	1.0
metag_c_000000284036||full	1000	0.893	0.100	0.307	0.840	1000	dsDNAphage	22532	4	71400	0.000	Yes	16265	21	4	3	Low-quality	Genome-fragment	4.76	AAI-based (medium-confidence)	27.81	1.0
metag_c_000000156099||full	0.960	0.360	0.465	0.033	0.347	0.960	dsDNAphage	22444	1	18200	0.000	No	NA	11	2	1	Low-quality	Genome-fragment	13.57	HMM-based (lower-bound)	9.09091	1.0
metag_c_000000317960||full	0.920	0.433	0.035	0.333	0.207	0.920	dsDNAphage	22396	0	97100	0.000	No	NA	34	10	0	Low-quality	Genome-fragment	46.2	AAI-based (high-confidence)	0	1.0
metag_c_000000275238||full	0.967	0.420	0.035	0.193	0.127	0.967	dsDNAphage	22369	0	18400	0.000	No	NA	49	4	0	Low-quality	Genome-fragment	11.59	HMM-based (lower-bound)	0	1.01
metag_c_000000184056||full	1000	0.780	0.035	0.367	0.407	1000	dsDNAphage	22324	2	60000	0.000	No	NA	35	1	0	Low-quality	Genome-fragment	13.04	AAI-based (medium-confidence)	0	1.0
metag_c_000000181654||full	0.947	0.200	0.015	0.240	0.147	0.947	dsDNAphage	22191	0	46200	0.000	No	NA	39	6	0	Low-quality	Genome-fragment	38.55	AAI-based (medium-confidence)	0	1.0
metag_c_000000182571||full	1000	0.433	0.170	0.500	0.300	1000	dsDNAphage	22158	1	87500	0.000	No	NA	8	1	0	Low-quality	Genome-fragment	12.16	AAI-based (high-confidence)	0	1.0
metag_c_000000152854||full	0.987	0.293	0.230	0.387	0.807	0.987	dsDNAphage	22024	1	66700	0.000	No	NA	18	5	0	Low-quality	Genome-fragment	48.05	AAI-based (medium-confidence)	0	1.0
metag_c_000000184482||full	0.980	0.887	0.075	0.707	0.907	0.980	dsDNAphage	21976	0	77800	0.000	No	NA	27	3	0	Low-quality	Genome-fragment	36.19	AAI-based (high-confidence)	0	1.0
metag_c_000000328288||full	1000	0.753	0.130	0.440	0.840	1000	dsDNAphage	21387	7	90000	0.000	No	NA	20	10	0	Medium-quality	Genome-fragment	52.04	AAI-based (high-confidence)	0	1.0
metag_c_000000207454||full	0.960	0.820	0.100	0.807	0.847	0.960	dsDNAphage	21283	0	74400	0.000
metag_c_000000321672||full	0.947	0.133	0.005	0.007	0.020	0.947	dsDNAphage	21220	1	25000	8300	Yes	14192	24	2	2	Low-quality	Genome-fragment	5.38	HMM-based (lower-bound)	33.12	1.0
metag_c_000000164171||full	0.807	0.113	0.050	0.113	0.493	0.807	dsDNAphage	21162	0	60900	4300	No	NA	23	1	0	Low-quality	Genome-fragment	15.09	AAI-based (medium-confidence)	0	1.0
metag_c_000000162508||full	1000	0.893	0.040	0.173	0.527	1000	dsDNAphage	21107	4	79200	0.000	No	NA	24	8	0	Low-quality	Genome-fragment	47.81	AAI-based (high-confidence)	0	1.0
metag_c_000000303117||full	1000	0.940	0.080	0.313	0.800	1000	dsDNAphage	21007	4	85000	0.000	Yes	14219	20	5	2	Low-quality	Genome-fragment	4.17	AAI-based (medium-confidence)	32.31	1.0
metag_c_000000270822||full	1000	0.873	0.155	0.653	0.940	1000	dsDNAphage	20755	2	37000	0.000	No	NA	27	2	0	Low-quality	Genome-fragment	33.92	AAI-based (medium-confidence)	0	1.01
metag_c_000000144187||full	1000	0.400	0.100	0.007	0.053	1000	dsDNAphage	20613	2	29200	0.000	No	NA	24	2	1	Low-quality	Genome-fragment	10.59	HMM-based (lower-bound)	4.16667	1.0
metag_c_000000140049||full	0.840	0.313	0.075	0.007	0.187	0.840	dsDNAphage	20526	0	34800	0.000	No	NA	23	4	0	Low-quality	Genome-fragment	37.48	AAI-based (medium-confidence)	0	1.0
metag_c_000000229399||full	1000	0.900	0.000	0.013	0.060	1000	dsDNAphage	20495	6	55600	7400	Yes	16938	27	7	2	Low-quality	Genome-fragment	9.05	AAI-based (medium-confidence)	17.36	1.0
metag_c_000000333563||full	1000	0.693	0.070	0.160	0.147	1000	dsDNAphage	20258	2	75700	0.000	No	NA	37	12	0	Low-quality	Genome-fragment	34.17	AAI-based (high-confidence)	0	1.0
metag_c_000000210474||full	0.753	0.773	0.100	0.113	0.253	0.773	NCLDV	20155	0	84200	0.000	Yes	6523	19	2	7	Low-quality	Genome-fragment	3.54	AAI-based (medium-confidence)	67.64	1.0
metag_c_000000139931||full	1000	0.360	0.120	0.193	0.327	1000	dsDNAphage	20004	4	88000	0.000	No	NA	25	5	1	Low-quality	Genome-fragment	10.98	AAI-based (high-confidence)	4	1.0
metag_c_000000315702||full	1000	0.260	0.395	0.753	0.953	1000	dsDNAphage	19936	6	50000	0.000	No	NA	16	7	0	Low-quality	Genome-fragment	49.49	AAI-based (medium-confidence)	0	1.0
metag_c_000000197061||full	0.073	0.827	0.010	0.000	0.240	0.827	NCLDV	19902	0	10500	5300	No	NA	19	2	0	Low-quality	Genome-fragment	3.65	HMM-based (lower-bound)	0	1.0
metag_c_000000264947||full	1000	0.333	0.160	0.480	0.893	1000	dsDNAphage	19670	3	56700	0.000	No	NA	30	10	0	Low-quality	Genome-fragment	36.53	AAI-based (medium-confidence)	0	1.0
metag_c_000000035821||full	0.987	0.227	0.050	0.153	0.527	0.987	dsDNAphage	19597	3	50000	0.000	No	NA	20	8	0	Low-quality	Genome-fragment	28.35	HMM-based (lower-bound)	0	1.0
RIS_MAG_103_contigs_RIS_MAG_103_contigs_131||full	0.987	0.227	0.050	0.153	0.527	0.987	dsDNAphage	19597	3	50000	0.000	No	NA	20	8	0	Low-quality	Genome-fragment	28.35	HMM-based (lower-bound)	0	1.0
metag_c_000000195303||full	0.987	0.347	0.010	0.047	0.087	0.987	dsDNAphage	19537	2	23500	0.000	No	NA	34	6	0	Low-quality	Genome-fragment	26.07	HMM-based (lower-bound)	0	1.0
metag_c_000000280668||full	1000	0.287	0.250	0.287	0.867	1000	dsDNAphage	19087	8	76200	0.000	No	NA	21	16	0	Low-quality	Genome-fragment	46.75	AAI-based (medium-confidence)	0	1.0
metag_c_000000149595||full	1000	0.853	0.060	0.520	0.860	1000	dsDNAphage	19040	1	100000	0.000	No	NA	21	10	1	Low-quality	Genome-fragment	33.17	AAI-based (high-confidence)	4.7619	1.0
metag_c_000000204652||full	1000	0.693	0.020	0.233	0.380	1000	dsDNAphage	18832	3	77800	0.000	No	NA	27	10	0	Low-quality	Genome-fragment	31.88	AAI-based (high-confidence)	0	1.0
metag_c_000000125899||full	0.993	0.200	0.035	0.427	0.853	0.993	dsDNAphage	18825	1	93100	0.000	No	NA	29	9	0	Low-quality	Genome-fragment	38.81	AAI-based (high-confidence)	0	1.0
metag_c_000000144790||full	0.973	0.253	0.005	0.000	0.067	0.973	dsDNAphage	18790	1	25000	6200	No	NA	16	2	0	Low-quality	Genome-fragment	22.38	HMM-based (lower-bound)	0	1.0
metag_c_000000264765||full	0.667	0.293	0.025	0.073	0.087	0.667	dsDNAphage	18651	0	42300	0.000	No	NA	26	1	0	Low-quality	Genome-fragment	14.43	AAI-based (medium-confidence)	0	1.0
metag_c_000000319719||full	1000	0.533	0.060	0.480	0.333	1000	dsDNAphage	18618	1	92600	0.000	No	NA	27	11	0	Low-quality	Genome-fragment	30.18	AAI-based (high-confidence)	0	1.0
metag_c_000000320757||full	0.993	0.320	0.365	0.220	0.253	0.993	dsDNAphage	18504	4	31200	0.000	No	NA	16	3	0	Low-quality	Genome-fragment	20.42	HMM-based (lower-bound)	0	1.0
metag_c_000000087760||full	1000	0.200	0.080	0.393	0.280	1000	dsDNAphage	18441	5	85700	0.000	No	NA	28	12	0	Low-quality	Genome-fragment	33.83	AAI-based (high-confidence)	0	1.0
metag_c_000000215355||full	0.620	0.187	0.000	0.000	0.033	0.620	dsDNAphage	18431	0	25000	0.000	No	NA	25	1	0	Low-quality	Genome-fragment	11.07	HMM-based (lower-bound)	0	1.0
metag_c_000000126693||full	0.960	0.853	0.050	0.167	0.453	0.960	dsDNAphage	18403	0	64500	0.000	No	NA	31	5	1	Low-quality	Genome-fragment	9.69	AAI-based (medium-confidence)	3.22581	1.0
metag_c_000000207357||full	1000	0.427	0.115	0.020	0.160	1000	dsDNAphage	18372	6	54200	0.000	No	NA	24	7	0	Medium-quality	Genome-fragment	52.03	AAI-based (medium-confidence)	0	1.0
metag_c_000000182546||full	0.967	0.920	0.080	0.187	0.673	0.967	dsDNAphage	18213	2	25000	0.000	No	NA	40	4	1	Low-quality	Genome-fragment	8.4	AAI-based (medium-confidence)	2.5	1.0
metag_c_000000181796||full	0.953	0.760	0.065	0.107	0.353	0.953	dsDNAphage	18170	0	18900	0.000	No	NA	37	2	1	Low-quality	Genome-fragment	10.74	HMM-based (lower-bound)	2.7027	1.0
metag_c_000000333337||full	1000	0.400	0.110	0.287	0.393	1000	dsDNAphage	18161	5	84200	0.000	No	NA	19	7	1	Low-quality	Genome-fragment	9.56	AAI-based (high-confidence)	5.26316	1.0
metag_c_000000155135||full	1000	0.433	0.100	0.527	0.587	1000	dsDNAphage	18108	2	92300	0.000	No	NA	26	13	0	Low-quality	Genome-fragment	31.45	AAI-based (high-confidence)	0	1.0
metag_c_000000314546||full	0.980	0.673	0.395	0.360	0.827	0.980	dsDNAphage	18070	2	7100	0.000	No	NA	28	1	0	Low-quality	Genome-fragment	29.12	AAI-based (high-confidence)	0	1.0
metag_c_000000081923||full	0.987	0.227	0.210	0.080	0.420	0.987	dsDNAphage	18006	1	52600	0.000	No	NA	19	7	0	Low-quality	Genome-fragment	14.34	HMM-based (lower-bound)	0	1.0
metag_c_000000126400||full	1000	0.433	0.220	0.513	0.833	1000	dsDNAphage	17987	1	27600	0.000	No	NA	29	2	0	Low-quality	Genome-fragment	39.32	AAI-based (medium-confidence)	0	1.0
metag_c_000000237803||full	0.927	0.553	0.115	0.153	0.707	0.927	dsDNAphage	17973	0	41400	0.000	No	NA	29	7	0	Low-quality	Genome-fragment	34.5	AAI-based (medium-confidence)	0	1.0
metag_c_000000283370||full	1000	0.873	0.115	0.687	0.600	1000	dsDNAphage	17964	11	95000	0.000	No	NA	20	14	1	Low-quality	Genome-fragment	9.54	AAI-based (medium-confidence)	5	1.0
metag_c_000000249685||full	0.993	0.247	0.225	0.033	0.267	0.993	dsDNAphage	17931	1	50000	0.000	No	NA	16	2	0	Low-quality	Genome-fragment	9.09	AAI-based (medium-confidence)	0	1.0
metag_c_000000147932||full	1000	0.253	0.020	0.213	0.280	1000	dsDNAphage	17918	5	95700	0.000	No	NA	23	11	0	Low-quality	Genome-fragment	41.17	AAI-based (high-confidence)	0	1.0
metag_c_000000093197||full	0.993	0.213	0.000	0.013	0.020	0.993	dsDNAphage	17913	4	51600	6500	No	NA	31	6	0	Medium-quality	Genome-fragment	56.0	AAI-based (high-confidence)	0	1.0
metag_c_000000267608||full	0.980	0.447	0.110	0.513	0.307	0.980	dsDNAphage	17904	0	90300	0.000	No	NA	31	10	0	Low-quality	Genome-fragment	30.89	AAI-based (high-confidence)	0	1.0
metag_c_000000117394||full	0.940	0.433	0.055	0.440	0.700	0.940	dsDNAphage	17831	0	95200	0.000	No	NA	21	8	1	Low-quality	Genome-fragment	28.81	AAI-based (high-confidence)	4.7619	1.0
RIS_MAG_30_contigs_RIS_MAG_30_contigs_133||full	0.820	0.727	0.225	0.233	0.380	0.820	dsDNAphage	17728	0	28600	0.000	No	NA	14	2	0	Low-quality	Genome-fragment	31.98	AAI-based (medium-confidence)	0	1.0
metag_c_000000156211||full	1000	0.213	0.170	0.433	0.160	1000	dsDNAphage	17697	2	53300	0.000	No	NA	30	12	0	Low-quality	Genome-fragment	42.87	AAI-based (medium-confidence)	0	1.0
metag_c_000000135675||full	0.787	0.127	0.015	0.040	0.393	0.787	dsDNAphage	17672	0	58100	9700	No	NA	31	8	2	Low-quality	Genome-fragment	9.25	AAI-based (medium-confidence)	6.45161	1.0
metag_c_000000290188||full	1000	0.293	0.065	0.240	0.167	1000	dsDNAphage	17556	0	37900	0.000	No	NA	29	6	0	Low-quality	Genome-fragment	19.72	HMM-based (lower-bound)	0	1.0
metag_c_000000289221||full	0.807	0.880	0.245	0.260	0.613	0.880	NCLDV	17320	0	68800	0.000	No	NA	16	3	0	Low-quality	Genome-fragment	11.13	AAI-based (medium-confidence)	0	1.0
metag_c_000000202029||full	0.993	0.960	0.040	0.180	0.720	0.993	dsDNAphage	17297	1	60000	4000	No	NA	25	5	2	Low-quality	Genome-fragment	10.33	AAI-based (high-confidence)	8	1.0
metag_c_000000299354||full	0.687	0.520	0.075	0.193	0.573	0.687	dsDNAphage	17151	0	73300	0.000	No	NA	15	6	0	Low-quality	Genome-fragment	30.07	AAI-based (medium-confidence)	0	1.0
metag_c_000000214222||full	1000	0.400	0.015	0.033	0.067	1000	dsDNAphage	17090	1	15200	0.000	No	NA	33	1	0	Low-quality	Genome-fragment	3.1	HMM-based (lower-bound)	0	1.0
metag_c_000000274728||full	1000	0.380	0.115	0.407	0.847	1000	dsDNAphage	16918	2	73700	0.000	No	NA	19	7	0	Low-quality	Genome-fragment	39.57	AAI-based (high-confidence)	0	1.0
metag_c_000000094686||full	1000	0.180	0.070	0.293	0.247	1000	dsDNAphage	16831	1	34600	0.000	No	NA	26	2	0	Low-quality	Genome-fragment	33.09	AAI-based (medium-confidence)	0	1.0
metag_c_000000113180||full	1000	0.273	0.155	0.207	0.320	1000	dsDNAphage	16761	3	88900	0.000	No	NA	18	7	0	Low-quality	Genome-fragment	47.84	AAI-based (medium-confidence)	0	1.0
metag_c_000000160055||full	0.760	0.780	0.035	0.340	0.727	0.780	NCLDV	16738	0	75000	0.000	No	NA	8	3	0	Low-quality	Genome-fragment	23.14	AAI-based (high-confidence)	0	1.0
metag_c_000000058433||full	1000	0.513	0.085	0.680	0.920	1000	dsDNAphage	16639	7	89300	0.000	No	NA	28	13	0	Low-quality	Genome-fragment	8.92	AAI-based (medium-confidence)	0	1.0
RIS_MAG_91_contigs_RIS_MAG_91_contigs_232||full	1000	0.513	0.085	0.680	0.920	1000	dsDNAphage	16639	7	89300	0.000	No	NA	28	13	0	Low-quality	Genome-fragment	8.92	AAI-based (medium-confidence)	0	1.0
metag_c_000000134459||full	0.967	0.200	0.000	0.060	0.027	0.967	dsDNAphage	16365	0	15200	3000	No	NA	25	4	1	Low-quality	Genome-fragment	25.02	AAI-based (medium-confidence)	4	1.0
metag_c_000000140694||full	1000	0.187	0.075	0.640	0.267	1000	dsDNAphage	16282	2	50000	0.000	No	NA	33	2	0	Low-quality	Genome-fragment	8.39	HMM-based (lower-bound)	0	1.0
metag_c_000000230120||full	0.993	0.320	0.105	0.107	0.040	0.993	dsDNAphage	16178	2	30800	0.000	No	NA	24	7	0	Low-quality	Genome-fragment	33.53	AAI-based (medium-confidence)	0	1.0
metag_c_000000046770||full	0.947	0.040	0.000	0.000	0.000	0.947	dsDNAphage	16071	3	25000	15000	No	NA	26	3	0	Low-quality	Genome-fragment	21.76	HMM-based (lower-bound)	0	1.0
RIS_MAG_79_contigs_RIS_MAG_79_contigs_464||full	0.947	0.040	0.000	0.000	0.000	0.947	dsDNAphage	16071	3	25000	15000	Yes	6048	20	3	6	Low-quality	Genome-fragment	11.54	AAI-based (medium-confidence)	62.37	1.0
metag_c_000000243887||full	1000	0.380	0.120	0.267	0.647	1000	dsDNAphage	15986	5	84200	0.000	No	NA	19	9	0	Low-quality	Genome-fragment	36.61	AAI-based (high-confidence)	0	1.0
metag_c_000000261999||full	0.760	0.213	0.000	0.013	0.007	0.760	dsDNAphage	15886	0	15200	3000	No	NA	33	2	1	Low-quality	Genome-fragment	6.0	HMM-based (lower-bound)	3.0303	1.0
metag_c_000000279192||full	1000	0.253	0.005	0.220	0.167	1000	dsDNAphage	15803	2	66700	0.000	No	NA	27	9	1	Low-quality	Genome-fragment	47.5	AAI-based (high-confidence)	3.7037	1.0
metag_c_000000151899||full	0.493	0.653	0.150	0.087	0.300	0.653	NCLDV	15791	0	16700	0.000	No	NA	24	1	0	Low-quality	Genome-fragment	2.99	AAI-based (medium-confidence)	0	1.0
metag_c_000000064633||full	0.993	0.873	0.080	0.140	0.700	0.993	dsDNAphage	15729	3	34800	0.000	No	NA	23	3	1	Low-quality	Genome-fragment	25.7	AAI-based (high-confidence)	4.34783	1.0
metag_c_000000254023||full	1000	0.127	0.025	0.327	0.093	1000	dsDNAphage	15505	5	48100	0.000	No	NA	27	7	0	Low-quality	Genome-fragment	18.57	HMM-based (lower-bound)	0	1.0
metag_c_000000293609||full	1000	0.507	0.065	0.333	0.640	1000	dsDNAphage	15483	3	100000	0.000	No	NA	20	9	0	Low-quality	Genome-fragment	8.26	AAI-based (medium-confidence)	0	1.0
metag_c_000000282006||full	0.827	0.053	0.015	0.133	0.500	0.827	dsDNAphage	15479	0	79200	4200	No	NA	24	7	1	Low-quality	Genome-fragment	16.57	AAI-based (high-confidence)	4.16667	1.0
metag_c_000000157689||full	0.973	0.307	0.105	0.153	0.387	0.973	dsDNAphage	15475	0	30000	0.000	No	NA	20	2	0	Low-quality	Genome-fragment	20.52	HMM-based (lower-bound)	0	1.0
metag_c_000000313687||full	0.907	0.333	0.295	0.653	0.500	0.907	dsDNAphage	15459	0	100000	0.000	No	NA	4	3	0	Low-quality	Genome-fragment	24.27	AAI-based (high-confidence)	0	1.0
metag_c_000000249697||full	1000	0.213	0.475	0.633	0.933	1000	dsDNAphage	15349	1	44400	0.000	No	NA	18	1	0	Low-quality	Genome-fragment	25.08	AAI-based (medium-confidence)	0	1.0	1.0
metag_c_000000141418||full	0.880	0.313	0.045	0.193	0.240	0.880	dsDNAphage	15241	0	24000	0.000	No	NA	25	2	0	Low-quality	Genome-fragment	8.37	HMM-based (lower-bound)	0	1.01
metag_c_000000125298||full	0.987	0.347	0.065	0.567	0.387	0.987	dsDNAphage	15159	0	72000	0.000	No	NA	25	8	1	Low-quality	Genome-fragment	8.12	AAI-based (high-confidence)	4	1.0
metag_c_000000321490||full	1000	0.620	0.050	0.267	0.233	1000	dsDNAphage	15149	3	86400	0.000	No	NA	22	3	1	Low-quality	Genome-fragment	6.51	HMM-based (lower-bound)	4.54545	1.0
metag_c_000000183869||full	0.840	0.180	0.080	0.307	0.053	0.840	dsDNAphage	15145	0	29600	0.000	No	NA	27	2	0	Low-quality	Genome-fragment	21.45	HMM-based (lower-bound)	0	1.01
metag_c_000000191431||full	1000	0.173	0.515	0.747	0.800	1000	dsDNAphage	15140	3	36000	0.000	No	NA	25	3	0	Low-quality	Genome-fragment	25.96	HMM-based (lower-bound)	0	1.0
metag_c_000000222739||full	0.880	0.387	0.435	0.213	0.800	0.880	dsDNAphage	15058	0	28600	0.000	No	NA	14	1	0	Low-quality	Genome-fragment	7.09	AAI-based (high-confidence)	0	1.0
metag_c_000000311568||full	1000	0.580	0.185	0.660	0.980	1000	dsDNAphage	14932	6	83300	0.000	No	NA	12	7	0	Low-quality	Genome-fragment	6.91	HMM-based (lower-bound)	0	1.0
metag_c_000000266135||full	0.720	0.233	0.000	0.000	0.007	0.720	dsDNAphage	14931	0	30400	4300		No	NA	12	7	0	Low-quality	Genome-fragment	6.91	HMM-based (lower-bound)	0
metag_c_000000267113||full	0.987	0.547	0.030	0.427	0.187	0.987	dsDNAphage	14917	0	56800	0.000	No	NA	37	4	0	Low-quality	Genome-fragment	26.88	AAI-based (medium-confidence)	0	1.0
metag_c_000000201535||full	0.867	0.560	0.780	0.713	0.827	0.867	dsDNAphage	14908	1	50000	0.000	No	NA	6	1	0	Low-quality	Genome-fragment	33.33	AAI-based (medium-confidence)	0	1.0
metag_c_000000296128||full	0.860	0.920	0.240	0.660	0.973	0.973	lavidaviridae	14891	0	75000	0.000	No	NA	8	3	0	Low-quality	Genome-fragment	21.23	HMM-based (lower-bound)	0	1.01
metag_c_000000231117||full	1000	0.560	0.250	0.447	0.860	1000	dsDNAphage	14804	1	83300	0.000	No	NA	6	3	0	Low-quality	Genome-fragment	31.32	AAI-based (medium-confidence)	0	1.0
metag_c_000000132726||full	0.787	0.413	0.100	0.533	0.527	0.787	dsDNAphage	14793	0	50000	0.000	No	NA	18	5	0	Low-quality	Genome-fragment	5.91	HMM-based (lower-bound)	0	1.0
metag_c_000000306313||full	0.980	0.433	0.020	0.247	0.333	0.980	dsDNAphage	14732	4	94400	0.000	No	NA	18	7	0	Low-quality	Genome-fragment	36.56	AAI-based (high-confidence)	0	1.0
metag_c_000000334435||full	0.820	0.453	0.260	0.413	0.720	0.820	dsDNAphage	14723	0	62500	0.000	No	NA	8	1	0	Low-quality	Genome-fragment	20.61	HMM-based (lower-bound)	0	1.0
metag_c_000000173084||full	0.353	0.880	0.020	0.040	0.513	0.880	NCLDV	14717	0	30000	10000	No	NA	11	2	1	Low-quality	Genome-fragment	2.93	AAI-based (medium-confidence)	9.09091	1.0
metag_c_000000271268||full	0.647	1000	0.380	0.460	1000	1000	NCLDV	14690	1	16700	0.000	No	NA	18	2	0	Low-quality	Genome-fragment	10.7	HMM-based (lower-bound)	0	1.0	Hit Major capsid protein of Polinton-like viruses (PLV_SPO)
metag_c_000000205713||full	1000	0.380	0.060	0.220	0.280	1000	dsDNAphage	14637	3	94700	0.000	No	NA	19	8	0	Low-quality	Genome-fragment	27.26	AAI-based (high-confidence)	0	1.0
metag_c_000000279608||full	0.653	0.327	0.000	0.000	0.040	0.653	dsDNAphage	14618	0	28600	9500	No	NA	21	1	0	Low-quality	Genome-fragment	2.91	AAI-based (medium-confidence)	0	1.0
metag_c_000000125601||full	0.940	0.287	0.775	0.007	0.667	0.940	dsDNAphage	14555	1	20000	0.000	Yes	12260	5	1	1	Low-quality	Genome-fragment	20.25	HMM-based (lower-bound)	15.77	1.0
metag_c_000000160306||full	0.993	0.827	0.045	0.307	0.253	0.993	dsDNAphage	14423	2	72200	0.000	No	NA	18	4	0	Low-quality	Genome-fragment	39.46	AAI-based (high-confidence)	0	1.0
metag_c_000000227107||full	1000	0.940	0.065	0.467	0.820	1000	dsDNAphage	14399	1	100000	0.000	No	NA	17	9	0	Low-quality	Genome-fragment	25.06	AAI-based (high-confidence)	0	1.0
metag_c_000000261217||full	1000	0.293	0.140	0.160	0.627	1000	dsDNAphage	14366	2	62500	0.000	Yes	10269	16	3	2	Low-quality	Genome-fragment	6.57	AAI-based (high-confidence)	28.52	1.0
metag_c_000000312401||full	1000	0.520	0.155	0.493	0.380	1000	dsDNAphage	14358	2	88200	0.000	No	NA	17	2	0	Low-quality	Genome-fragment	7.83	AAI-based (high-confidence)	0	1.0
metag_c_000000144488||full	1000	0.113	0.025	0.040	0.207	1000	dsDNAphage	14242	4	55000	5000	No	NA	20	4	1	Low-quality	Genome-fragment	41.26	AAI-based (medium-confidence)	5	1.0
metag_c_000000180880||full	1000	0.433	0.050	0.607	0.307	1000	dsDNAphage	14192	1	50000	0.000	No	NA	20	3	0	Low-quality	Genome-fragment	38.71	AAI-based (high-confidence)	0	1.0
metag_c_000000046747||full	1000	0.233	0.000	0.020	0.120	1000	dsDNAphage	14136	4	47400	5300	No	NA	19	7	1	Low-quality	Genome-fragment	19.89	HMM-based (lower-bound)	5.26316	1.0
RIS_MAG_79_contigs_RIS_MAG_79_contigs_432||full	1000	0.233	0.000	0.020	0.120	1000	dsDNAphage	14136	4	47400	5300	No	NA	19	7	1	Low-quality	Genome-fragment	19.89	HMM-based (lower-bound)	5.26316	1.0
metag_c_000000191365||full	0.753	0.480	0.125	0.313	0.493	0.753	dsDNAphage	14135	0	60000	0.000	No	NA	10	2	0	Low-quality	Genome-fragment	38.82	AAI-based (high-confidence)	0	1.0
metag_c_000000167618||full	1000	0.840	0.025	0.540	0.427	1000	dsDNAphage	14128	8	93800	0.000	No	NA	16	13	0	Low-quality	Genome-fragment	7.73	AAI-based (medium-confidence)	0	1.0
metag_c_000000172946||full	0.927	0.167	0.085	0.113	0.300	0.927	dsDNAphage	14068	0	51900	0.000	Yes	10903	27	7	3	Low-quality	Genome-fragment	21.47	AAI-based (high-confidence)	22.5	1.0
metag_c_000000229382||full	0.800	0.567	0.035	0.240	0.280	0.800	dsDNAphage	14059	0	61900	0.000	No	NA	21	4	0	Low-quality	Genome-fragment	24.4	AAI-based (high-confidence)	0	1.0
metag_c_000000320000||full	1000	0.893	0.205	0.753	0.793	1000	dsDNAphage	13993	7	100000	0.000	No	NA	8	6	0	Low-quality	Genome-fragment	6.6	HMM-based (lower-bound)	0	1.0
metag_c_000000255755||full	0.993	0.367	0.035	0.153	0.240	0.993	dsDNAphage	13868	1	86700	0.000	Yes	9233	15	3	2	Low-quality	Genome-fragment	18.63	AAI-based (medium-confidence)	33.42	1.0
metag_c_000000334592||full	0.967	0.847	0.080	0.773	0.853	0.967	dsDNAphage	13867	0	68800	0.000	No	NA	32	10	0	Low-quality	Genome-fragment	7.53	AAI-based (medium-confidence)	0	1.0
metag_c_000000256960||full	0.993	0.920	0.235	0.487	0.913	0.993	dsDNAphage	13854	2	80000	0.000	No	NA	5	2	0	Low-quality	Genome-fragment	23.17	HMM-based (lower-bound)	0	1.0
metag_c_000000022291||full	0.987	0.413	0.220	0.587	0.947	0.987	dsDNAphage	13850	1	100000	0.000	No	NA	14	4	0	Low-quality	Genome-fragment	22.64	AAI-based (high-confidence)	0	1.0
RIS_MAG_69_contigs_RIS_MAG_69_contigs_190||full	0.987	0.413	0.220	0.587	0.947	0.987	dsDNAphage	13850	1	100000	0.000	No	NA	14	4	0	Low-quality	Genome-fragment	22.64	AAI-based (high-confidence)	0	1.0
metag_c_000000194460||full	0.973	0.340	0.120	0.980	0.493	0.980	ssDNA	13817	0	56700	0.000	No	NA	30	8	0	Low-quality	Genome-fragment	20.47	AAI-based (medium-confidence)	0	1.0
metag_c_000000272928||full	1000	0.280	0.045	0.580	0.260	1000	dsDNAphage	13798	4	87100	0.000	No	NA	31	10	0	Low-quality	Genome-fragment	38.07	AAI-based (high-confidence)	0	1.0
metag_c_000000072136||full	0.967	0.113	0.345	0.520	0.093	0.967	dsDNAphage	13797	0	19200	0.000	No	NA	26	4	0	Low-quality	Genome-fragment	6.57	HMM-based (lower-bound)	0	1.0
metag_c_000000193861||full	0.933	0.207	0.135	0.107	0.047	0.933	dsDNAphage	13769	0	34800	0.000	No	NA	23	3	0	Low-quality	Genome-fragment	9.02	HMM-based (lower-bound)	0	1.0
metag_k121_3128264_flag_1_multi_90000_len_13744||full	1000	0.087	0.010	0.020	0.360	1000	dsDNAphage	13744	1	45500	4500	No	NA	22	4	0	Low-quality	Genome-fragment	34.93	AAI-based (high-confidence)	0	1.0
metag_c_000000143565||full	0.993	0.447	0.015	0.080	0.247	0.993	dsDNAphage	13741	2	80000	6700	No	NA	15	6	1	Low-quality	Genome-fragment	10.47	AAI-based (medium-confidence)	6.66667	1.0
metag_c_000000042162||full	0.553	0.720	0.095	0.020	0.120	0.720	NCLDV	13732	2	30000	0.000	Yes	6493	10	2	6	Low-quality	Genome-fragment	3.62	HMM-based (lower-bound)	52.72	1.0
metag_c_000000247526||full	0.553	0.720	0.095	0.020	0.120	0.720	NCLDV? (uncertain)	13732	2	30000	0.000	Yes	6493	10	2	6	Low-quality	Genome-fragment	3.62	HMM-based (lower-bound)	52.72	1.0
metag_c_000000152027||full	1000	0.753	0.345	0.527	0.927	1000	dsDNAphage	13696	3	66700	0.000	No	NA	6	3	0	Low-quality	Genome-fragment	6.11	HMM-based (lower-bound)	0	1.0
metag_c_000000310301||full	1000	0.333	0.105	0.467	0.420	1000	dsDNAphage	13626	1	37000	0.000	No	NA	27	5	2	Low-quality	Genome-fragment	5.39	AAI-based (medium-confidence)	7.40741	1.0
metag_c_000000241782||full	0.900	0.233	0.110	0.213	0.200	0.900	dsDNAphage	13571	0	80000	0.000	No	NA	20	2	0	Low-quality	Genome-fragment	16.71	AAI-based (medium-confidence)	0	1.0
metag_c_000000142001||full	0.993	0.813	0.045	0.040	0.500	0.993	dsDNAphage	13566	2	35700	0.000	No	NA	14	4	0	Low-quality	Genome-fragment	8.55	AAI-based (medium-confidence)	0	1.0
metag_c_000000286843||full	1000	0.707	0.100	0.367	0.653	1000	dsDNAphage	13549	7	100000	0.000	No	NA	14	9	0	Low-quality	Genome-fragment	28.86	AAI-based (high-confidence)	0	1.0
metag_c_000000222853||full	0.987	0.553	0.020	0.353	0.173	0.987	dsDNAphage	13520	0	23500	0.000	No	NA	34	4	0	Low-quality	Genome-fragment	6.97	AAI-based (medium-confidence)	0	1.0
metag_c_000000271455||full	1000	0.167	0.085	0.707	0.580	1000	dsDNAphage	13464	2	54500	0.000	No	NA	22	5	0	Low-quality	Genome-fragment	36.58	AAI-based (high-confidence)	0	1.0
metag_c_000000126977||full	1000	0.933	0.265	0.893	0.993	1000	dsDNAphage	13422	7	90000	0.000	No	NA	10	6	0	Low-quality	Genome-fragment	20.92	AAI-based (medium-confidence)	0	1.0
metag_c_000000143267||full	0.993	0.540	0.020	0.007	0.260	0.993	dsDNAphage	13389	2	50000	0.000	No	NA	14	5	0	Low-quality	Genome-fragment	8.44	AAI-based (medium-confidence)	0	1.0
metag_c_000000290712||full	0.967	0.100	0.005	0.060	0.053	0.967	dsDNAphage	13313	0	46400	7100	No	NA	28	3	0	Low-quality	Genome-fragment	34.14	AAI-based (medium-confidence)	0	1.0
metag_c_000000124297||full	1000	0.060	0.000	0.013	0.067	1000	dsDNAphage	13281	1	55600	5600	No	NA	18	7	1	Low-quality	Genome-fragment	8.37	AAI-based (medium-confidence)	5.55556	1.0
metag_c_000000234327||full	0.900	0.327	0.090	0.100	0.367	0.900	dsDNAphage	13263	0	50000	0.000	No	NA	20	1	0	Low-quality	Genome-fragment	6.42	AAI-based (medium-confidence)	0	1.0
metag_c_000000207670||full	0.740	0.527	0.035	0.080	0.320	0.740	dsDNAphage	13260	0	20000	4000	No	NA	25	2	0	Low-quality	Genome-fragment	8.09	HMM-based (lower-bound)	0	1.0
metag_c_000000248340||full	1000	0.147	0.225	0.220	0.473	1000	dsDNAphage	13241	5	91700	0.000	No	NA	12	4	0	Low-quality	Genome-fragment	39.92	AAI-based (high-confidence)	0	1.0
metag_c_000000319176||full	0.847	0.740	0.100	0.373	0.873	0.873	lavidaviridae	13238	0	58800	0.000	No	NA	17	7	0	Low-quality	Genome-fragment	6.29	AAI-based (medium-confidence)	0	1.0
metag_c_000000135587||full	1000	0.880	0.105	0.353	0.380	1000	dsDNAphage	13214	2	81800	0.000	No	NA	11	1	0	Low-quality	Genome-fragment	7.91	AAI-based (medium-confidence)	0	1.0
metag_c_000000262583||full	0.987	0.333	0.135	0.420	0.507	0.987	dsDNAphage	13206	0	59100	0.000	No	NA	22	2	0	Low-quality	Genome-fragment	22.04	AAI-based (high-confidence)	0	1.0
metag_c_000000325023||full	1000	0.313	0.005	0.320	0.220	1000	dsDNAphage	13167	3	70000	0.000	No	NA	20	4	0	Low-quality	Genome-fragment	40.13	AAI-based (high-confidence)	0	1.0
metag_c_000000196525||full	1000	0.827	0.250	0.427	0.860	1000	dsDNAphage	13131	1	92900	0.000	No	NA	14	3	0	Low-quality	Genome-fragment	34.04	AAI-based (medium-confidence)	0	1.0
metag_c_000000143576||full	1000	0.887	0.030	0.240	0.680	1000	dsDNAphage	13121	1	76500	0.000	No	NA	14	9	0	Low-quality	Genome-fragment	25.47	AAI-based (high-confidence)	0	1.01
metag_c_000000209871||full	1000	0.400	0.115	0.267	0.207	1000	dsDNAphage	13121	1	95200	0.000	No	NA	21	8	0	Low-quality	Genome-fragment	24.45	AAI-based (high-confidence)	0	1.0
metag_c_000000277113||full	1000	0.527	0.090	0.320	0.927	1000	dsDNAphage	13121	3	85700	0.000	No	NA	17	2	0	Low-quality	Genome-fragment	11.24	AAI-based (high-confidence)	0	1.0
metag_c_000000219369||full	1000	0.347	0.080	0.453	0.473	1000	dsDNAphage	13120	4	85000	0.000	No	NA	20	9	0	Low-quality	Genome-fragment	7.02	AAI-based (medium-confidence)	0	1.0
metag_c_000000017234||full	1000	0.793	0.080	0.387	0.587	1000	dsDNAphage	13107	5	100000	0.000	No	NA	17	12	0	Low-quality	Genome-fragment	7.31	AAI-based (medium-confidence)	0	1.0
RIS_MAG_82_contigs_RIS_MAG_82_contigs_49||full	1000	0.793	0.080	0.387	0.587	1000	dsDNAphage	13107	5	100000	0.000	No	NA	17	12	0	Low-quality	Genome-fragment	7.31	AAI-based (medium-confidence)	0	1.0
metag_c_000000207021||full	0.940	0.847	0.260	0.253	0.960	0.960	lavidaviridae	13105	0	45800	0.000	No	NA	24	2	0	Low-quality	Genome-fragment	2.88	HMM-based (lower-bound)	0	1.0
metag_c_000000171136||full	1000	0.673	0.120	0.793	0.853	1000	dsDNAphage	13058	2	65000	0.000	No	NA	20	4	0	Low-quality	Genome-fragment	31.46	AAI-based (high-confidence)	0	1.0
metag_c_000000213507||full	1000	0.887	0.165	0.833	0.967	1000	dsDNAphage	13020	5	92300	0.000	No	NA	13	6	0	Low-quality	Genome-fragment	8.8	HMM-based (lower-bound)	0	1.03
metag_c_000000311653||full	0.920	0.167	0.100	0.267	0.640	0.920	dsDNAphage	13004	0	86700	0.000	No	NA	15	9	0	Low-quality	Genome-fragment	7.0	AAI-based (medium-confidence)	0	1.0
metag_c_000000129303||full	1000	0.193	0.140	0.280	0.353	1000	dsDNAphage	12985	6	85700	0.000	No	NA	14	7	0	Low-quality	Genome-fragment	38.51	AAI-based (high-confidence)	0	1.0
RIS_MAG_22_contigs_RIS_MAG_22_contigs_30||0_partial	0.840	0.053	0.000	0.000	0.007	0.840	dsDNAphage	12973	3	22700	22700	No	NA				Low-quality	Genome-fragment
metag_c_000000022738||full	1000	0.773	0.085	0.740	0.753	1000	dsDNAphage	12900	5	94100	0.000	No	NA	17	11	0	Low-quality	Genome-fragment	6.89	AAI-based (medium-confidence)	0	1.0
RIS_MAG_69_contigs_RIS_MAG_69_contigs_464||full	1000	0.773	0.085	0.740	0.753	1000	dsDNAphage	12900	5	94100	0.000	No	NA	17	11	0	Low-quality	Genome-fragment	6.89	AAI-based (medium-confidence)	0	1.0
RIS_SAG_35_contigs_RIS_SAG_35_contigs_44||full	0.500	0.780	0.085	0.033	0.300	0.780	NCLDV? (uncertain)	12885	0	14300	0.000	No	NA	15	1	0	Low-quality	Genome-fragment	21.07	HMM-based (lower-bound)	0	1.0
metag_c_000000125394||full	1000	0.687	0.005	0.080	0.007	1000	dsDNAphage	12832	1	41200	2900	No	NA	34	5	4	Low-quality	Genome-fragment	5.81	HMM-based (lower-bound)	11.7647	1.0
metag_c_000000250827||full	0.613	0.713	0.225	0.147	0.533	0.713	NCLDV	12802	0	20000	0.000	No	NA	5	1	0	Low-quality	Genome-fragment	7.78	HMM-based (lower-bound)	0	1.0
metag_c_000000269055||full	0.520	0.620	0.020	0.020	0.380	0.620	NCLDV	12616	0	53800	0.000	No	NA	13	3	2	Low-quality	Genome-fragment	7.08	AAI-based (medium-confidence)	15.3846	1.0
metag_c_000000314572||full	0.993	0.073	0.015	0.013	0.080	0.993	dsDNAphage	12603	4	50000	10000	No	NA	10	5	0	Low-quality	Genome-fragment	12.7	HMM-based (lower-bound)	0	1.0
metag_c_000000292544||full	0.993	0.393	0.300	0.507	0.380	0.993	dsDNAphage	12546	0	26500	0.000	No	NA	34	2	0	Low-quality	Genome-fragment	10.74	HMM-based (lower-bound)	0	1.0
metag_c_000000208840||full	0.993	0.940	0.290	0.867	0.993	0.993	dsDNAphage	12540	3	71400	0.000	No	NA	7	1	0	Low-quality	Genome-fragment	19.63	AAI-based (medium-confidence)	0	1.0
metag_c_000000252985||full	1000	0.767	0.115	0.393	0.273	1000	dsDNAphage	12514	4	71400	0.000	No	NA	7	4	0	Low-quality	Genome-fragment	5.64	HMM-based (lower-bound)	0	1.0
metag_c_000000317509||full	1000	0.813	0.230	0.953	0.973	1000	dsDNAphage	12495	4	68800	0.000	No	NA	16	5	0	Low-quality	Genome-fragment	20.1	AAI-based (high-confidence)	0	1.0
metag_c_000000244701||full	0.200	0.973	0.010	0.007	0.073	0.973	NCLDV	12453	0	12500	6200	No	NA	17	2	1	Low-quality	Genome-fragment	1.07	HMM-based (lower-bound)	5.88235	1.0
metag_c_000000090831||full	0.993	0.647	0.185	0.653	0.707	0.993	dsDNAphage	12452	1	50000	0.000	No	NA	16	2	0	Low-quality	Genome-fragment	4.48	HMM-based (lower-bound)	0	1.0
metag_c_000000133247||full	0.993	0.640	0.020	0.127	0.427	0.993	dsDNAphage	12440	1	76900	7700	No	NA	13	2	1	Low-quality	Genome-fragment	8.19	AAI-based (medium-confidence)	7.69231	1.01
metag_c_000000194262||full	0.780	0.907	0.140	0.360	0.347	0.907	NCLDV	12415	0	72700	0.000	No	NA	11	3	1	Low-quality	Genome-fragment	5.11	AAI-based (medium-confidence)	9.09091	1.0
metag_c_000000088175||full	1000	0.387	0.080	0.413	0.220	1000	dsDNAphage	12403	1	85000	0.000	No	NA	20	5	0	Low-quality	Genome-fragment	22.78	AAI-based (high-confidence)	0	1.0
metag_c_000000256071||full	0.987	0.620	0.000	0.013	0.007	0.987	dsDNAphage	12352	1	35000	10000	No	NA	20	4	3	Low-quality	Genome-fragment	9.34	HMM-based (lower-bound)	15	1.0
metag_c_000000176518||full	0.993	0.580	0.325	0.447	0.773	0.993	dsDNAphage	12294	1	71400	0.000	No	NA	7	2	0	Low-quality	Genome-fragment	4.84	AAI-based (medium-confidence)	0	1.0
metag_c_000000045683||full	1000	0.147	0.040	0.120	0.387	1000	dsDNAphage	12286	6	37500	0.000	No	NA	16	9	0	Low-quality	Genome-fragment	19.5	AAI-based (medium-confidence)	0	1.0
RIS_MAG_86_contigs_RIS_MAG_86_contigs_439||full	1000	0.147	0.040	0.120	0.387	1000	dsDNAphage	12286	6	37500	0.000	No	NA	16	9	0	Low-quality	Genome-fragment	19.5	AAI-based (medium-confidence)	0	1.0
metag_c_000000273664||full	1000	0.313	0.130	0.347	0.513	1000	dsDNAphage	12272	1	80000	0.000	No	NA	10	2	0	Low-quality	Genome-fragment	22.23	AAI-based (medium-confidence)	0	1.0
metag_c_000000017127||full	1000	0.660	0.025	0.420	0.347	1000	dsDNAphage	12259	1	50000	0.000	No	NA	22	5	1	Low-quality	Genome-fragment	34.54	AAI-based (high-confidence)	4.54545	1.0
RIS_MAG_82_contigs_RIS_MAG_82_contigs_53||full	1000	0.660	0.025	0.420	0.347	1000	dsDNAphage	12259	1	50000	0.000	No	NA	22	5	1	Low-quality	Genome-fragment	34.54	AAI-based (high-confidence)	4.54545	1.0
metag_c_000000046021||full	0.727	0.507	0.010	0.013	0.007	0.727	dsDNAphage	12242	0	30000	10000	No	NA	20	4	0	Low-quality	Genome-fragment	18.84	AAI-based (medium-confidence)	0	1.0
RIS_MAG_86_contigs_RIS_MAG_86_contigs_113||full	0.727	0.507	0.010	0.013	0.007	0.727	dsDNAphage	12242	0	30000	10000	No	NA	20	4	0	Low-quality	Genome-fragment	18.84	AAI-based (medium-confidence)	0	1.0
metag_c_000000017158||full	0.927	0.660	0.025	0.807	0.460	0.927	dsDNAphage	12221	0	84200	0.000	No	NA	19	8	0	Low-quality	Genome-fragment	17.99	AAI-based (medium-confidence)	0	1.0
RIS_MAG_82_contigs_RIS_MAG_82_contigs_117||full	0.927	0.660	0.025	0.807	0.460	0.927	dsDNAphage	12221	0	84200	0.000	No	NA	19	8	0	Low-quality	Genome-fragment	17.99	AAI-based (medium-confidence)	0	1.0
metag_c_000000196332||full	1000	0.933	0.120	0.740	0.807	1000	dsDNAphage	12209	3	90500	0.000	No	NA	21	8	0	Low-quality	Genome-fragment	33.69	AAI-based (medium-confidence)	0	1.0
metag_c_000000282087||full	0.813	0.507	0.020	0.287	0.187	0.813	dsDNAphage	12202	0	66700	0.000	No	NA	15	1	0	Low-quality	Genome-fragment	31.76	AAI-based (medium-confidence)	0	1.0
metag_c_000000207436||full	0.960	0.747	0.270	0.400	0.913	0.960	dsDNAphage	12190	2	25000	0.000	No	NA	16	3	0	Low-quality	Genome-fragment	24.0	AAI-based (high-confidence)	0	1.0
metag_c_000000206479||full	0.593	0.993	0.045	0.027	0.633	0.993	NCLDV	12189	0	36400	0.000	No	NA	11	2	1	Low-quality	Genome-fragment	3.99	HMM-based (lower-bound)	9.09091	1.0
metag_c_000000176485||full	0.993	0.193	0.060	0.387	0.293	0.993	dsDNAphage	12177	1	38500	0.000	No	NA	26	3	0	Low-quality	Genome-fragment	21.53	HMM-based (lower-bound)	0	1.0
metag_c_000000252230||full	0.947	0.360	0.080	0.587	0.127	0.947	dsDNAphage	12120	0	76000	0.000	No	NA	25	5	0	Low-quality	Genome-fragment	19.4	AAI-based (high-confidence)	0	1.0
metag_c_000000325982||full	1000	0.487	0.495	0.033	0.560	1000	dsDNAphage	12098	2	30800	0.000	No	NA	13	4	0	Low-quality	Genome-fragment	26.81	AAI-based (medium-confidence)	0	1.0
metag_c_000000282766||full	1000	0.440	0.095	0.287	0.267	1000	dsDNAphage	12083	1	94400	0.000	No	NA	18	9	0	Low-quality	Genome-fragment	6.47	AAI-based (medium-confidence)	0	1.0
metag_c_000000185087||full	0.993	0.273	0.130	0.340	0.513	0.993	dsDNAphage	12074	3	75000	0.000	No	NA	16	6	1	Low-quality	Genome-fragment	31.74	AAI-based (medium-confidence)	6.25	1.0
metag_c_000000266441||full	1000	0.207	0.085	0.340	0.440	1000	dsDNAphage	12070	2	95700	0.000	No	NA	23	10	0	Low-quality	Genome-fragment	21.03	AAI-based (high-confidence)	0	1.0
metag_c_000000143826||full	1000	0.540	0.190	0.473	0.740	1000	dsDNAphage	12056	1	85700	0.000	No	NA	14	6	1	Low-quality	Genome-fragment	6.6	HMM-based (lower-bound)	7.14286	1.01
metag_c_000000317761||full	0.940	0.653	0.285	0.800	0.907	0.940	dsDNAphage	12014	0	100000	0.000	No	NA	8	2	0	Low-quality	Genome-fragment	25.35	AAI-based (medium-confidence)	0	1.01
metag_c_000000172112||full	1000	0.193	0.005	0.033	0.107	1000	dsDNAphage	11978	1	29200	4200	No	NA	24	4	0	Low-quality	Genome-fragment	16.65	AAI-based (high-confidence)	0	1.0
metag_c_000000188470||full	0.993	0.393	0.235	0.580	0.947	0.993	dsDNAphage	11947	3	87500	0.000	No	NA	8	5	0	Low-quality	Genome-fragment	31.53	AAI-based (medium-confidence)	0	1.0
metag_c_000000221314||full	1000	0.127	0.040	0.620	0.307	1000	dsDNAphage	11932	3	40900	0.000	No	NA	22	5	0	Low-quality	Genome-fragment	33.02	AAI-based (high-confidence)	0	1.0
metag_c_000000144767||full	0.873	0.387	0.105	0.367	0.887	0.887	lavidaviridae	11918	0	80000	0.000	No	NA	15	7	0	Low-quality	Genome-fragment	28.76	AAI-based (medium-confidence)	0	1.0
metag_c_000000226482||full	0.987	0.053	0.010	0.027	0.033	0.987	dsDNAphage	11860	3	33300	6700	No	NA	15	2	0	Low-quality	Genome-fragment	22.38	AAI-based (medium-confidence)	0	1.0
metag_c_000000200774||full	0.987	0.580	0.195	0.480	0.393	0.987	dsDNAphage	11853	4	100000	0.000	No	NA	8	6	0	Low-quality	Genome-fragment	6.6	HMM-based (lower-bound)	0	1.0
metag_c_000000145911||full	0.747	0.233	0.070	0.167	0.147	0.747	dsDNAphage	11851	0	91700	0.000	No	NA	12	4	0	Low-quality	Genome-fragment	6.57	AAI-based (medium-confidence)	0	1.0
metag_c_000000094676||full	1000	0.213	0.170	0.700	0.333	1000	dsDNAphage	11840	5	93800	0.000	No	NA	16	11	0	Low-quality	Genome-fragment	18.14	HMM-based (lower-bound)	0	1.0
metag_c_000000270970||full	0.793	0.727	0.095	0.247	0.247	0.793	dsDNAphage	11815	0	68800	0.000	No	NA	16	2	0	Low-quality	Genome-fragment	5.58	AAI-based (medium-confidence)	0	1.0
metag_c_000000298871||full	0.827	0.527	0.090	0.107	0.387	0.827	dsDNAphage	11801	0	63200	5300	Yes	10384	19	6	3	Low-quality	Genome-fragment	4.68	HMM-based (lower-bound)	12.01	1.0
metag_c_000000308596||full	1000	0.287	0.125	0.473	0.373	1000	dsDNAphage	11716	4	100000	0.000	No	NA	11	8	0	Low-quality	Genome-fragment	21.71	AAI-based (high-confidence)	0	1.0
metag_c_000000183289||full	0.753	0.573	0.020	0.120	0.293	0.753	dsDNAphage	11708	0	70000	0.000	No	NA	20	5	2	Low-quality	Genome-fragment	6.24	AAI-based (high-confidence)	10	1.0
RIS_MAG_37_contigs_RIS_MAG_37_contigs_343||full	0.993	0.073	0.010	0.033	0.293	0.993	dsDNAphage	11689	1	45000	5000	No	NA	20	4	0	Low-quality	Genome-fragment	29.72	AAI-based (high-confidence)	0	1.0
metag_c_000000300420||full	0.247	1000	0.050	0.053	0.947	1000	NCLDV	11679	0	15800	0.000	No	NA	18	2	1	Low-quality	Genome-fragment	3.35	HMM-based (lower-bound)	5.55556	1.0
metag_c_000000286072||full	0.967	0.820	0.070	0.860	0.427	0.967	dsDNAphage	11635	0	51700	0.000	No	NA	29	5	2	Low-quality	Genome-fragment	6.2	AAI-based (medium-confidence)	6.89655	1.0
metag_c_000000187555||full	0.900	0.107	0.070	0.447	0.200	0.900	dsDNAphage	11610	0	76500	0.000	No	NA	17	5	0	Low-quality	Genome-fragment	26.35	AAI-based (medium-confidence)	0	1.0
metag_c_000000114743||full	1000	0.600	0.205	0.953	1000	1000	dsDNAphage	11599	6	100000	0.000	No	NA	9	7	0	Low-quality	Genome-fragment	18.86	AAI-based (high-confidence)	0	1.0
metag_c_000000239633||full	1000	0.173	0.075	0.787	0.260	1000	dsDNAphage	11596	3	76500	0.000	No	NA	17	6	0	Low-quality	Genome-fragment	26.38	AAI-based (medium-confidence)	0	1.0
metag_c_000000299511||full	1000	0.407	0.105	0.467	0.747	1000	dsDNAphage	11589	3	76900	0.000	No	NA	13	4	0	Low-quality	Genome-fragment	29.79	AAI-based (high-confidence)	0	1.0
metag_c_000000232548||full	0.993	0.593	0.130	0.253	0.487	0.993	dsDNAphage	11561	1	70000	0.000	No	NA	10	5	0	Low-quality	Genome-fragment	21.36	AAI-based (medium-confidence)	0	1.0
RIS_MAG_37_contigs_RIS_MAG_37_contigs_436||full	1000	0.433	0.220	0.833	0.320	1000	dsDNAphage	11550	2	100000	0.000	No	NA	19	3	0	Low-quality	Genome-fragment	28.24	AAI-based (medium-confidence)	0	1.0
metag_c_000000041464||full	1000	0.867	0.065	0.820	0.747	1000	dsDNAphage	11537	2	100000	0.000	No	NA	20	8	0	Low-quality	Genome-fragment	19.2	AAI-based (high-confidence)	0	1.0
RIS_MAG_64_contigs_RIS_MAG_64_contigs_12||full	1000	0.867	0.065	0.820	0.747	1000	dsDNAphage	11537	2	100000	0.000	No	NA	20	8	0	Low-quality	Genome-fragment	19.2	AAI-based (high-confidence)	0	1.0
metag_c_000000303784||full	1000	0.173	0.115	0.400	0.573	1000	dsDNAphage	11493	8	100000	0.000	No	NA	14	11	0	Low-quality	Genome-fragment	6.07	AAI-based (medium-confidence)	0	1.0
metag_c_000000072094||full	1000	0.240	0.110	0.733	0.827	1000	dsDNAphage	11485	6	70600	0.000	No	NA	17	10	0	Low-quality	Genome-fragment	24.54	AAI-based (medium-confidence)	0	1.01
metag_c_000000278285||full	0.993	0.480	0.090	0.380	0.300	0.993	dsDNAphage	11472	0	63200	0.000	No	NA	19	3	1	Low-quality	Genome-fragment	22.84	AAI-based (medium-confidence)	5.26316	1.0
metag_c_000000325622||full	0.967	0.833	0.085	0.487	0.253	0.967	dsDNAphage	11454	3	41200	0.000	No	NA	17	5	0	Low-quality	Genome-fragment	11.35	AAI-based (high-confidence)	0	1.0
metag_c_000000303941||full	1000	0.067	0.010	0.047	0.040	1000	dsDNAphage	11430	1	37000	7400	No	NA	27	4	0	Low-quality	Genome-fragment	16.79	HMM-based (lower-bound)	0	1.0
metag_c_000000313867||full	0.993	0.087	0.025	0.487	0.280	0.993	dsDNAphage	11399	1	47400	0.000	No	NA	19	3	0	Low-quality	Genome-fragment	33.33	AAI-based (medium-confidence)	0	1.0
metag_c_000000269304||full	0.513	0.880	0.375	0.113	0.993	0.993	lavidaviridae	11377	0	25000	0.000	No	NA	8	1	0	Low-quality	Genome-fragment	1.51	HMM-based (lower-bound)	0	1.0
metag_c_000000067702||full	0.667	0.753	0.235	0.273	0.480	0.753	NCLDV	11350	0	33300	0.000	No	NA	6	1	0	Low-quality	Genome-fragment	21.9	AAI-based (medium-confidence)	0	1.0
metag_c_000000166540||full	0.987	0.913	0.060	0.840	0.953	0.987	dsDNAphage	11310	0	75000	0.000	No	NA	24	2	1	Low-quality	Genome-fragment	17.41	AAI-based (high-confidence)	4.16667	1.0
metag_k121_2678744_flag_1_multi_173992_len_11306||full	1000	0.400	0.215	0.760	0.320	1000	dsDNAphage	11304	2	94700	0.000	No	NA	19	3	0	Low-quality	Genome-fragment	27.64	AAI-based (medium-confidence)	0	1.0
metag_c_000000253238_lt2gene||lt2gene	nan	nan	nan	nan	nan	nan	dsDNAphage	11302	1	100000	0.000	No	NA	1	1	0	Low-quality	Genome-fragment	12.57	HMM-based (lower-bound)	0	1.0
metag_c_000000312238||full	0.233	1000	0.015	0.040	0.487	1000	NCLDV	11293	0	45500	9100	No	NA	11	1	0	Low-quality	Genome-fragment	2.38	AAI-based (medium-confidence)	0	1.0
metag_c_000000236272||full	0.673	0.467	0.000	0.067	0.127	0.673	dsDNAphage	11288	0	26100	4300
metag_c_000000277680||full	1000	0.913	0.100	0.333	0.347	1000	dsDNAphage	11272	6	78600	0.000	No	NA	14	8	0	Low-quality	Genome-fragment	25.91	AAI-based (high-confidence)	0	1.0
metag_c_000000141135||full	0.993	0.147	0.005	0.060	0.747	0.993	dsDNAphage	11265	1	57900	5300	No	NA	19	5	1	Low-quality	Genome-fragment	5.93	AAI-based (medium-confidence)	5.26316	1.0
metag_c_000000269004||full	0.987	0.373	0.015	0.260	0.147	0.987	dsDNAphage	11251	0	65000	0.000	No	NA	20	2	0	Low-quality	Genome-fragment	25.66	AAI-based (medium-confidence)	0	1.0
metag_c_000000228202||full	1000	0.347	0.140	0.700	0.780	1000	dsDNAphage	11233	2	100000	0.000	No	NA	14	1	0	Low-quality	Genome-fragment	7.88	AAI-based (medium-confidence)	0	1.01
RIS_MAG_37_contigs_RIS_MAG_37_contigs_665||full	0.953	0.687	0.385	0.380	0.593	0.953	dsDNAphage	11223	0	40000	0.000	No	NA	10	2	0	Low-quality	Genome-fragment	14.77	HMM-based (lower-bound)	0	1.0
metag_c_000000114763||full	0.873	0.267	0.105	0.420	0.493	0.873	dsDNAphage	11195	0	78900	0.000	No	NA	19	7	1	Low-quality	Genome-fragment	24.13	AAI-based (high-confidence)	5.26316	1.0
metag_c_000000061269||full	1000	0.780	0.030	0.793	0.520	1000	dsDNAphage	11184	2	74200	0.000	No	NA	31	8	0	Low-quality	Genome-fragment	29.59	AAI-based (high-confidence)	0	1.0
metag_c_000000305933||full	0.280	0.980	0.025	0.020	0.447	0.980	NCLDV	11163	0	33300	8300	No	NA	11	2	0	Low-quality	Genome-fragment	2.36	AAI-based (medium-confidence)	0	1.01
metag_c_000000247526||full	1000	0.707	0.000	0.093	0.293	1000	dsDNAphage	11160	5	83300	5600	Yes	7567	18	8	3	Low-quality	Genome-fragment	4.05	AAI-based (medium-confidence)	32.2	1.0
metag_c_000000235953||full	0.987	0.453	0.190	0.333	0.260	0.987	dsDNAphage	11114	1	47100	0.000	No	NA	17	7	0	Low-quality	Genome-fragment	17.47	AAI-based (medium-confidence)	0	1.0
metag_c_000000017186||full	0.967	0.600	0.070	0.400	0.353	0.967	dsDNAphage	11102	0	100000	0.000	No	NA	15	8	1	Low-quality	Genome-fragment	5.95	AAI-based (medium-confidence)	6.66667	1.0
RIS_MAG_82_contigs_RIS_MAG_82_contigs_88||full	0.967	0.600	0.070	0.400	0.353	0.967	dsDNAphage	11102	0	100000	0.000	No	NA	15	8	1	Low-quality	Genome-fragment	5.95	AAI-based (medium-confidence)	6.66667	1.0
metag_c_000000163810||full	1000	0.527	0.155	0.400	0.707	1000	dsDNAphage	11101	2	85700	0.000	No	NA	13	8	0	Low-quality	Genome-fragment	29.3	AAI-based (high-confidence)	0	1.0
metag_c_000000176810||full	1000	0.193	0.115	0.780	0.580	1000	dsDNAphage	11101	3	100000	0.000	No	NA	7	4	0	Low-quality	Genome-fragment	5.94	AAI-based (high-confidence)	0	1.0
metag_c_000000113032||full	0.673	0.007	0.020	0.000	0.033	0.673	dsDNAphage	11071	2	28600	42900	Yes	2393	7	1	4	Low-quality	Genome-fragment	3.49	HMM-based (lower-bound)	78.38	1.0
metag_c_000000220302||full	0.233	0.993	0.040	0.040	0.907	0.993	NCLDV	11060	0	20000	10000	No	NA	9	2	0	Low-quality	Genome-fragment	4.3	HMM-based (lower-bound)	0	1.0
metag_c_000000193032||full	0.973	0.740	0.385	0.633	0.900	0.973	dsDNAphage	11034	0	38100	0.000	No	NA	21	2	0	Low-quality	Genome-fragment	5.11	HMM-based (lower-bound)	0	1.0
metag_c_000000276572||full	0.953	0.567	0.105	0.453	0.820	0.953	dsDNAphage	11007	0	91700	0.000	No	NA	12	8	0	Low-quality	Genome-fragment	5.92	AAI-based (medium-confidence)	0	1.0
metag_c_000000165426||full	0.907	0.647	0.160	0.760	0.993	0.993	lavidaviridae	10986	0	92900	0.000	No	NA	14	3	0	Low-quality	Genome-fragment	17.89	AAI-based (medium-confidence)	0	1.0
metag_c_000000167561||full	1000	0.287	0.085	0.360	0.633	1000	dsDNAphage	10916	8	100000	0.000	No	NA	13	10	0	Low-quality	Genome-fragment	5.86	AAI-based (medium-confidence)	0	1.0
metag_c_000000197417||full	1000	0.860	0.110	0.380	0.293	1000	dsDNAphage	10914	1	100000	0.000	No	NA	10	3	0	Low-quality	Genome-fragment	6.55	AAI-based (medium-confidence)	0	1.0
metag_c_000000174899||full	0.993	0.267	0.020	0.200	0.207	0.993	dsDNAphage	10911	1	76900	0.000	No	NA	13	2	0	Low-quality	Genome-fragment	21.02	AAI-based (high-confidence)	0	1.0
metag_c_000000261343||full	0.993	0.320	0.120	0.313	0.173	0.993	dsDNAphage	10900	1	90000	0.000	No	NA	20	9	0	Low-quality	Genome-fragment	19.06	AAI-based (high-confidence)	0	1.0
metag_c_000000184932||full	0.987	0.293	0.320	0.053	0.373	0.987	dsDNAphage	10893	1	54500	0.000	No	NA	11	4	0	Low-quality	Genome-fragment	11.63	HMM-based (lower-bound)	0	1.0
metag_c_000000051576||full	0.933	0.273	0.005	0.000	0.013	0.933	dsDNAphage	10886	3	35700	7100	No	NA	14	3	1	Low-quality	Genome-fragment	6.3	HMM-based (lower-bound)	7.14286	1.0
RIS_MAG_66_contigs_RIS_MAG_66_contigs_227||full	0.933	0.273	0.005	0.000	0.013	0.933	dsDNAphage	10886	3	35700	7100	No	NA	14	3	1	Low-quality	Genome-fragment	6.3	HMM-based (lower-bound)	7.14286	1.0
metag_c_000000210245||full	0.967	0.127	0.070	0.387	0.220	0.967	dsDNAphage	10879	0	63600	0.000	No	NA	22	5	0	Low-quality	Genome-fragment	30.99	AAI-based (high-confidence)	0	1.0
metag_c_000000288413||full	0.607	0.807	0.235	0.033	0.967	0.967	lavidaviridae	10824	0	27300	0.000	No	NA	11	1	0	Low-quality	Genome-fragment	6.04	HMM-based (lower-bound)	0	1.0
metag_c_000000210523||full	1000	0.947	0.105	0.593	0.993	1000	dsDNAphage	10818	8	81800	0.000	No	NA	11	9	0	Low-quality	Genome-fragment	4.91	HMM-based (lower-bound)	0	1.0
metag_c_000000215827||full	1000	0.553	0.215	0.880	0.520	1000	dsDNAphage	10808	5	73300	0.000	No	NA	15	7	0	Low-quality	Genome-fragment	24.26	AAI-based (medium-confidence)	0	1.0
metag_c_000000138705||full	1000	0.113	0.170	0.207	0.333	1000	dsDNAphage	10786	1	71400	0.000	No	NA	14	3	1	Low-quality	Genome-fragment	24.97	AAI-based (medium-confidence)	7.14286	1.0
metag_c_000000280364||full	0.980	0.240	0.300	0.593	0.107	0.980	dsDNAphage	10786	0	13300	0.000	No	NA	30	2	0	Low-quality	Genome-fragment	6.66	HMM-based (lower-bound)	0	1.0
metag_c_000000318365||full	0.880	0.880	0.055	0.360	0.107	0.880	dsDNAphage	10773	0	28000	0.000	No	NA	25	1	0	Low-quality	Genome-fragment	11.92	HMM-based (lower-bound)	0	1.0
metag_c_000000113103||full	0.940	0.420	0.020	0.647	0.260	0.940	dsDNAphage	10758	0	50000	0.000	No	NA	20	6	0	Low-quality	Genome-fragment	18.3	AAI-based (medium-confidence)	0	1.0
metag_c_000000087235||full	1000	0.240	0.175	0.047	0.180	1000	dsDNAphage	10747	1	50000	0.000	No	NA	12	2	0	Low-quality	Genome-fragment	16.43	HMM-based (lower-bound)	0	1.0
metag_c_000000228891||full	1000	0.720	0.015	0.140	0.313	1000	dsDNAphage	10743	2	47100	0.000	No	NA	17	5	0	Low-quality	Genome-fragment	9.13	AAI-based (medium-confidence)	0	1.0
metag_c_000000299962||full	0.987	0.427	0.425	0.707	0.800	0.987	dsDNAphage	10742	1	100000	0.000	No	NA	5	2	0	Low-quality	Genome-fragment	10.81	AAI-based (high-confidence)	0	1.01
metag_c_000000100161||full	1000	0.847	0.000	0.000	0.160	1000	dsDNAphage	10735	1	26300	5300	No	NA	19	1	0	Low-quality	Genome-fragment	5.75	HMM-based (lower-bound)	0	1.0
metag_c_000000323029||full	1000	0.860	0.115	0.347	0.940	1000	dsDNAphage	10731	3	55600	0.000	No	NA	9	2	0	Low-quality	Genome-fragment	4.06	HMM-based (lower-bound)	0	1.0
metag_c_000000227743||full	1000	0.873	0.100	0.773	0.987	1000	dsDNAphage	10703	1	42900	0.000	No	NA	14	2	0	Low-quality	Genome-fragment	15.84	AAI-based (high-confidence)	0	1.0
metag_c_000000238823||full	0.867	0.907	0.030	0.240	0.193	0.907	NCLDV	10692	0	25000	0.000	No	NA	13	3	0	Low-quality	Genome-fragment	16.38	HMM-based (lower-bound)	0	1.0
metag_c_000000103198||full	0.960	0.353	0.665	0.513	0.933	0.960	dsDNAphage	10666	2	38500	0.000	No	NA	21	4	0	Low-quality	Genome-fragment	20.3	AAI-based (high-confidence)	0	1.01
metag_c_000000299584||full	1000	0.360	0.030	0.240	0.260	1000	dsDNAphage	10632	2	52400	0.000	No	NA	3	1	0	Low-quality	Genome-fragment	17.2	AAI-based (medium-confidence)	0	1.0
metag_c_000000078127||full	0.793	0.733	0.415	0.533	0.847	0.847	lavidaviridae	10622	0	66700	0.000	No	NA	21	1	0	Low-quality	Genome-fragment	4.52	HMM-based (lower-bound)	0	1.01
metag_c_000000310572||full	1000	0.880	0.120	0.667	0.640	1000	dsDNAphage	10574	5	92300	0.000	No	NA	13	9	0	Low-quality	Genome-fragment	5.6	AAI-based (medium-confidence)	0	1.0
metag_c_000000326518||full	1000	0.707	0.145	0.360	0.507	1000	dsDNAphage	10570	2	50000	0.000	No	NA	12	4	0	Low-quality	Genome-fragment	12.38	HMM-based (lower-bound)	0	1.0
RIS_MAG_37_contigs_RIS_MAG_37_contigs_878||full	0.933	0.667	0.115	0.220	0.200	0.933	dsDNAphage	10559	0	93800	0.000	No	NA	16	4	0	Low-quality	Genome-fragment	27.02	AAI-based (medium-confidence)	0	1.0
metag_c_000000206121||full	1000	0.313	0.140	0.507	0.780	1000	dsDNAphage	10550	1	100000	0.000	No	NA	15	7	1	Low-quality	Genome-fragment	5.65	AAI-based (medium-confidence)	6.66667	1.0
metag_c_000000262072||full	0.760	0.647	0.050	0.067	0.453	0.760	dsDNAphage	10538	0	36800	15800	No	NA	19	1	0	Low-quality	Genome-fragment	7.19	AAI-based (medium-confidence)	0	1.0
metag_c_000000164203||full	1000	0.833	0.120	0.540	0.400	1000	dsDNAphage	10537	2	90900	0.000	No	NA	11	2	0	Low-quality	Genome-fragment	13.03	AAI-based (high-confidence)	0	1.0
metag_c_000000214306||full	1000	0.840	0.205	0.673	0.887	1000	dsDNAphage	10518	1	85700	0.000	No	NA	7	4	0	Low-quality	Genome-fragment	6.31	AAI-based (medium-confidence)	0	1.0
metag_c_000000249801||full	0.987	0.320	0.305	0.253	0.047	0.987	dsDNAphage	10510	0	35000	0.000	No	NA	20	5	0	Low-quality	Genome-fragment	23.4	AAI-based (medium-confidence)	0	1.0
metag_c_000000060036||full	0.840	0.553	0.345	0.527	0.573	0.840	dsDNAphage	10500	0	60000	0.000	No	NA	5	1	0	Low-quality	Genome-fragment	14.7	HMM-based (lower-bound)	0	1.0
metag_c_000000310546||full	1000	0.660	0.085	0.907	0.553	1000	dsDNAphage	10476	1	75000	0.000	No	NA	24	4	0	Low-quality	Genome-fragment	16.87	AAI-based (high-confidence)	0	1.0
metag_c_000000333102||full	0.967	0.427	0.120	0.353	0.380	0.967	dsDNAphage	10471	0	47400	0.000	No	NA	19	3	0	Low-quality	Genome-fragment	5.61	AAI-based (medium-confidence)	0	1.0
metag_c_000000288848||full	0.913	0.547	0.045	0.460	0.320	0.913	dsDNAphage	10431	0	86700	0.000	No	NA	15	5	0	Low-quality	Genome-fragment	17.96	AAI-based (high-confidence)	0	1.0
metag_c_000000211436||full	0.700	0.260	0.070	0.260	0.427	0.700	dsDNAphage	10427	0	29400	0.000	No	NA	17	2	0	Low-quality	Genome-fragment	5.7	HMM-based (lower-bound)	0	1.0
metag_c_000000268819||full	1000	0.513	0.010	0.353	0.260	1000	dsDNAphage	10402	1	89500	0.000	No	NA	19	8	0	Low-quality	Genome-fragment	17.96	AAI-based (high-confidence)	0	1.0
metag_c_000000232959||full	1000	0.153	0.110	0.687	0.167	1000	dsDNAphage	10388	1	21100	0.000	No	NA	19	1	0	Low-quality	Genome-fragment	4.86	AAI-based (medium-confidence)	0	1.0
metag_c_000000179376||full	1000	0.247	0.170	0.807	0.980	1000	dsDNAphage	10372	4	100000	0.000	No	NA	14	4	0	Low-quality	Genome-fragment	6.37	AAI-based (medium-confidence)	0	1.0
metag_c_000000219523||full	0.747	0.380	0.370	0.067	0.440	0.747	dsDNAphage	10354	0	22200	0.000	No	NA	9	1	0	Low-quality	Genome-fragment	5.09	AAI-based (medium-confidence)	0	1.0
metag_c_000000235694||full	0.993	0.540	0.090	0.320	0.427	0.993	dsDNAphage	10327	3	100000	0.000	No	NA	13	8	0	Low-quality	Genome-fragment	23.42	AAI-based (medium-confidence)	0	1.0
metag_c_000000043711||full	0.633	0.000	0.000	0.000	0.013	0.633	dsDNAphage	10289	2	25000	25000	Yes	2048	12	2	6	Low-quality	Genome-fragment	2.64	HMM-based (lower-bound)	80.1	1.0
RIS_MAG_96_contigs_RIS_MAG_96_contigs_107||full	0.633	0.000	0.000	0.000	0.013	0.633	dsDNAphage	10289	2	25000	25000	Yes	2048	12	2	6	Low-quality	Genome-fragment	2.64	HMM-based (lower-bound)	80.1	1.0
metag_c_000000248497||full	0.960	0.180	0.150	0.440	0.527	0.960	dsDNAphage	10287	0	90900	0.000	No	NA	11	6	0	Low-quality	Genome-fragment	5.52	AAI-based (medium-confidence)	0	1.0
metag_c_000000267296||full	0.993	0.460	0.045	0.367	0.193	0.993	dsDNAphage	10278	0	80000	0.000	No	NA	25	7	0	Low-quality	Genome-fragment	17.54	AAI-based (high-confidence)	0	1.0
metag_c_000000300553||full	0.953	0.253	0.145	0.420	0.827	0.953	dsDNAphage	10254	0	100000	0.000	No	NA	13	5	0	Low-quality	Genome-fragment	5.63	AAI-based (medium-confidence)	0	1.0
metag_c_000000214561||full	0.993	0.120	0.165	0.333	0.253	0.993	dsDNAphage	10241	1	69200	0.000	No	NA	13	3	0	Low-quality	Genome-fragment	17.2	AAI-based (high-confidence)	0	1.0
metag_c_000000265431||full	0.653	0.080	0.030	0.027	0.133	0.653	dsDNAphage	10207	0	46700	6700	No	NA	15	2	0	Low-quality	Genome-fragment	6.65	AAI-based (medium-confidence)	0	1.0
metag_c_000000198346||full	0.880	0.233	0.125	0.293	0.507	0.880	dsDNAphage	10156	0	15400	0.000	No	NA	13	1	0	Low-quality	Genome-fragment	15.92	HMM-based (lower-bound)	0	1.0
metag_c_000000149319||full	1000	0.893	0.130	0.567	0.793	1000	dsDNAphage	10136	2	78600	0.000	No	NA	14	3	0	Low-quality	Genome-fragment	30.28	AAI-based (medium-confidence)	0	1.0
metag_c_000000153427||full	0.953	0.727	0.100	0.480	0.327	0.953	dsDNAphage	10117	0	81800	0.000	No	NA	11	4	0	Low-quality	Genome-fragment	14.0	AAI-based (high-confidence)	0	1.0
metag_c_000000185148||full	0.940	0.833	0.260	0.400	0.773	0.940	dsDNAphage	10113	0	30400	0.000	No	NA	23	2	0	Low-quality	Genome-fragment	10.26	AAI-based (medium-confidence)	0	1.0
metag_c_000000128741||full	0.533	0.913	0.320	0.280	0.987	0.987	lavidaviridae	10097	0	33300	0.000	No	NA	6	1	0	Low-quality	Genome-fragment	0.81	HMM-based (lower-bound)	0	1.01
metag_c_000000208125||full	0.980	0.307	0.110	0.573	0.287	0.980	dsDNAphage	10096	3	68800	0.000	No	NA	16	3	2	Low-quality	Genome-fragment	4.02	AAI-based (medium-confidence)	12.5	1.0
metag_c_000000231484||full	0.880	0.880	0.255	0.080	0.180	0.880	dsDNAphage	10051	0	35700	0.000	No	NA	14	1	0	Low-quality	Genome-fragment	6.65	HMM-based (lower-bound)	0	1.0
metag_c_000000292656||full	0.987	1000	0.120	0.520	0.960	1000	NCLDV	10039	0	85700	0.000	No	NA	7	1	0	Low-quality	Genome-fragment	2.15	AAI-based (medium-confidence)	0	1.0
metag_c_000000309026||full	0.880	0.387	0.000	0.293	0.167	0.880	dsDNAphage	10020	0	62500	0.000	No	NA	16	2	0	Low-quality	Genome-fragment	2.93	HMM-based (lower-bound)	0	1.0
metag_c_000000058806||full	0.567	1000	0.055	0.073	0.900	1000	NCLDV	10017	1	44400	11100	No	NA	9	3	0	Low-quality	Genome-fragment	1.47	AAI-based (medium-confidence)	0	1.0
metag_c_000000295915||full	0.880	0.627	0.170	0.893	0.833	0.893	ssDNA	8326	0	100000	0.000	No	NA	11	2	0	Low-quality	Genome-fragment	10.29	AAI-based (medium-confidence)	0	1.0
metatranscriptomica_k121_168914||full	0.753	0.393	1000	0.387	0.640	1000	RNA	7612	1	50000	0.000	No	NA	2	1	0	High-quality	High-quality	94.77	HMM-based (lower-bound)	0	1.0
metag_c_000000201841||full	0.913	0.147	0.215	0.927	0.847	0.927	ssDNA	7085	0	100000	0.000	No	NA	6	4	0	Low-quality	Genome-fragment	10.83	AAI-based (medium-confidence)	0	1.0
metag_c_000000271407||full	0.967	0.273	0.155	0.987	0.713	0.987	ssDNA	6836	0	83300	0.000	No	NA	12	6	0	Low-quality	Genome-fragment	5.26	HMM-based (lower-bound)	0	1.0
metag_c_000000200034||full	0.953	0.567	0.250	0.960	0.607	0.960	ssDNA	6765	0	100000	0.000	No	NA	12	4	0	Low-quality	Genome-fragment	15.53	AAI-based (high-confidence)	0	1.0
metag_c_000000177331||full	0.800	0.653	0.440	0.913	0.613	0.913	ssDNA	6752	0	40000	0.000	No	NA	10	1	0	Low-quality	Genome-fragment	10.86	AAI-based (medium-confidence)	0	1.0
metag_c_000000142236||full	0.793	0.640	0.315	0.907	0.887	0.907	ssDNA	6591	0	100000	0.000	No	NA	5	3	0	Low-quality	Genome-fragment	14.62	AAI-based (high-confidence)	0	1.0
metag_c_000000098799||full	0.940	0.793	0.290	1000	0.940	1000	ssDNA	6318	0	100000	0.000	No	NA	10	1	0	Low-quality	Genome-fragment	4.28	AAI-based (medium-confidence)	0	1.0
metag_c_000000329598||full	0.987	0.567	0.125	1000	0.913	1000	ssDNA	6035	0	100000	0.000	No	NA	9	6	0	Low-quality	Genome-fragment	9.37	AAI-based (high-confidence)	0	1.0
metag_c_000000261080||full	0.973	0.900	0.185	0.980	0.960	0.980	ssDNA	5782	0	100000	0.000	No	NA	5	2	0	Low-quality	Genome-fragment	10.4	AAI-based (high-confidence)	0	1.0
metag_c_000000224216||full	0.800	0.320	0.170	0.893	0.800	0.893	ssDNA	5635	0	33300	0.000	No	NA	9	2	0	Low-quality	Genome-fragment	10.19	AAI-based (medium-confidence)	0	1.0
metag_c_000000311482||full	0.640	0.600	0.155	0.773	0.447	0.773	ssDNA	5600	0	37500	0.000	No	NA	8	1	0	Low-quality	Genome-fragment	3.97	HMM-based (lower-bound)	0	1.0
metag_c_000000129573||full	0.587	0.327	0.220	0.660	0.467	0.660	ssDNA	5460	0	66700	0.000	No	NA	6	1	0	Low-quality	Genome-fragment	10.34	HMM-based (lower-bound)	0	1.0
metag_c_000000022390||full	0.800	0.480	0.200	0.853	0.180	0.853	ssDNA	5190	0	20000	0.000	No	NA	10	3	0	Low-quality	Genome-fragment	11.76	AAI-based (medium-confidence)	0	1.01
RIS_MAG_69_contigs_RIS_MAG_69_contigs_421||full	0.800	0.480	0.200	0.853	0.180	0.853	ssDNA	5190	0	20000	0.000	No	NA	10	3	0	Low-quality	Genome-fragment	11.76	AAI-based (medium-confidence)	0	1.01
metag_c_000000184809||full	0.833	0.407	0.240	0.973	0.900	0.973	ssDNA	5182	0	100000	0.000	No	NA	5	2	0	Low-quality	Genome-fragment	2.72	AAI-based (high-confidence)	0	1.0
metag_c_000000267754||full	0.720	0.700	0.170	0.927	0.920	0.927	ssDNA	5144	0	100000	0.000	No	NA	4	1	0	Low-quality	Genome-fragment	15.14	AAI-based (high-confidence)	0	1.0
metag_c_000000225406||full	0.600	0.440	0.190	0.800	0.693	0.800	ssDNA	5126	0	50000	0.000	No	NA	10	2	1	Low-quality	Genome-fragment	3.02	HMM-based (lower-bound)	10	1.0
metag_c_000000267775||full	0.927	0.467	0.095	0.940	0.753	0.940	ssDNA	4933	0	77800	0.000	No	NA	9	5	0	Low-quality	Genome-fragment	10.67	AAI-based (high-confidence)	0	1.0
metatranscriptomica_k121_323832||full	0.480	0.527	1000	0.693	0.893	1000	RNA	4921	1	50000	0.000	No	NA	2	2	0	Medium-quality	Genome-fragment	53.93	AAI-based (medium-confidence)	0	1.0
metag_c_000000264093||full	0.900	0.727	0.170	0.947	0.833	0.947	ssDNA	4868	0	100000	0.000	No	NA	4	3	0	Low-quality	Genome-fragment	11.83	AAI-based (high-confidence)	0	1.0
metatranscriptomica_k121_106144||full	0.973	0.900	0.190	0.993	0.933	0.993	ssDNA	4831	0	100000	0.000	No	NA	5	4	0	Low-quality	Genome-fragment	2.04	HMM-based (lower-bound)	0	1.0
metag_c_000000172767||full	0.907	0.753	0.335	0.913	0.273	0.913	ssDNA	4824	0	62500	0.000	No	NA	8	1	0	Low-quality	Genome-fragment	8.89	AAI-based (medium-confidence)	0	1.0
metag_k121_1689693_flag_1_multi_70000_len_4800||full	0.987	0.540	0.905	1000	0.933	1000	ssDNA	4799	0	50000	0.000	No	NA	6	1	0	Low-quality	Genome-fragment	2.67	HMM-based (lower-bound)	0	1.0
metag_c_000000280791||full	0.893	0.220	0.550	0.920	0.740	0.920	ssDNA	4744	0	50000	0.000	No	NA	6	1	0	Low-quality	Genome-fragment	11.58	AAI-based (high-confidence)	0	1.0
metag_c_000000022231||full	0.967	0.413	0.140	0.980	0.340	0.980	ssDNA	4717	0	50000	0.000	No	NA	8	1	0	Low-quality	Genome-fragment	1.87	HMM-based (lower-bound)	0	1.0
RIS_MAG_69_contigs_RIS_MAG_69_contigs_452||full	0.967	0.413	0.140	0.980	0.340	0.980	ssDNA	4717	0	50000	0.000	No	NA	8	1	0	Low-quality	Genome-fragment	1.87	HMM-based (lower-bound)	0	1.0
metag_c_000000250230||full	0.780	0.713	0.335	0.807	0.733	0.807	ssDNA	4715	0	100000	0.000	No	NA	4	4	0	Low-quality	Genome-fragment	1.22	HMM-based (lower-bound)	0	1.0
metag_c_000000081862||full	0.773	0.407	0.140	0.920	0.693	0.920	ssDNA	4713	0	75000	0.000	No	NA	4	2	0	Low-quality	Genome-fragment	3.75	AAI-based (high-confidence)	0	1.0
metag_c_000000327544||full	0.860	0.393	0.075	0.927	0.473	0.927	ssDNA	4655	0	80000	0.000	No	NA	10	2	0	Low-quality	Genome-fragment	11.9	AAI-based (medium-confidence)	0	1.0
metag_c_000000316626||full	0.987	0.453	0.115	0.993	0.720	0.993	ssDNA	4626	0	100000	0.000	No	NA	7	1	0	Low-quality	Genome-fragment	1.88	HMM-based (lower-bound)	0	1.0
metag_c_000000281653||full	0.940	0.527	0.350	0.967	0.760	0.967	ssDNA	4612	0	50000	0.000	No	NA	8	1	0	Low-quality	Genome-fragment	2.99	AAI-based (medium-confidence)	0	1.0
metag_c_000000247463||full	0.507	0.560	0.090	0.773	0.707	0.773	ssDNA	4610	0	25000	0.000	No	NA	8	1	0	Low-quality	Genome-fragment	2.33	HMM-based (lower-bound)	0	1.0
metag_c_000000173619||full	0.993	0.780	0.245	1000	1000	1000	ssDNA	4592	0	100000	0.000	No	NA	4	1	0	Low-quality	Genome-fragment	13.66	AAI-based (medium-confidence)	0	1.0
metag_c_000000215991||full	0.953	0.587	0.285	0.960	0.613	0.960	ssDNA	4556	0	100000	0.000	No	NA	7	2	0	Low-quality	Genome-fragment	12.69	AAI-based (medium-confidence)	0	1.0
metag_c_000000204323||full	0.933	0.327	0.190	0.947	0.480	0.947	ssDNA	4543	0	100000	0.000	No	NA	5	3	0	Low-quality	Genome-fragment	9.94	AAI-based (medium-confidence)	0	1.0
metag_c_000000148112||full	0.780	0.100	0.325	0.900	0.633	0.900	ssDNA	4535	0	100000	0.000	No	NA	3	2	0	Low-quality	Genome-fragment	6.39	HMM-based (lower-bound)	0	1.0
metag_c_000000148769||full	0.933	0.413	0.600	0.940	0.253	0.940	ssDNA	4483	0	50000	0.000	No	NA	8	2	0	Low-quality	Genome-fragment	2.45	HMM-based (lower-bound)	0	1.0
metag_c_000000115954||full	0.913	0.860	0.670	0.933	0.640	0.933	ssDNA	4340	0	33300	0.000	No	NA	12	1	0	Low-quality	Genome-fragment	7.22	AAI-based (high-confidence)	0	1.0
metag_c_000000316035||full	0.660	0.587	0.085	0.667	0.507	0.667	ssDNA	4332	0	60000	0.000	No	NA	5	1	0	Low-quality	Genome-fragment	6.51	HMM-based (lower-bound)	0	1.0
metag_c_000000135102||full	0.940	0.647	0.120	0.967	0.613	0.967	ssDNA	4305	0	83300	0.000	No	NA	6	2	0	Low-quality	Genome-fragment	7.7	AAI-based (high-confidence)	0	1.0
metag_c_000000090832||full	0.833	0.873	0.130	0.987	0.813	0.987	ssDNA	4276	0	100000	0.000	No	NA	6	2	0	Low-quality	Genome-fragment	9.32	AAI-based (medium-confidence)	0	1.0
metag_c_000000269650||full	0.587	0.747	0.440	0.760	0.720	0.760	ssDNA	4273	0	66700	0.000	No	NA	3	1	0	Low-quality	Genome-fragment	2.04	AAI-based (medium-confidence)	0	1.0
metag_c_000000326820||full	0.980	0.527	0.380	0.987	0.253	0.987	ssDNA	4258	0	40000	0.000	No	NA	10	3	0	Low-quality	Genome-fragment	4.43	HMM-based (lower-bound)	0	1.0
metag_c_000000164575||full	0.720	0.353	0.650	0.860	0.860	0.860	ssDNA	4233	0	50000	0.000	No	NA	6	1	0	Low-quality	Genome-fragment	6.94	HMM-based (lower-bound)	0	1.0
metag_c_000000272059||full	0.900	0.353	0.360	0.913	0.160	0.913	ssDNA	4228	0	42900	0.000	No	NA	7	1	0	Low-quality	Genome-fragment	1.96	HMM-based (lower-bound)	0	1.0
metag_c_000000281529||full	0.760	0.827	0.270	0.993	0.920	0.993	ssDNA	4209	0	50000	0.000	No	NA	6	1	0	Low-quality	Genome-fragment	0.34	HMM-based (lower-bound)	0	1.0
metag_c_000000312543||full	0.993	0.773	0.205	1000	0.953	1000	ssDNA	4205	0	100000	0.000	No	NA	5	1	0	Low-quality	Genome-fragment	6.41	AAI-based (medium-confidence)	0	1.0
metag_c_000000023657||full	0.600	0.360	0.375	0.900	0.840	0.900	ssDNA	4203	0	80000	0.000	No	NA	5	3	0	Low-quality	Genome-fragment	2.29	AAI-based (medium-confidence)	0	1.0
RIS_MAG_94_contigs_RIS_MAG_94_contigs_364||full	0.600	0.360	0.375	0.900	0.840	0.900	ssDNA	4203	0	80000	0.000	No	NA	5	3	0	Low-quality	Genome-fragment	2.29	AAI-based (medium-confidence)	0	1.0
metag_c_000000183915||full	0.953	0.680	0.160	0.980	0.567	0.980	ssDNA	4169	0	66700	0.000	No	NA	9	2	0	Low-quality	Genome-fragment	1.79	AAI-based (medium-confidence)	0	1.01
metag_c_000000023874||full	0.793	0.540	0.400	0.973	0.540	0.973	ssDNA	4121	0	100000	0.000	No	NA	3	1	0	Low-quality	Genome-fragment	2.25	AAI-based (medium-confidence)	0	1.0
RIS_MAG_94_contigs_RIS_MAG_94_contigs_143||full	0.793	0.540	0.400	0.973	0.540	0.973	ssDNA	4121	0	100000	0.000	No	NA	3	1	0	Low-quality	Genome-fragment	2.25	AAI-based (medium-confidence)	0	1.0
metag_c_000000097478||full	0.900	0.687	0.300	1000	0.773	1000	ssDNA	4115	0	100000	0.000	No	NA	3	1	0	Low-quality	Genome-fragment	2.23	HMM-based (lower-bound)	0	1.0
metag_c_000000240916||full	0.993	0.493	0.175	1000	0.307	1000	ssDNA	4103	0	100000	0.000	No	NA	8	4	0	Low-quality	Genome-fragment	7.17	AAI-based (high-confidence)	0	1.01
metag_c_000000123921||full	0.687	0.527	0.145	0.820	0.660	0.820	ssDNA	4092	0	100000	0.000	No	NA	5	4	0	Low-quality	Genome-fragment	7.15	AAI-based (high-confidence)	0	1.0
metag_c_000000192684||full	0.947	0.193	0.315	0.960	0.580	0.960	ssDNA	4087	0	70000	0.000	No	NA	10	3	0	Low-quality	Genome-fragment	9.13	AAI-based (high-confidence)	0	1.0
metag_c_000000330174||full	0.927	0.747	0.240	0.933	0.287	0.933	ssDNA	4071	0	100000	0.000	No	NA	5	1	0	Low-quality	Genome-fragment	5.08	AAI-based (medium-confidence)	0	1.0
metag_c_000000171931||full	0.913	0.733	0.355	0.987	0.627	0.987	ssDNA	4066	0	100000	0.000	No	NA	3	1	0	Low-quality	Genome-fragment	11.92	AAI-based (medium-confidence)	0	1.0
metag_c_000000180550||full	0.820	0.180	0.315	0.940	0.600	0.940	ssDNA	4060	0	100000	0.000	No	NA	4	2	0	Low-quality	Genome-fragment	7.07	AAI-based (high-confidence)	0	1.0
metag_c_000000334317||full	0.787	0.627	0.415	0.820	0.793	0.820	ssDNA	4057	0	66700	0.000	No	NA	3	1	0	Low-quality	Genome-fragment	11.14	AAI-based (high-confidence)	0	1.0
metag_c_000000301898||full	0.793	0.747	0.245	0.933	0.667	0.933	ssDNA	4035	0	100000	0.000	No	NA	4	3	0	Low-quality	Genome-fragment	8.36	AAI-based (high-confidence)	0	1.0
metag_c_000000309428||full	0.940	0.360	0.315	0.993	0.887	0.993	ssDNA	4019	0	100000	0.000	No	NA	5	2	0	Low-quality	Genome-fragment	7.09	AAI-based (high-confidence)	0	1.0
metag_c_000000284438||full	0.607	0.387	0.605	0.933	0.633	0.933	ssDNA	3972	0	100000	0.000	No	NA	4	3	0	Low-quality	Genome-fragment	9.29	AAI-based (high-confidence)	0	1.0
metag_c_000000155370||full	0.887	0.473	0.165	0.980	0.867	0.980	ssDNA	3967	0	75000	0.000	No	NA	8	1	0	Low-quality	Genome-fragment	7.2	AAI-based (medium-confidence)	0	1.0
metag_c_000000096688||full	0.427	0.513	0.780	0.940	0.633	0.940	ssDNA	3947	0	50000	0.000	No	NA	4	1	0	Low-quality	Genome-fragment	6.75	AAI-based (high-confidence)	0	1.0
metag_c_000000303536||full	0.807	0.660	0.055	0.813	0.327	0.813	ssDNA	3941	0	50000	0.000	No	NA	10	4	0	Low-quality	Genome-fragment	6.55	AAI-based (high-confidence)	0	1.0
metag_c_000000099819||full	0.820	0.840	0.275	0.960	0.853	0.960	ssDNA	3933	0	75000	0.000	No	NA	4	1	0	Low-quality	Genome-fragment	3.67	AAI-based (high-confidence)	0	1.0
metag_c_000000185064||full	0.827	0.607	0.700	0.913	0.793	0.913	ssDNA	3908	0	50000	0.000	No	NA	4	2	0	Low-quality	Genome-fragment	0.95	AAI-based (medium-confidence)	0	1.0
metag_c_000000229128||full	0.993	0.613	0.140	1000	0.967	1000	ssDNA	3902	0	100000	0.000	No	NA	5	4	0	Low-quality	Genome-fragment	7.67	AAI-based (high-confidence)	0	1.0
metag_c_000000236151||full	0.947	0.173	0.400	1000	0.487	1000	ssDNA	3895	0	66700	0.000	No	NA	9	3	0	Low-quality	Genome-fragment	6.97	AAI-based (high-confidence)	0	1.0
metag_c_000000307032||full	0.933	0.293	0.220	0.953	0.493	0.953	ssDNA	3870	0	75000	0.000	No	NA	12	4	0	Low-quality	Genome-fragment	1.69	HMM-based (lower-bound)	0	1.0
metag_c_000000167950||full	0.613	0.547	0.305	0.887	0.820	0.887	ssDNA	3867	0	60000	0.000	No	NA	5	1	0	Low-quality	Genome-fragment	7.37	AAI-based (medium-confidence)	0	1.0
metag_c_000000115745||full	0.900	0.307	0.220	0.927	0.807	0.927	ssDNA	3855	0	71400	0.000	No	NA	7	1	0	Low-quality	Genome-fragment	2.07	AAI-based (high-confidence)	0	1.0
metag_c_000000085998||full	0.767	0.287	0.350	0.773	0.740	0.773	ssDNA	3773	0	50000	0.000	No	NA	4	2	0	Low-quality	Genome-fragment	6.01	AAI-based (high-confidence)	0	1.0
metag_c_000000334942||full	0.993	0.400	0.270	1000	0.700	1000	ssDNA	3772	0	100000	0.000	No	NA	5	1	0	Low-quality	Genome-fragment	3.36	HMM-based (lower-bound)	0	1.0
metag_c_000000214458||full	0.940	0.640	0.340	1000	0.880	1000	ssDNA	3765	0	100000	0.000	No	NA	5	3	0	Low-quality	Genome-fragment	6.21	AAI-based (high-confidence)	0	1.0
metag_c_000000114683||full	0.720	0.473	0.125	0.747	0.647	0.747	ssDNA	3748	0	80000	0.000	No	NA	5	1	0	Low-quality	Genome-fragment	6.72	AAI-based (high-confidence)	0	1.0
metag_c_000000292641||full	0.793	0.553	0.105	0.900	0.293	0.900	ssDNA	3739	0	100000	0.000	No	NA	4	2	0	Low-quality	Genome-fragment	5.5	HMM-based (lower-bound)	0	1.0
metag_c_000000142741||full	0.947	0.587	0.110	0.967	0.513	0.967	ssDNA	3738	0	83300	0.000	No	NA	6	4	0	Low-quality	Genome-fragment	2.0	AAI-based (medium-confidence)	0	1.0
metag_k121_3043716_flag_1_multi_60000_len_3740||full	0.780	0.700	0.205	0.793	0.727	0.793	ssDNA	3738	0	100000	0.000	No	NA	3	2	0	Low-quality	Genome-fragment	9.89	AAI-based (medium-confidence)	0	1.0
metag_c_000000309423||full	0.607	0.400	0.095	0.880	0.587	0.880	ssDNA	3727	0	100000	0.000	No	NA	4	3	0	Low-quality	Genome-fragment	6.51	AAI-based (high-confidence)	0	1.0
metag_c_000000146240||full	0.860	0.613	0.260	0.907	0.767	0.907	ssDNA	3709	0	100000	0.000	No	NA	5	2	0	Low-quality	Genome-fragment	6.63	AAI-based (high-confidence)	0	1.01
metag_c_000000113255||full	0.993	0.673	0.155	1000	0.960	1000	ssDNA	3707	0	100000	0.000	No	NA	5	2	0	Low-quality	Genome-fragment	6.93	AAI-based (high-confidence)	0	1.0
metatranscriptomica_k121_77476||full	0.780	0.520	0.315	0.980	0.980	0.980	ssDNA	3707	0	100000	0.000	No	NA	4	1	0	Low-quality	Genome-fragment	6.25	AAI-based (high-confidence)	0	1.0
metag_c_000000298876||full	0.820	0.560	0.080	0.880	0.200	0.880	ssDNA	3700	0	44400	0.000	No	NA	9	1	0	Low-quality	Genome-fragment	2.61	HMM-based (lower-bound)	0	1.0
metag_c_000000264376||full	0.987	0.993	0.110	1000	1000	1000	ssDNA	3693	0	100000	0.000	No	NA	7	1	0	Low-quality	Genome-fragment	6.98	AAI-based (medium-confidence)	0	1.0
RIS_MAG_37_contigs_RIS_MAG_37_contigs_53||full	0.800	0.613	0.445	0.980	0.580	0.980	ssDNA	3692	0	100000	0.000	No	NA	4	2	0	Low-quality	Genome-fragment	9.41	AAI-based (high-confidence)	0	1.0
metag_c_000000099878||full	0.760	0.320	0.570	0.980	0.907	0.980	ssDNA	3681	0	33300	0.000	No	NA	6	1	0	Low-quality	Genome-fragment	1.71	HMM-based (lower-bound)	0	1.0
metag_c_000000306087||full	0.720	0.513	0.170	0.907	0.787	0.907	ssDNA	3670	0	60000	0.000	No	NA	5	1	0	Low-quality	Genome-fragment	0.96	AAI-based (medium-confidence)	0	1.0
metag_c_000000196794||full	0.533	0.240	0.315	0.640	0.380	0.640	ssDNA	3664	0	50000	0.000	No	NA	4	2	0	Low-quality	Genome-fragment	7.65	AAI-based (high-confidence)	0	1.0
metag_c_000000228156||full	0.693	0.353	0.535	0.900	0.253	0.900	ssDNA	3654	0	40000	0.000	No	NA	5	1	0	Low-quality	Genome-fragment	1.79	AAI-based (medium-confidence)	0	1.0
metag_c_000000288170||full	0.933	0.860	0.225	0.973	0.927	0.973	ssDNA	3639	0	83300	0.000	No	NA	6	4	0	Low-quality	Genome-fragment	5.66	AAI-based (high-confidence)	0	1.0
metag_k121_2504443_flag_1_multi_80000_len_3637||full	0.793	0.600	0.435	0.980	0.600	0.980	ssDNA	3635	0	100000	0.000	No	NA	4	2	0	Low-quality	Genome-fragment	9.26	AAI-based (high-confidence)	0	1.0
metag_c_000000135408||full	0.760	0.687	0.190	0.947	0.920	0.947	ssDNA	3611	0	83300	0.000	No	NA	6	1	0	Low-quality	Genome-fragment	0.81	HMM-based (lower-bound)	0	1.0
metag_c_000000293547||full	0.900	0.900	0.060	0.947	0.333	0.947	ssDNA	3599	0	80000	0.000	No	NA	5	2	0	Low-quality	Genome-fragment	4.96	AAI-based (high-confidence)	0	1.0
metag_c_000000312432||full	0.580	0.493	0.365	0.733	0.400	0.733	ssDNA	3589	0	66700	0.000	No	NA	3	1	0	Low-quality	Genome-fragment	2.17	HMM-based (lower-bound)	0	1.0
metag_c_000000289016||full	0.987	0.787	0.135	0.993	0.860	0.993	ssDNA	3582	0	80000	0.000	No	NA	5	4	0	Low-quality	Genome-fragment	6.59	AAI-based (medium-confidence)	0	1.0
metag_c_000000022519||full	0.780	0.340	0.175	0.800	0.360	0.800	ssDNA	3572	0	33300	0.000	No	NA	6	1	0	Low-quality	Genome-fragment	1.95	AAI-based (high-confidence)	0	1.0
RIS_MAG_69_contigs_RIS_MAG_69_contigs_626||full	0.780	0.340	0.175	0.800	0.360	0.800	ssDNA	3572	0	33300	0.000	No	NA	6	1	0	Low-quality	Genome-fragment	1.95	AAI-based (high-confidence)	0	1.0
metag_c_000000133653||full	0.980	0.353	0.240	0.993	0.893	0.993	ssDNA	3565	0	75000	0.000	No	NA	8	1	0	Low-quality	Genome-fragment	6.1	AAI-based (high-confidence)	0	1.0
metag_c_000000295120||full	0.967	0.893	0.310	0.980	0.973	0.980	ssDNA	3564	0	66700	0.000	No	NA	6	2	0	Low-quality	Genome-fragment	10.21	AAI-based (high-confidence)	0	1.0
metag_c_000000180689||full	0.367	0.620	0.440	0.900	0.833	0.900	ssDNA	3561	0	50000	0.000	No	NA	4	2	0	Low-quality	Genome-fragment	1.55	HMM-based (lower-bound)	0	1.0
metag_c_000000262338||full	0.933	0.707	0.095	0.953	0.207	0.953	ssDNA	3559	0	37500	0.000	No	NA	8	1	0	Low-quality	Genome-fragment	5.05	HMM-based (lower-bound)	0	1.0
metag_c_000000237067||full	0.973	0.340	0.160	1000	0.833	1000	ssDNA	3557	0	100000	0.000	No	NA	6	3	0	Low-quality	Genome-fragment	1.9	AAI-based (medium-confidence)	0	1.0
metag_c_000000120408||full	0.913	0.407	0.380	0.940	0.667	0.940	ssDNA	3551	0	100000	0.000	No	NA	3	2	0	Low-quality	Genome-fragment	6.62	AAI-based (high-confidence)	0	1.0
metag_c_000000117126||full	0.900	0.333	0.050	0.967	0.920	0.967	ssDNA	3538	0	100000	0.000	No	NA	8	3	0	Low-quality	Genome-fragment	5.5	AAI-based (high-confidence)	0	1.0
metag_c_000000196932||full	0.673	0.247	0.165	0.853	0.720	0.853	ssDNA	3538	0	100000	0.000	No	NA	3	1	0	Low-quality	Genome-fragment	1.9	AAI-based (high-confidence)	0	1.0
metatranscriptomica_k121_153930||full	0.993	0.840	0.160	1000	0.280	1000	ssDNA	3533	0	100000	0.000	No	NA	7	5	0	Low-quality	Genome-fragment	5.95	AAI-based (high-confidence)	0	1.0
metag_c_000000314573||full	0.720	0.440	0.510	0.920	0.800	0.920	ssDNA	3528	0	66700	0.000	No	NA	3	2	0	Low-quality	Genome-fragment	0.95	AAI-based (medium-confidence)	0	1.0
metag_c_000000099372||full	0.880	0.907	0.435	0.913	0.907	0.913	ssDNA	3511	0	33300	0.000	No	NA	9	1	0	Low-quality	Genome-fragment	1.51	HMM-based (lower-bound)	0	1.0
metag_k121_3154948_flag_1_multi_70000_len_3497||full	0.747	0.347	0.845	0.960	0.727	0.960	ssDNA	3494	0	50000	0.000	No	NA	4	1	0	Low-quality	Genome-fragment	5.25	HMM-based (lower-bound)	0	1.0
metag_c_000000123280||full	0.853	0.587	0.250	0.987	0.913	0.987	ssDNA	3490	0	80000	0.000	No	NA	5	1	0	Low-quality	Genome-fragment	9.59	AAI-based (high-confidence)	0	1.0
metag_c_000000275378||full	0.747	0.540	0.405	0.940	0.747	0.940	ssDNA	3483	0	66700	0.000	No	NA	3	1	0	Low-quality	Genome-fragment	5.27	HMM-based (lower-bound)	0	1.0
metag_c_000000029644||full	0.700	0.060	0.745	0.907	0.747	0.907	ssDNA	3480	0	40000	0.000	No	NA	5	1	0	Low-quality	Genome-fragment	2.55	HMM-based (lower-bound)	0	1.0
RIS_MAG_118_contigs_RIS_MAG_118_contigs_551||full	0.700	0.060	0.745	0.907	0.747	0.907	ssDNA	3480	0	40000	0.000	No	NA	5	1	0	Low-quality	Genome-fragment	2.55	HMM-based (lower-bound)	0	1.0
metag_c_000000185312||full	0.887	0.827	0.355	0.933	0.927	0.933	ssDNA	3477	0	70000	0.000	No	NA	10	1	0	Low-quality	Genome-fragment	5.45	AAI-based (medium-confidence)	0	1.0
metag_c_000000299702||full	0.993	0.633	0.795	1000	0.907	1000	ssDNA	3459	0	33300	0.000	No	NA	6	1	0	Low-quality	Genome-fragment	1.75	HMM-based (lower-bound)	0	1.0
metag_k121_3079856_flag_0_multi_205291_len_3510||full	0.880	0.973	0.145	0.993	0.953	0.993	ssDNA	3457	0	83300	0.000	No	NA	6	4	0	Low-quality	Genome-fragment	5.87	AAI-based (high-confidence)	0	1.0
metag_c_000000232925||full	0.827	0.893	0.265	1000	1000	1000	ssDNA	3446	0	100000	0.000	No	NA	3	1	0	Low-quality	Genome-fragment	1.84	AAI-based (medium-confidence)	0	1.0
metag_c_000000294778||full	0.940	0.853	0.435	1000	0.640	1000	ssDNA	3438	0	100000	0.000	No	NA	5	1	0	Low-quality	Genome-fragment	1.72	HMM-based (lower-bound)	0	1.0
metatranscriptomica_k121_56626||full	0.980	0.740	0.135	0.987	0.387	0.987	ssDNA	3426	0	100000	0.000	No	NA	6	5	0	Low-quality	Genome-fragment	5.97	AAI-based (high-confidence)	0	1.0
metag_c_000000184791||full	0.927	0.533	0.240	1000	0.673	1000	ssDNA	3407	0	83300	0.000	No	NA	3	2	0	Low-quality	Genome-fragment	7.39	AAI-based (medium-confidence)	0	1.0
metag_c_000000294096||full	0.807	0.647	0.170	0.833	0.280	0.833	ssDNA	3407	0	100000	0.000	No	NA	6	1	0	Low-quality	Genome-fragment	5.41	AAI-based (high-confidence)	0	1.0
metatranscriptomica_k121_133947||full	0.980	0.460	0.140	1000	0.280	1000	ssDNA	3404	0	100000	0.000	No	NA	6	4	0	Low-quality	Genome-fragment	6.63	AAI-based (high-confidence)	0	1.0
metag_c_000000301588||full	0.873	0.900	0.445	0.993	0.960	0.993	ssDNA	3386	0	66700	0.000	No	NA	3	1	0	Low-quality	Genome-fragment	1.36	HMM-based (lower-bound)	0	1.0
metag_c_000000099946||full	0.860	0.867	0.295	0.880	0.427	0.880	ssDNA	3383	0	60000	0.000	No	NA	5	1	0	Low-quality	Genome-fragment	1.75	AAI-based (high-confidence)	0	1.0
metag_c_000000294264||full	0.713	0.753	0.475	0.827	0.533	0.827	ssDNA	3371	0	16700	0.000	No	NA	6	1	0	Low-quality	Genome-fragment	7.89	AAI-based (medium-confidence)	0	1.0
metag_c_000000309972||full	0.933	0.793	0.110	0.993	0.507	0.993	ssDNA	3371	0	83300	0.000	No	NA	6	1	0	Low-quality	Genome-fragment	2.1	HMM-based (lower-bound)	0	1.0
metag_c_000000305096||full	0.853	0.933	0.300	1000	0.993	1000	ssDNA	3369	0	100000	0.000	No	NA	3	1	0	Low-quality	Genome-fragment	1.86	AAI-based (high-confidence)	0	1.0
metag_c_000000165207||full	0.960	0.460	0.085	0.973	0.380	0.973	ssDNA	3367	0	100000	0.000	No	NA	6	3	0	Low-quality	Genome-fragment	7.47	AAI-based (high-confidence)	0	1.0
metag_c_000000293530||full	0.980	0.987	0.160	1000	0.907	1000	ssDNA	3365	0	100000	0.000	No	NA	6	3	0	Low-quality	Genome-fragment	0.86	HMM-based (lower-bound)	0	1.0
metag_c_000000100101||full	0.693	0.507	0.335	0.940	0.740	0.940	ssDNA	3362	0	100000	0.000	No	NA	3	1	0	Low-quality	Genome-fragment	5.69	AAI-based (high-confidence)	0	1.0
metag_c_000000200264||full	0.847	0.533	0.845	0.960	0.940	0.960	ssDNA	3358	0	50000	0.000	No	NA	3	1	0	Low-quality	Genome-fragment	5.79	AAI-based (high-confidence)	0	1.0
metag_c_000000286041||full	0.760	0.127	0.265	0.907	0.393	0.907	ssDNA	3358	0	100000	0.000	No	NA	4	1	0	Low-quality	Genome-fragment	1.64	HMM-based (lower-bound)	0	1.0
metag_c_000000166809||full	0.733	0.693	0.465	0.893	0.847	0.893	ssDNA	3354	0	66700	0.000	No	NA	3	1	0	Low-quality	Genome-fragment	1.33	HMM-based (lower-bound)	0	1.0
metag_c_000000161841||full	0.733	0.827	0.290	0.927	0.533	0.927	ssDNA	3347	0	40000	0.000	No	NA	10	1	0	Low-quality	Genome-fragment	1.72	HMM-based (lower-bound)	0	1.11
RIS_MAG_38_contigs_RIS_MAG_38_contigs_508||full	0.993	0.373	0.170	1000	0.480	1000	ssDNA	3346	0	100000	0.000	No	NA	7	2	0	Low-quality	Genome-fragment	8.56	AAI-based (medium-confidence)	0	1.0
metag_c_000000299510||full	0.973	0.867	0.225	0.987	0.893	0.987	ssDNA	3343	0	100000	0.000	No	NA	3	2	0	Low-quality	Genome-fragment	1.18	HMM-based (lower-bound)	0	1.0
metag_c_000000179213||full	0.987	0.533	0.485	1000	0.920	1000	ssDNA	3337	0	100000	0.000	No	NA	4	2	0	Low-quality	Genome-fragment	2.63	HMM-based (lower-bound)	0	1.0
metag_c_000000022399||full	0.680	0.860	0.500	0.887	0.827	0.887	ssDNA	3333	0	40000	0.000	No	NA	5	1	0	Low-quality	Genome-fragment	2.49	HMM-based (lower-bound)	0	1.0
RIS_MAG_69_contigs_RIS_MAG_69_contigs_62||full	0.680	0.860	0.500	0.887	0.827	0.887	ssDNA	3333	0	40000	0.000	No	NA	5	1	0	Low-quality	Genome-fragment	2.49	HMM-based (lower-bound)	0	1.0
metag_c_000000300111||full	0.927	0.793	0.295	0.947	0.260	0.947	ssDNA	3321	0	66700	0.000	No	NA	6	1	0	Low-quality	Genome-fragment	4.47	AAI-based (medium-confidence)	0	1.0
metag_c_000000141836||full	0.840	0.547	0.125	0.900	0.880	0.900	ssDNA	3318	0	100000	0.000	No	NA	4	2	0	Low-quality	Genome-fragment	3.25	AAI-based (high-confidence)	0	1.0
metag_c_000000120932||full	0.887	0.867	0.300	0.973	0.927	0.973	ssDNA	3313	0	42900	0.000	No	NA	7	1	0	Low-quality	Genome-fragment	7.93	AAI-based (medium-confidence)	0	1.0
metag_c_000000270372||full	0.827	0.593	0.320	0.940	0.800	0.940	ssDNA	3312	0	75000	0.000	No	NA	4	1	0	Low-quality	Genome-fragment	5.71	HMM-based (lower-bound)	0	1.0
metag_c_000000072090||full	0.967	0.100	0.435	1000	0.693	1000	ssDNA	3310	0	100000	0.000	No	NA	3	3	0	Low-quality	Genome-fragment	4.14	HMM-based (lower-bound)	0	1.0
metag_c_000000129891||full	0.580	0.560	0.695	0.973	0.973	0.973	ssDNA	3308	0	50000	0.000	No	NA	6	2	0	Low-quality	Genome-fragment	6.18	AAI-based (high-confidence)	0	1.0
metag_c_000000271726||full	0.953	0.420	0.055	0.967	0.487	0.967	ssDNA	3308	0	100000	0.000	No	NA	6	1	0	Low-quality	Genome-fragment	1.47	HMM-based (lower-bound)	0	1.01
metag_c_000000264594||full	0.953	0.520	0.165	0.980	0.667	0.980	ssDNA	3295	0	66700	0.000	No	NA	6	2	0	Low-quality	Genome-fragment	4.96	AAI-based (medium-confidence)	0	1.0
metatranscriptomica_k121_40338||full	0.947	0.853	0.195	0.967	0.347	0.967	ssDNA	3295	0	100000	0.000	No	NA	4	2	0	Low-quality	Genome-fragment	1.31	HMM-based (lower-bound)	0	1.0
metag_c_000000311501||full	0.993	0.893	0.220	1000	0.887	1000	ssDNA	3288	0	100000	0.000	No	NA	5	5	0	Low-quality	Genome-fragment	5.41	AAI-based (medium-confidence)	0	1.0
metag_c_000000151333||full	0.733	0.280	0.245	0.807	0.613	0.807	ssDNA	3277	0	75000	0.000	No	NA	4	1	0	Low-quality	Genome-fragment	1.75	AAI-based (medium-confidence)	0	1.0
metag_c_000000286917||full	0.887	0.413	0.135	0.953	0.767	0.953	ssDNA	3270	0	100000	0.000	No	NA	5	2	0	Low-quality	Genome-fragment	1.24	HMM-based (lower-bound)	0	1.0
metag_c_000000301842||full	0.853	0.653	0.430	0.947	0.640	0.947	ssDNA	3256	0	50000	0.000	No	NA	8	1	0	Low-quality	Genome-fragment	2.83	AAI-based (medium-confidence)	0	1.0
metag_c_000000265031||full	0.940	0.393	0.360	0.960	0.753	0.960	ssDNA	3243	0	80000	0.000	No	NA	5	1	0	Low-quality	Genome-fragment	0.53	AAI-based (high-confidence)	0	1.0
metatranscriptomica_k121_124532||full	0.953	0.680	0.230	1000	0.800	1000	ssDNA	3236	0	100000	0.000	No	NA	4	2	0	Low-quality	Genome-fragment	7.44	AAI-based (high-confidence)	0	1.0
RIS_MAG_35_contigs_RIS_MAG_35_contigs_91||full	0.953	0.833	0.310	1000	0.800	1000	ssDNA	3234	0	100000	0.000	No	NA	6	2	0	Low-quality	Genome-fragment	5.79	AAI-based (high-confidence)	0	1.0
metag_c_000000311930||full	0.947	0.940	0.500	0.987	0.940	0.987	ssDNA	3231	0	50000	0.000	No	NA	8	1	0	Low-quality	Genome-fragment	8.56	AAI-based (medium-confidence)	0	1.0
metag_c_000000219955||full	0.887	0.360	0.195	0.967	0.880	0.967	ssDNA	3220	0	100000	0.000	No	NA	5	2	0	Low-quality	Genome-fragment	2.44	AAI-based (medium-confidence)	0	1.0
metatranscriptomica_k121_349967||full	0.860	0.867	0.285	1000	0.327	1000	ssDNA	3218	0	100000	0.000	No	NA	4	4	0	Low-quality	Genome-fragment	5.58	AAI-based (high-confidence)	0	1.0
metag_c_000000179303||full	0.940	0.787	0.190	0.993	0.767	0.993	ssDNA	3214	0	100000	0.000	No	NA	6	4	0	Low-quality	Genome-fragment	1.27	AAI-based (medium-confidence)	0	1.0
metag_c_000000113697||full	0.813	0.747	0.215	0.867	0.833	0.867	ssDNA	3206	0	75000	0.000	No	NA	4	2	0	Low-quality	Genome-fragment	5.4	AAI-based (high-confidence)	0	1.0
metag_c_000000087952||full	0.967	0.920	0.375	1000	0.860	1000	ssDNA	3205	0	100000	0.000	No	NA	5	2	0	Low-quality	Genome-fragment	1.96	HMM-based (lower-bound)	0	1.0
metag_c_000000174768||full	0.887	0.780	0.340	1000	1000	1000	ssDNA	3198	0	66700	0.000	No	NA	6	1	0	Low-quality	Genome-fragment	1.94	AAI-based (high-confidence)	0	1.0
metatranscriptomica_k121_62126||full	0.993	0.613	0.270	1000	0.960	1000	ssDNA	3197	0	100000	0.000	No	NA	3	2	0	Low-quality	Genome-fragment	1.74	AAI-based (medium-confidence)	0	1.0
metag_c_000000274756||full	0.953	0.240	0.155	0.967	0.513	0.967	ssDNA	3186	0	66700	0.000	No	NA	6	1	0	Low-quality	Genome-fragment	0.72	HMM-based (lower-bound)	0	1.0
metag_c_000000203317||full	0.840	0.633	0.215	0.980	0.633	0.980	ssDNA	3181	0	100000	0.000	No	NA	5	1	0	Low-quality	Genome-fragment	6.02	AAI-based (high-confidence)	0	1.0
metag_c_000000316765||full	0.920	0.293	0.155	0.947	0.700	0.947	ssDNA	3175	0	57100	0.000	No	NA	7	1	0	Low-quality	Genome-fragment	5.9	AAI-based (high-confidence)	0	1.0
metag_c_000000201918||full	0.933	0.287	0.320	1000	0.713	1000	ssDNA	3170	0	66700	0.000	No	NA	6	1	0	Low-quality	Genome-fragment	1.72	AAI-based (high-confidence)	0	1.0
metag_c_000000269169||full	0.940	0.253	0.430	1000	0.780	1000	ssDNA	3168	0	66700	0.000	No	NA	6	1	0	Low-quality	Genome-fragment	7.47	AAI-based (medium-confidence)	0	1.0
metag_c_000000245075||full	0.987	0.207	0.165	1000	0.460	1000	ssDNA	3167	0	100000	0.000	No	NA	6	4	0	Low-quality	Genome-fragment	5.27	AAI-based (high-confidence)	0	1.0
metag_c_000000230013||full	0.787	0.247	0.275	0.953	0.213	0.953	ssDNA	3164	0	20000	0.000	No	NA	5	1	0	Low-quality	Genome-fragment	1.49	AAI-based (medium-confidence)	0	1.0
metag_c_000000094654||full	0.747	0.247	0.585	0.940	0.760	0.940	ssDNA	3163	0	50000	0.000	No	NA	6	1	0	Low-quality	Genome-fragment	7.95	AAI-based (medium-confidence)	0	1.0
metag_c_000000066153||full	0.973	0.760	0.460	1000	0.307	1000	ssDNA	3162	0	66700	0.000	No	NA	6	4	0	Low-quality	Genome-fragment	7.58	AAI-based (high-confidence)	0	1.0
metag_c_000000255064||full	0.860	0.393	0.100	0.947	0.927	0.947	ssDNA	3162	0	80000	0.000	No	NA	5	1	0	Low-quality	Genome-fragment	1.69	AAI-based (medium-confidence)	0	1.0
metag_c_000000166816||full	0.960	0.853	0.160	0.993	0.753	0.993	ssDNA	3159	0	100000	0.000	No	NA	5	1	0	Low-quality	Genome-fragment	4.93	HMM-based (lower-bound)	0	1.0
metag_c_000000311359||full	0.927	0.413	0.105	0.967	0.367	0.967	ssDNA	3153	0	100000	0.000	No	NA	6	3	0	Low-quality	Genome-fragment	5.35	AAI-based (high-confidence)	0	1.0
metag_c_000000240901||full	0.827	0.840	0.365	0.940	0.673	0.940	ssDNA	3151	0	100000	0.000	No	NA	3	3	0	Low-quality	Genome-fragment	4.78	HMM-based (lower-bound)	0	1.0
metag_c_000000210691||full	0.873	0.673	0.475	0.947	0.607	0.947	ssDNA	3137	0	80000	0.000	No	NA	5	2	0	Low-quality	Genome-fragment	5.3	AAI-based (high-confidence)	0	1.0
metag_k121_2875340_flag_0_multi_120000_len_3191||full	0.913	0.840	0.300	0.960	0.687	0.960	ssDNA	3135	0	100000	0.000	No	NA	5	1	0	Low-quality	Genome-fragment	7.83	AAI-based (medium-confidence)	0	1.0
metag_c_000000322233||full	0.860	0.927	0.395	0.967	0.940	0.967	ssDNA	3134	0	66700	0.000	No	NA	3	1	0	Low-quality	Genome-fragment	1.75	HMM-based (lower-bound)	0	1.0
metag_c_000000133070||full	0.727	0.373	0.665	0.813	0.767	0.813	ssDNA	3130	0	25000	0.000	No	NA	4	1	0	Low-quality	Genome-fragment	8.41	AAI-based (high-confidence)	0	1.0
metag_k121_2247280_flag_0_multi_282394_len_3129||full	0.660	0.460	0.365	0.853	0.660	0.853	ssDNA	3127	0	40000	0.000	No	NA	5	1	0	Low-quality	Genome-fragment	4.55	AAI-based (medium-confidence)	0	1.0
metag_c_000000145082||full	0.900	0.853	0.205	0.960	0.500	0.960	ssDNA	3124	0	100000	0.000	No	NA	5	2	0	Low-quality	Genome-fragment	4.67	HMM-based (lower-bound)	0	1.0
metag_c_000000163563||full	0.947	0.460	0.240	1000	0.747	1000	ssDNA	3124	0	60000	0.000	No	NA	5	1	0	Low-quality	Genome-fragment	3.84	HMM-based (lower-bound)	0	1.0
metag_c_000000058266||full	0.827	0.807	0.235	0.947	0.933	0.947	ssDNA	3116	0	50000	0.000	No	NA	8	1	0	Low-quality	Genome-fragment	5.19	HMM-based (lower-bound)	0	1.0
RIS_MAG_91_contigs_RIS_MAG_91_contigs_45||full	0.827	0.807	0.235	0.947	0.933	0.947	ssDNA	3116	0	50000	0.000	No	NA	8	1	0	Low-quality	Genome-fragment	5.19	HMM-based (lower-bound)	0	1.0
metag_c_000000060963||full	0.913	0.640	0.430	1000	0.753	1000	ssDNA	3111	0	100000	0.000	No	NA	6	3	0	Low-quality	Genome-fragment	5.61	AAI-based (high-confidence)	0	1.0
metag_c_000000090689||full	0.720	0.873	0.465	0.960	0.773	0.960	ssDNA	3109	0	33300	0.000	No	NA	6	1	0	Low-quality	Genome-fragment	8.79	AAI-based (high-confidence)	0	1.0
metag_c_000000120967||full	0.553	0.407	0.805	0.953	0.947	0.953	ssDNA	3103	0	50000	0.000	No	NA	6	1	0	Low-quality	Genome-fragment	1.57	HMM-based (lower-bound)	0	1.0
metag_c_000000186140||full	0.847	0.680	0.210	0.947	0.847	0.947	ssDNA	3098	0	60000	0.000	No	NA	5	1	0	Low-quality	Genome-fragment	1.66	AAI-based (high-confidence)	0	1.0
metag_c_000000270835||full	0.973	0.700	0.230	0.987	0.693	0.987	ssDNA	3097	0	80000	0.000	No	NA	5	2	0	Low-quality	Genome-fragment	5.18	AAI-based (high-confidence)	0	1.0
metag_c_000000159351||full	0.920	0.647	0.140	1000	0.953	1000	ssDNA	3091	0	100000	0.000	No	NA	4	3	0	Low-quality	Genome-fragment	7.42	AAI-based (medium-confidence)	0	1.0
metag_c_000000326619||full	0.953	0.320	0.270	0.973	0.713	0.973	ssDNA	3091	0	83300	0.000	No	NA	6	2	0	Low-quality	Genome-fragment	7.84	AAI-based (medium-confidence)	0	1.0
metag_c_000000218593||full	0.987	0.520	0.185	1000	0.920	1000	ssDNA	3090	0	100000	0.000	No	NA	4	3	0	Low-quality	Genome-fragment	9.67	AAI-based (high-confidence)	0	1.0
metag_c_000000135120||full	0.933	0.353	0.505	0.953	0.167	0.953	ssDNA	3088	0	16700	0.000	No	NA	6	1	0	Low-quality	Genome-fragment	5.36	AAI-based (medium-confidence)	0	1.0
metag_c_000000326361||full	0.933	0.280	0.160	0.967	0.793	0.967	ssDNA	3086	0	60000	0.000	No	NA	5	2	0	Low-quality	Genome-fragment	1.32	HMM-based (lower-bound)	0	1.0
metag_c_000000298708||full	0.833	0.927	0.225	1000	0.960	1000	ssDNA	3076	0	100000	0.000	No	NA	4	2	0	Low-quality	Genome-fragment	0.83	AAI-based (medium-confidence)	0	1.0
metag_c_000000168577||full	0.893	0.187	0.860	0.980	0.867	0.980	ssDNA	3073	0	20000	0.000	No	NA	4	1	0	Low-quality	Genome-fragment	4.36	HMM-based (lower-bound)	0	1.0
metag_c_000000222938||full	0.887	0.727	0.165	0.900	0.273	0.900	ssDNA	3073	0	75000	0.000	No	NA	2	1	0	Low-quality	Genome-fragment	1.38	HMM-based (lower-bound)	0	1.0
metag_c_000000226996||full	0.913	0.493	0.275	0.993	0.853	0.993	ssDNA	3068	0	100000	0.000	No	NA	5	4	0	Low-quality	Genome-fragment	0.81	HMM-based (lower-bound)	0	1.0
metag_c_000000186921||full	0.893	0.300	0.150	0.900	0.413	0.900	ssDNA	3066	0	100000	0.000	No	NA	3	1	0	Low-quality	Genome-fragment	5.25	AAI-based (high-confidence)	0	1.0
metag_c_000000207511||full	0.987	0.787	0.060	1000	0.200	1000	ssDNA	3065	0	100000	0.000	No	NA	6	2	0	Low-quality	Genome-fragment	5.3	AAI-based (high-confidence)	0	1.0
metatranscriptomica_k121_255451||0_partial	0.360	0.353	0.150	0.780	0.067	0.780	ssDNA	3062	1	37500	0.000	No	NA	7	2	0	Low-quality	Genome-fragment	1.88	AAI-based (medium-confidence)	0	1.0
metag_c_000000133126||full	0.940	0.920	0.265	0.953	0.700	0.953	ssDNA	3059	0	57100	0.000	No	NA	5	2	0	Low-quality	Genome-fragment	6.41	AAI-based (medium-confidence)	0	1.0
metag_c_000000099087||full	0.940	0.987	0.230	1000	0.713	1000	ssDNA	3056	0	100000	0.000	No	NA	5	4	0	Low-quality	Genome-fragment	5.21	AAI-based (high-confidence)	0	1.0
metag_c_000000153722||full	0.920	0.713	0.265	0.933	0.680	0.933	ssDNA	3050	0	100000	0.000	No	NA	3	3	0	Low-quality	Genome-fragment	7.3	AAI-based (high-confidence)	0	1.0
metag_c_000000176661||full	0.767	0.620	0.155	0.967	0.767	0.967	ssDNA	3048	0	100000	0.000	No	NA	3	2	0	Low-quality	Genome-fragment	1.31	HMM-based (lower-bound)	0	1.01
metag_c_000000268715||full	0.893	0.453	0.295	0.907	0.847	0.907	ssDNA	3047	0	75000	0.000	No	NA	4	2	0	Low-quality	Genome-fragment	3.37	HMM-based (lower-bound)	0	1.0
metag_c_000000226596||full	0.993	0.967	0.150	1000	0.980	1000	ssDNA	3046	0	100000	0.000	No	NA	4	3	0	Low-quality	Genome-fragment	8.38	AAI-based (high-confidence)	0	1.0
metag_c_000000318800||full	0.487	0.820	0.420	0.907	0.753	0.907	ssDNA	3043	0	100000	0.000	No	NA	3	3	0	Low-quality	Genome-fragment	1.62	AAI-based (medium-confidence)	0	1.0
metag_c_000000231871||full	0.920	0.260	0.360	0.967	0.287	0.967	ssDNA	3038	0	60000	0.000	No	NA	5	2	0	Low-quality	Genome-fragment	3.55	HMM-based (lower-bound)	0	1.0
metag_c_000000115932||full	0.747	0.800	0.180	0.860	0.613	0.860	ssDNA	3037	0	40000	0.000	No	NA	5	2	0	Low-quality	Genome-fragment	4.47	HMM-based (lower-bound)	0	1.0
metag_c_000000283878||full	0.880	0.860	0.280	0.920	0.793	0.920	ssDNA	3035	0	42900	0.000	No	NA	7	1	0	Low-quality	Genome-fragment	1.58	HMM-based (lower-bound)	0	1.0
metag_c_000000235267||full	0.893	0.393	0.120	0.987	0.867	0.987	ssDNA	3030	0	100000	0.000	No	NA	5	4	0	Low-quality	Genome-fragment	4.96	AAI-based (high-confidence)	0	1.0
metag_c_000000296840||full	0.860	0.687	0.290	0.920	0.907	0.920	ssDNA	3026	0	42900	0.000	No	NA	7	1	0	Low-quality	Genome-fragment	1.61	AAI-based (medium-confidence)	0	1.0
metag_c_000000114624||full	0.907	0.627	0.215	0.980	0.913	0.980	ssDNA	3023	0	100000	0.000	No	NA	4	2	0	Low-quality	Genome-fragment	3.51	HMM-based (lower-bound)	0	1.0
metag_c_000000153161||full	0.987	0.893	0.360	0.993	0.813	0.993	ssDNA	3019	0	66700	0.000	No	NA	6	1	0	Low-quality	Genome-fragment	7.67	AAI-based (high-confidence)	0	1.0
metag_c_000000262191||full	0.700	0.767	0.475	0.913	0.753	0.913	ssDNA	3019	0	40000	0.000	No	NA	5	1	0	Low-quality	Genome-fragment	5.38	AAI-based (high-confidence)	0	1.0
metag_c_000000331159||full	0.860	0.387	0.265	0.900	0.580	0.900	ssDNA	3018	0	100000	0.000	No	NA	3	1	0	Low-quality	Genome-fragment	1.3	HMM-based (lower-bound)	0	1.0
metag_c_000000298283||full	0.947	0.667	0.220	0.960	0.273	0.960	ssDNA	3017	0	100000	0.000	No	NA	5	3	0	Low-quality	Genome-fragment	5.47	AAI-based (high-confidence)	0	1.0
metag_c_000000302650||full	0.973	0.820	0.105	0.987	0.280	0.987	ssDNA	3013	0	80000	0.000	No	NA	5	2	0	Low-quality	Genome-fragment	5.36	AAI-based (high-confidence)	0	1.0
metag_c_000000176598||full	0.927	0.540	0.065	0.980	0.287	0.980	ssDNA	3007	0	100000	0.000	No	NA	5	1	0	Low-quality	Genome-fragment	1.62	AAI-based (medium-confidence)	0	1.0
metag_k121_3016075_flag_1_multi_130000_len_2976||full	0.993	0.847	0.415	1000	0.933	1000	ssDNA	2973	1	100000	0.000	No	NA	4	4	0	Medium-quality	Genome-fragment	68.87	AAI-based (high-confidence)	0	1.0
metatranscriptomica_k121_153410_lt2gene||lt2gene	nan	nan	nan	nan	nan	nan	RNA	2187	1	100000	0.000	No	NA	1	1	0	Low-quality	Genome-fragment	27.23	HMM-based (lower-bound)	0	1.0
metatranscriptomica_k121_297753_lt2gene||lt2gene	nan	nan	nan	nan	nan	nan	RNA	1644	1	100000	0.000	No	NA	1	1	0	Not-determined	Genome-fragment	NA	NA	0	1.01
*This table contains two duplicate entries for the same virus recovered from MAGs, assembled data before binning and after binning, that were used as positive internal control to check for identical results during the piepline. Thus, you will find the same virus by duplicate with different name (contig name before binning and contig name after binning). You will notice that easily because above m…

## Sheet: Fasta sequences of viruses
Source data for Fig. 1. Fasta Sequences of 639 bona fide viruses from the Ross Ice shelf
>metag_c_000000179238
CATGTTCTGGAGCTTCTTGGGATCCAGGGCTCGCATACCGGAGTCGCCCCGGAAGTCGAGAACCAAGGTGCCACCTCGAAGGTCGAGGAAGATGCGCTTGTTCTTGGTCTTGGCGGTCTTTTGGGTCTGTGCCCAACGCTGGGCTATGCGGGAAGCTGAGTCAGACATTACTCGCCTCGGATACGCATCGCCATCTTGCCGGCAAGGAGTGCAACTTCATGGGTTTCGCCCTGTGCCCGAGCAGCCTTGAAAGCATTACGAGCTGCGGTCTTGGCATCAGCCGAAGCCATCTTGCCGTGTTCACGTCCGATGGTGGCACAAAGCCCTGCGGCATCCGTCACACCAGTCGCACACTCTTCGAAGCCCTTGACACAGTTCTTGAAGGCTGCACCCTTTCCG…
GTACATGTACTTCCCTAAGAACTCAATACCAACTATGGGGGTCCACCACCCACTTATACCCTCAGTGACGTTCTTCGTTGGAGCTCCAATTCGGTTCCGAGAAATCGAGACATTACTCACATCGTATCGAACGGGAAAGGCATTCAAAGCGATGCCGCATCCAATCGAACAGGATTGGATGTTGTTTTCATCAATGAAGATGTTCCGAACGGACTGCCAAGCATTGGTAGGACCGACACCGTTATTGAACACAATGTCCGGAGACGGGCCGAAGTAGATAGCCGGGTTTGCCTCTTTTAATTTATCGATTCCGTTCTGTCCGACATCCGTAATGTCTGGGTTCGTAGAGGTACAGTTTCTAATGATGTTTCGGGAGATGGAAATCATCTCATCCCCTTC…
TATTAGAACCCATATCAGCAGGAACGGTGCCCACCACCTTCAACCCGCTTTCAACGGTGCTGACTTCAATGATCCACCCTTTCGGAGCTGGAATCTTGAACCCCGCACCGCCACCGGGACCTGCCGGCATCTTCCATTTCAAAATGGCTTTGTTAGGGGGTTCCCCCCCGCTAAGAGCTGCACCCAGTTCCTTAAAGGAACTAAACGGCTCATTTCCGTACACAACCGATAAGCCCGTTGGCTGTGGAAATGCCGCTTGAGTCTTTGGCTTCTTTCCGAAAAAGCCCGCAATGGTAATTATGACCCGAATGATTGCATCGACGTCTTGACCGCTCACATAGAAAAACCCTGCCAAGGCGGCACTGGAAGACGAGAAGTTCGGCCGGCTTAGGTCTCGCT…
TGATGTGACCCCCTATTCCTACTACGCCTATGTGGTGTCCGTTTACGATGGGGACACCATCACCGTCATTCTCGATATGGGAATGGGGGTTCAGAAGAAGGCCAAGTGTCGGCTATTCGGAATCGATACCCCGGAGATACGGGGCAAGAGCGTTCGGGAAAAGACTGCCGCCAAGGTTGCCCGAGACCGACTACGGGAACTCGTCAATGAACAAACCGTCTTGATCCAATCCATCGCCAAGCCCGACAAGTACGGTCGGCTATTGGTGAAGGTATGGAAAGAAGACATCAACATCAACGAGTTGTTGCTTGAAGAAGGTCTGGCACGGTCATACGATGGTGGTAAGAAAGCCAGTTGGTAGGAATACCGGTTCAATGGATACCGGAAACTCGAATCCAA…
AAGAAGCGATAAGCTCCATACCAGTGACATACGTGATTGCATCCGCAGCAACGTTAGTACCGAAGGTTCCCTGAATCTGAGTCTCATAGAGGCTCGAAGCATAGGTTCCTTGACCACTAACATACGGACCCTTACCACTTGCAGCAGCGGGGGTGTTTTCGTAGCTGTAGCCAGCCGCATCATTGATGAACAACCCGAGGGGTTGCGTAGAAAGTCCACTCAGTCCGACTGCGGTAGGAGCCTGCAAGACAGCCTGAACGGCTGCATCACCGGGTCCACCGATGGTGTTCGAACCCTGATCGGGTCGAGCCATTGCAACGGAACCACTAAGAACGCCGAGAACGCTGGTATCCATACCGGCGGCCTGGGAAATCAATGTAGTTGCAGTGTTGAGAGGGG…
AAACTTCGTGGTACACCAAGCCAAGATCGGTTCCCACTACCTTGATCAATGCCTCTGCCAACCGAAGAGGTAGAACATCCTTTGATTTCATCAAGCCATCCGCTTCCTTTCGGGCAAAAATAACGGCTGCTCTTGCTTGTGCCTTCCTGGTCTTTGGCTGGGAAAAGGAAATGCGGTGCGCACCATGCACAGGTGCGACGGATGGGATCTTCTTATCGTCGATTTCCCCCGCAACCGTCAGAAGCAAGGTGACAGAAGTGTCCTTTTTCGCGGTGTGCTTGGTGATGTCCTCTGCCTTCATTTCGGAAGCAGGCACCACCACTAAAGTAGGCATCCCGAAGGTGCTGGCATAAGACACCGTCTGCATCGCCTCGGCACCCGAATTCAACTCGACAACAT…
>metag_c_000000113055
GGCGCGGACGAAGTTCACAAAGGCATCAAGCACAAGTACCTCAAAAGAGTTCCAACGGGGATCAAGAAACGCCCGTGGAAATACATTTACAAAGTCGAACATGCTGGCGGGGTTTTCAACACCGAACACATGACGGTAGGCTCAAAGTTCGCCGTCGCTGGGGGGCACTACCACGTCGCAGCAAAACGCGGCGACAAGCTGCTGATTCGACACGACGAAACCGGTGAAACGCAGAGCGTGACAAAAGAGCAGCTTCACAAGATCCTCGTTCACGCGCACGAGAAAGCGATTGTCGCCCACACGGCGAAGCTCCACACCCGTCTGGAGAAGCACAAGCCCGGAAGCTACTGGCACTCCAGAGCTAAAAAGCAGCTTGAGGTCTGGGATAAACTGCCTGTC…
GGCATTGTCGGGTTGCCAGAGGCTATCGCCAAGGCTCTTCCTGAAGTCGCGATTCAACTTCAAAACGACATCAAAAGCGAAGCGCAGCGGGTTCTGCGGTCCACGCGCGAAGACTACAAACAGTCGGTTTTACTCTCCCAGTTCGCATTGTCGCCCAAAAGAATGAAGCGTTCGCCGCAAAAGTTTGCCGTGATCTCGCTAAATGGCTTTTTGGCTAATGCCGTCGAGACAGGGTGGGCAGGCGGGAATATGGTGGGCTGGCTCGTGAAAGGCTCCAGTGGTAATGGCCAGTACGCCAGCATTCGGTTTCGGCATACAGGCGCGGGCACGTCAGGCGCGCATGGCACGCCGATGGGCAGCGGAGCCGGAAGCCGAGGGATGACACCTCAAAAAGCAGGG…
ACTGCTCTGGCTCGATGGGCAATAGCAAACCACTGCGGTGGTGCCCAGAGCATGGAGAGGTCGACCAAAAAGGCGTAAAGTGCTCGCGAAAGCTGTCTAACGGTAAGCGGTGCAACGAAGAGTTGATCTGGAAGGTGACGACCAAGGCGGGATACGCTGCGATGACGGCGACCGTCCTCCATGACGCTCTGCGCTTGTGCGGCACCGCTCACGCGGTGCTGGGCTACACGAACATGGGGCTTTACAGCGGATCGAAGCGCGGTGAGCAGGGTGTCTCGACCTTCACTAACGAGGACGGGCAGTCTGTCGATCGCCCAAAGTGGAGTCGGTGCTCGTCTGCTCTCTGGATGCACGAGTTCGTTGCTGCGCCGGGGCTATCGGACGACGGCGGCGCACTGC…
>metag_c_000000333434
CCAGAAGATGGAAGAATTTTCATGATTGGTATGAAGGATAATAGGGGTTTTGAAAAAGTAATAGAAATTGGGGACGATGATTTAGAAGAATCTGAGGCAATATATAAATTTTTTGAAACTATACAAGAGGTCCAACCAAGTATTGTGGGTGGGTACAACTCATCTAACTTTGATTGGAATTGGTTATTTAAGCGTGCAGAAATATTACAGATGGACACCAAGAAGTTTAAAACTTTAAATCCGAATGAAGGGTATAAATTTAAGGATAGTGTTTTAAAACTGGGAGCTGAAATTGAAGAATACCAACAAATAAAAATATGGGGGTGTAACTCCTTAGATATTGCTCACGCAGTAAGGCGTGCACAAACAATTAATTCAGAAATAAAGAGTTGGGGTTTA…
ATTCTCAAAGAAAGCTAACTTTAAACCAGAAAGGTTTTTTGACTTGGGTAAATCTTTCCTTGACGCTACTGGGTTACCAGGTCCAGCGATGGGTCATTTACAAATGTTTTTAGGTCATTCTGATACCGGAAAAACCACAGCTTTAGTAAAAGCTGCGGTTGACGCTCAGAAAAAGGGTATACTACCAGTTTTAATTATTACAGAACAAAAGTGGGGGTTCGAGCATGCCAAACTATTGGGTTTTGAGTGTGAACAAATTGTTGACTCGACTACAGGGGAAATAGATTGGGACGGATTCTTCCTATTTAATAATGACTTTCAGTATATAGAACAAATTACGGATTACGTCAATGAGTTACTAGACGCTCAAGATAAAGGGGAGTTAGAGTATGATTTATT…
AAGGAGGTAAAATAAGTGAAGAAATTATTTGTAAAGGTGGGATGTATTGGTGTCCGGCTAGAAGGGGTTGTATATCACTAAAAGAAAAATGTTAAAAAATAAATAATATATGGCAATATTTACTGGGGATATAAAATTAGTTGGGTATATATTAACAAATACTTTAAGTGGTAGTTGTGGGGGTAGTATATCTAGTACAAAAATCTCCGCATCTACTTCTACGATACCACCATACTTAGTTAGTTGGTCGGGAACTAATCTTGGGTATACAGCTTCCACTTTTGATATATTTAATTTATGTCCCGACACTTATGTAGCTACTTTAACAGATGCTACGGGTGCAACCGCTACAACGAGCATTATTGTAAGTGCTTTTACAGTACCTACTTTAACCGCAAG…
>metag_c_000000286960
CCAGAAGATGGAAGAATTTTCATGATTGGTATGAAGGATAATAGGGGTTTTGAAAAAGTAATAGAAATTGGGGACGATGATTTAGAAGAATCTGAGGCAATATATAAATTTTTTGAAACCATACAAGAGGTACAACCGAGTATAGTTGGTGGGTACAACTCATCTAACTTTGATTGGAATTGGTTATTTAAACGTGCAGAAATATTACGAATGGACACCAAGAAGTTCAAAACGCTAAATCCAAATGAAGGGTATAAATTTAAGGATAGTGTTTTAAAATTGGGAGCTGAAATTGAGGAGTACCAACAAATAAAGATATGGGGTTGTAATTCATTAGATATTGCACACGCAGTAAGACGTGCACAAACAATTAATTCGGAAATAAAGAGTTGGGGGTTA…
TCAGAAACCGAAAGTAAAACAAAAGAGTGGTCAGAAGACGAAAGAACTTGGAAAGATGTATACTCACAAAAACCAATTGAATACTTAGAAGCTATTTCTAAAGGTTTGGACCCAGTATGGGATTCAGAACTTAAAAAATATGTCTATGATGACCCAAACAGTGTTAGTAATATGACAAACACGACAACGGTAAGTTCTAATAACGACCCACAAGCAAATGACCCACAATCCGAAGACTTACCATTTTAATTAAGGAATATGGCATTGAAAAAAAGAACATTTTCAGAACTGAAAGATAAATTTTCAAAGAAAGCTAACTTTAAACCAGAAAGATTTTTTGATTTAGGGAAAGCTTTTCTTGATGCTACTGGGTTACCAGGACCAGCAATGGGACACCTA…
CGATAGGGTGGTCAGGGGTAAACGCATATACAGCCTCCACATTTGATATATCAGATTTATGTACTGGGGAATATGAAGCAATTATTAATGATGTGTCTGGTAATACAGGGACTACTTCAGTAATTATTAGTGCGATGACACAACCAAGTATTAGTGCCAAGTTAACGAATGATGAGGTTATAACAAACCCTAATAAATTAGGGACTATAACCATTAGTTCATCAATTACTGAAACTAACACTTTTAAATATAAATTATATAAGGATAATAGGTTAATAGAAACCTATTATGGTAGAAAGAGTGACCCCACGCATACATTTAGTGATATAGAAAATGGGATGTACTCTGTTGTTGTGGTAGAAGATAGACCATTAACTGTTACAGAAAGACCAGATAATA…
>metag_c_000000312064
AATCGGTTGCAGGCCAGTGACATAATGGTTCTCCCTGACCGCTGGGATGCTATGGCAGCGGACACAAAAACCGCTTGGACTAGTCACCGCCAAGCACTCCGCGACCTGCCAGCGAATACTGCTGATCCAGCAAATCCAACGTGGCCAGAGGAGCCGGTACAATGACTTCAACATTAAAAACTGACGTAATAGAATCGAAAACGACGGACGGCGATCTGACAATTCAGGGGGCTGGAACCGGCGTCCCTTCGCTCGAAACAGGATTCAAAGTCGGCGGAACCGCCGGCGTCCCTGTCTCTGCTCTGCGTGCAGGGACCGATGGCGAGCTGATTACCTGGGCCGCTGATGCATCTGCAACGACAGTGGCTGTTGGAACAGCTACTCACGTACTAACGTCGA…
CAACTTCACAAGCACAGTTTTCACATCTCATTTATTATCCTTATATTATAGCACGTATCGTGCTGTTTGTCAAGTGGTTTATTTCATTAAACCTGTAAAGAAATTCTGCTTTAGCATGTGCGGGAGACCAGCAATCTTTACCAACCTTAGGATATTCCTGGTACCCCTGCCACTCCTGTTCCTTAGTCCATTCAGGGACATCATCAAATAATATCTTAGCCTCAGCCAATAGCATACCCATGTCAGCTATATGTACTGCTGGGAATATGGGGTAGGATATACCAAATTGCTGGAACATGTGCCAGTGTAGTGTGTCCTCATATGCTACTAACTGTGGCATACTATCCTTAAACGGCTTGGGTATATCTCCTATGACTGACTCAGTGCAGTCATGCATCA…
>RIS_SAG_26_contigs_RIS_SAG_26_contigs_42
TCATTTTATCAAATTTTTTTTAAAAAGAGAAATACCATTTTTTAATTTATGTCTATATGAATCTTTAAAACTTTCTAACTGCCATCCAGCAAGCCTTTTTTGAATATTGGTCAAATTATCATTTTTCCACTGATCAGTAGTGTCTTCTAATTTCCATAATTTTTTTTCATCATTATTTCTTCCACACCCGTAGCAATAACCAGTCTGTGGGTCAGTTTTACATATACTTATGCAAGGAGAAATAATCATTTTTTAAATTAATACTAATTATAATTGATTATTAATATATTTCATAATTATTCTCATTGGACAAATGATATCAATAATATATAAAACCCCAAGAATTGTGGGCGAATGGCGGAATTGGTAGACGCGCTGGTCTTAGGAAAGAACCACCCC…
ATTAGTTTTGATGTTGCACCTGCTTTAGCATCACATCAACCTAGTGTTAAAAGTTTAGGAATTACATCACAGCTTACAGGAAGTAGAGCTGACTTAATCATTGCAGATGATGTTGAAACTTCAGGAAATACTCAAACTCAAACAATGAGAGAAAAGTTATCTGAAGGTATTAAAGAATTTGAAGCAATAATAAAACCAGAAGGTCAATCTAGAATTATATTTTTAGGCACACCACAATCGGAATTTTCTATATATAACAAACTTCAAGAAAGAGGTTACAAGGTTCGTTTTTGGTCTGCAAGATACCCAACTGAAAATCAGTTAAAGTCTTATGGTACAAGTTTAGCACCTATTATAGCTAACACTTGGACACATGAAAGAATAGGAAACCCTACAGAC…
>metag_c_000000123416
GTTCTCGCCACGACCAACCATGAATGGGAAGTAGGCGCGTTCGACGCCGCTGTAGGCCTGACCAGTACATGGGGCGTCCGAGACACTACTAATGCTGCGTACCGATTCCATATTGATGGCAGCGGTAATGGTACATACCTTGGCCCGCAATTGATATTTAATAACGCCGCTGGTCCGTCCATACTCAACGAAGCGGCGACGAGTACCAACCCAACGCTGGTTCCCAACAGGGCCGACCCTGACACCGGGATGGGCTGGGTCTCGGCTAATGAAGGCGCGTTGGTTGCTGGTGGTGTCCAAGCATTGACGTGGAACAGTTCTAAACACGTAGGCATTGGCGAAGTAAGCGCACACTCAACATATGCACTGAATGTTGCTTCGGCTGCATTGGGAATTGCG…
CCCAGAAGTCTACGTAATTTCCGAGCTTCCACTTGTAGACCGGCCCGGTGTTGAGCATCAGCATCAGGGCTTCGGAGTTGACTGTGTCGTCGGTAAATAGGATGTGGATGTCCAGTGGTGGGTTGTGGGTTGTCGCTGCGATGTACCTGTGTTGACCGTCAATTATGTTAAGGTCTATGTCCACAACAATAGGCTGGTACTTGAGGGCGTTCATCTTGTCGAGGGATTGCTGGATGGCGGCGACGTTCTTGTCTACAATATCTCTGTTATGTAGATCGTTAGTGCGCTGATCGTTCAGACGGCGTCCTAATTTGAGCGTACCATAGATCAGATCATCAGGCCGGACGAGGAAGACGCGTCCTGATTCTTCAAGGTTGAAGGGACTGGGCTTGTCGTTCT…
>metag_c_000000283993
AAGAAGGTCAAGGTAATTACTGATCAGGTAATCACTGAGAACCTCCCAGAGATGAACGAGAAGGAGCGCGAGAAGCTCCTTAGAGACGGGTTCCTGATTAAGGACCATAGAGATGGTGATGAGGTCTCAGTCGCTTACAACACTCAGATAGAGATGTCTCTAACCAACCCTGACTGTACGGGTATCTACGATGTACTCACACAGCCTGGAGAGTTTGAGAGCTGCGCAGTCATATACCACCCTCACGGCGCAAAAGGTCGAGAGGGTTGTTGCTTACTCATAGCTACAGAGGACGACAAGAAGTGGGACCATTACCATCCAACAAAGGTATTCGTGAAGCAGAAGGCTGAGACGAAGTCGGATGTGGAAGGCTACCAGGATTGGTTTGAGAAGCTGACT…
GAGACAGACATTCGATACTCCCAATATCTCACGGTGGGCGGATGGACTGGTACATTAGGACAACTGAGAAAGCTAAGCTAGTAGGGGCAACAATAACGGCGACCCTTATAGAGAAGACGGTTGACGGAAAAGGTAACTGGCAATTTAGCGTAGGGCGCGACGATCAACCTGGCTTCTACGATATTACATCCATTGTGCCGTCAGACTCGGGCAGCTATGTGGGAACGTACGAAGTCGTCAGCGACATACGTTCTGCCGACACAACAACTATAGCCGGTGAGCTCAGCCCCGATCTAGCGACAGCGACAGAGGCAGTTTACAGTCGCTTTCAGTCTGCGGTGATCCAGTTCAAAGACCACGACACAGACACAGCCGCTCTCACTATTAACTCGTCTACAC…
>metag_c_000000324213
ATTGTAACAAACTTCTAATTGGTCCGGAATAACTCCGCCCAATAATGCCATAAGATCGTCACCTTCACCAAGAAACGATCCCATAACATTTTCTAATAAATTAGGTATGGGTTTAGCATTAATAGGTGTGGCACAAAAATTAATCATCGATGCTACACTTGCAATTTCGCCCATAACAGCATTTAACCTACCTAACGCCGCATCAATGCCTGTGTGATCCATAAATATTTGCATTGATGTTCTAGCACTTGTTAATGCCGCAGTCAATCCAGCCGGTAAGCCAGTTGAACCGATTAGTGCCGCTAAATTAGCATCCATACATATTTGTACTTGTGGAAGATTAAGATTACCTGCTAACAATTGGCAGATCATATCTTTCATGTTTCCACTTATTTCTGC…
TGCGTTCACCCCAACTATCATCATATGTAATGCCTTCATATGCAAACTCAACACTCCACTGAACTGCACCTGAATCAGAATAATCAAGAGTATCGTGGCTACATGTAGTTATAACAGGATTAAAAAGTGTAATTGATTCTTGTGTTGGAGCACCTACTCCTCCGTATTCTCTATGCATTCTAATTTGACTAAAAAAGTATCGTTCAAACGACCCCGAAGTAGTTTCTTTAGGAGATTGTAAACCAAAGTTATCTGTTGTTGCATATTCTTGTACTGTATCAGATGTTTCAAAGTTATGTCCAAAGGTTCGGCCATCTTTATAATAATAATTAAGATATTCTTTAAAAACATTTTGCCATTTATTATCTCTTGTATCCATAAATGTGATAGTAACAGGTT…
>metag_c_000000287998
AAGAGGGTTCTGGCAGACTTCAATCAATGGCTAAAGAGGGAGAAGCAGTTGCCTGTGCGACCTGTGCGACCTGTTGGGTCGGTCACTTATGCACAGCGTGACCTGCAAGATGGCACCGATGTGATTTATGGAGACGTGGACTATTTGGTTGAATTCCCTCCGCCTCCATCGGCAGGCGAAGAATATACCGAGGCAAGAAAAGAAGAGAATGCAATAAAACGCAAGTATCGAAAACTCTTCACAGGATTTCTGAATTCTGACATGGTTACGCCAGAAGTGGACATTTATGAGACTCTAGCAGAGAATTCTGATCCCTTCATGGTGATTCTTGAGGCTCATCCCGGCTTGTTGGTGCAGGTTGATACGGTCATCACATTTCCTGATTATGCCGATTGGCTC…
CACTTGAGGCGGCTGGTTATCACGGACTCGATGCGATGAAGATGGCGAGAGATGCCGTCGATGCAGCTTTTGAGGCAGGCGCTGAGATGATGGGACCACCGGAATGAAAATCACAAAGACACAACTTAAAAAGATTATCAAGGAAGAGCTTGAGTCTGTATTAGAATATGGGTCAGATCAAGATGAACAAGCTAGCGCATTTGACCACTATTACAAAATCAAGAGCGCAATCGCAGATGCTTTGACAGAGCAGGGCAATGATTGGGCTATTGAAGAGTCGATGTGGGATGAAATCTCAATTCCATCTGGCGGGACTGAAGAAGATCATATTCGATTTGTCAAAGATCTTCAAGCATTTATGCAAAGTATGCAACTGGGCGATTTAAAAGACTTAGGCGT…
>metag_c_000000144917
TTAAACCCCAAAGCTTTCACCACAACCACAACTACTTGTGCTGGTAGGGTTCTTAACTGCAAGGTATGATCCACCTAACTCAGTGATGTAGTCTACTTCACTACCCACTACATACAACTCAGCCAAGGGATCCAGGACCAGTACCTCATCAATAGGATCAGACCATGTCACATCCGGTCGGTCATTCCTAAGACCCCAAACATATTGGAAACCTGAGCATCCACCACCTTTGACACCAAGAGTTACTTTGTCCCCATTTATAAGGACACTCTTCATATACTCTTTTGCTTTATCCGTTACTGTTATCATGCACATGCACACTTATTTACATAGTCACCTATGGCTGCCTTGATAGCGTCCTCAGCTAGTATAGAGCAGTGTATCTTAACTGGTGGCAGT…
GATATTGTTTGGCTGCTGCTGGTTCTTCCATCGCTCTTGAGCGGCGAGCACCCAGTTCGATGGGATGACCTGATAAACATTGTCTTCTCGTGAAGCCATGAAGTTGCCGTCCCGAATAGCTGAACGAAGTGGCTCCGGCATAGCGTCGAGTGTAGCTTGGTAGCCAGTGCCGATAAGGAAAGGGTTGTCGCTGAGGGCAGCAGGTATGAACGTCCTGCTCTTCGGTATGTAGGTGTCCCCGTTGATCTCAACTGGTGTGGCATCATTTACCTCCATATCCTTACCATCTGGGTCTGTGATGTACCAACGCAGCTCACCGTGCTTGGCCTTGTCAGTGTGGGTGATGTCGAGCCACGGCCTAAACATACCAATGATCCACTCACCTTCTGGACCGATGGG…
>metag_c_000000224692
ATCATTACTTGCCTTGAATTTATCCATAGAAATTATATCAAAAAATTCAACAGAAATTTCATAAGTTCCATATCTTTCAAGCAAAGATATATCATCTTTTATAAAGCAATTACAACTTCTGCTTGGGAACTTATCTTTCCACTCAGGAAGCTCTTCGTATGACAAATCTTCATCTATAATATCTATGTTTACGGGCCCGGCATCATCAATCAAGGGCAGCATTTCAAAGTTCATAATAAATAACTTTGATCCATCCCCTATTGTCACTGTTGCGGGCCGCATAGATGCCACGCCCTTATCCACCCTGTCTGTAAATAAGCTCGGATCCTCTGTCCAAATACCGTTCCAATTAAAATTCGCATAATCAATTGACATAATAATGTCAAAGTCTAACTTACA…
AGATCTTACGTCTACAAAGAACTTATCTCCAACTTCAAATGGGATCGTCCCCTCGGAGATTCCAAAGGCAAGAACGCCATTGGTTTCTAGCATATAATACGTAAGATTTGTTTCGTCAATTACGCCATCATTAGTATCAATAATTTCTGGCAGCGCAGCCCCATCCCATCCAGAAAGCCTAACCCTTCTAGATGAAGTTACTGCGTCAACATAATATCTTCCTGCAAAGTCACCAGTACATACTGTAAGGACCTTACCAATATCGCTGCCGGAAAACGGGCCCCCTTCTGTCGGCTCGCCCGTCACTCCATTATGCAGCACTGTCGGGTCATCAACAAATACGTTTGTCGCCCTAATATCCCATTCAACATCATCATCAACAAATATAGTATCAGTTGC…
>metag_c_000000173603
TTAGGCATCTCTAAGTAAGCTCCTTCTTGGTCGGTCCTCCGGTATTGATACATCCTCTATCGGTGGAGGGTTCTCCTGCGGTCTTGTCGCAATCACGTTCGACTCCATAAATGCACCCTGCGCAGCCATCATTTCGTTCATAGAGAGCATTGCCGTACGTGATACCTCGTTAGTCAGGTTCAGAGCCGAACGCGTCACCGCGTCACTTGGATGTATCCCGTACGCTGAGGCGTATGAGGTCCCCTCTGCGTTCATGTGGCCAATGGTGCGAGAAGCGCTAATCTTACTGGGCGGATAATTCTCACTCATCGTAGCCGGACGAGGTGGTCGGCGAGGTACTCGGTCAAGACCCGCAGTAGCCACTTCCCACATTGACGGAGCATAAGGCATCAAGTCATG…
CAATTGAGAAGAGCATCAAACGGTGAGTTGACGTCAGGGCAGCCTCCGGCGTAGGCCATGGCAGCAGCCGCTACCTTGACCATCGAGACAGCCTCTTCCGATCCTACTTTTCTTCCAGTAATCTTGCTGGATATTTCCAGCTGGTCTCCTTCTGACTCCAGAAACTGGGCCAGCGAGGTCAGTGCTGCGTATGCCGCTTTGATCTCAACATCACTTCTCATGCCACATCCTTTTCAGCAGTTGTGTCATCTTTTGGTTTACCTGAACGATAGAAACCTTTTGTCTCGAGCCTGGTATAGATATGCTCCAACGTCTTAGCCCCAAAATTGGGGATACTAAGCAGTCGCTCGGCAGTGCAATGAAGGAGATCACTTATCGTAAAGATACTGACCTTCTCCA…
>metag_c_000000147477
AGGCCCTAAGCCAGTTGCCACTGATATTGGATCCGTTAGATCACGTCCGCACCGCCCACACGCATCATTGTGCTGGATGGTTAAGTCGTCGGGGATGTCCCCTCTTCCAAGGTGGGCCAGAGCCCAGCTAAGAGCTTTGAAGCTGTCGGCGTCTGGCTTACCCTTCTTGCCTGCGATCAAGCAGGATGTTGGTGTTCCCTCCCATGCTTTGATGAAACCAAGGAAAGACCAGTCACCATTCCAGGAATTGTCAGGTCCGAAGAGGTGCTTAACAAAGAAGATCTCACCATCCTTCTCCGACACCTTGAAGGTGAAATGGTTGCCCGTCTTGGCGCTGGACAGCGTAACCAACGACTTACCTGCAAAGATAAAATCGAGGGCTTCGGCTGCTGTTTCAAA…
GGTAGGCGCTTGGACAGACGCACAGATCGGTGAGGGGGCTCCCCCCACCAAGACTGGAAGACCAAAAGTAAAATCCAAGATCGGGCCGCTGGCGTTCCGCCCAGGCTGGCACGCAGGTAGCTTACCTTTTGCTCATCAGATTGGTGAGGGCGGACAGCCACCGACTACTCGCGCTCCTAATCAAGTATGGGCGGAAGTGGAGGTCCCTGCGGATGTCGATTGGCAGAGCGAAGCCAACAGCCGTGCTTCGATTGTTAAGAGCGGGAAGAATAAGGGACAGCTTAATAGGGCCGAAGCCCACATCACAGATCAACTCCCTGTAGGAGGTCATTACGAGTACAACACCAGCTCTAATGTAAAAGGGACGTGGGTGATCGCTGGCTCGATGAAGGTCAACCG…
>metag_c_000000292179
GCAGAACTCAGTACAGCAATGACATGTGCATTGTTGCAAGTGCCAAACAAGCAAGATGAAAACGTCGGGCCACTTGTTGACAGCGTCAGCTACCTTAGCCATTGGATCCAACAGCTGAAAGCAGATCCTAACATGATCATGAAGGTCTCGAGTGCATCACGTAAGGCCACGGATTACATCTTGAAGCCTACGCAACATGTACACGGTCTACTGCCTGAGATCGCCAAACGGGCCAAAATAGATACCCCTGACGATGGCCTGCTAGATGCTGCTTCTGATGCAATTGCTATCAGTGATGGTATAGAAGCTAAGTTCAAGGCGATAGAAGTATACAAACAGAACCATCCAACACCAATGCTGGACTAGTCTGGGGGGGGGCCTTAAGCTATTGCTTTTGGT…
AGTAGGTTGGCAATAAGTTTGCATGACCTTCGGGTCATAAATTTTTTATGGAGGACTAGCAATGGCTAGGTCACAGAAAACAGCAGGTTTCGCCAGTGCTGTAAAAAAAGCTGGTGTAGAAGCGTTTAATAATTCCCGCAGCGTTAAAAGCTCGAGTTATGAACAAGATGAAGTGGATGACGGTACGTATGTAGCTACACTCTCATCAGGACGAACAGGTTCTGATAAGAATGATAACCCATACGCCGCTTTTGACTTCACCATTGAACGTGGTGAATTTAAGGGTGCTACAGTATCTAAGTTTCACTCGATTGCAGAACGGGGTGAACGAACGATGGAACAGGCTTTGCAGTCTTTGTTCATCGATCTCAAACGTCTGAGTGACACTAGTGTCAATTT…
>metag_c_000000058811
ATGAATGCAAAAGATGCGACATTAGCCTTTTTAATTGTTTTTATTTTCGTTATAATTATTATTTACAATATTACTACAAGCAAACTAGCATATATAACAAATAATTGGCCAGAATATAGATGTAATCCAATAATTATGCCGTTTGCTTCTTATTTTGGACATAATCCATCCAAAAACTTCAATGAATGTATTAAAGGTATTCAAAAATCTAATATGGGTGAATTTTTACAACCAGTAAATTATGCTATATCTTTAGCAGGAAAAACAGGAAGTCAAGTTACTGAATCTGTTCAAGGTGTTCGTGAATTCCTTAATTATTTGAGAAATCAATTACATGTGACAATTAGAAAAATTTTTACAGTATTTTTAGGAATAGTGCAACCAATTCAGATAATTTTG…
GACTTGCGTAAGAAGCATCATAAAACCGTTTCCAACTGGGGGGGTCGTCTCCTTTTGCTTCACTGAAATTGACGGGATCTTGAGTTCTATCTCCTCTTTTGTACCAACCAGATTTATTTGAACCACCTTTGTTCCCTTCCCCCGGGACAAGGCCTGCACTTGCGCCTATATCCCCCAGGTCACTGAAATGAAAATTTTCTCCAACGGCAATATCTTGTTGCATCCATATTACACCAAATTCAGTAATGCCACCCCATATTGTAGGGTCATAGTTTTTTATTTTTAGTAATATTTCAACATAACCTTGATTAGAATTTACAATACCATCCTTGGTCTCTAAACTACCTTTAAATTCTATACTTGGTTGTGGATAAAGTGTTGAAAAACTACTATCTTTTA…
>metag_c_000000172905
ATGAGTTTCTCAGAACAAGTTATGCTTCAGTGGGGCAACAAGACCTTCACACCTAAACTTAAGTTGAGGTTAATGAAGGCTGGCAACAACTGGTTGTCTCGTAAGTCCGAGCCCATCGCGAAGGCTCTTGACGATGCTGAGATAACCGCAGAAGAGGCTGCTAGGCAGTTATCAGACTTAAATGATTCCATGCACTACCAGATTAACATTGCTTTAGTTGGTTGCAGCAACGGCGACCCCGCTTGTAGCGGGTCGCCTAGCATGCAACCCGAACACAAGAGGGATAACAACCTTAAGCAAGTGCAATAACTTAACCCTACGGTCGTGTGGCTTAGGGATTACGTTAAACCATTTGGCTGGGATTATGCGCATGGATGCAGCCCGCCGAAAAGCAAGGAA…
TTGAGTTCTGGGGGCACATCAACACTATGTTCGATGACGGTGTTCGATTTGCCGCATATAAAAGCCTTGTCGCCAGAGGTGTTGAACGAGAGAAGGCAGTCGAGATTACTCGTGACCTGACGGTTGACTTCGCTCGGATGGGTACGGGTGGTCGCAGCATCAATGCCATGTATGCATTCGCGAATGCTTCTGCTCAGGGCTCGGTGAAGACGCTTCGCCTTCTGAAGAGTAAGTCTGGCGCGTCGGTGTTTACGGCGTACGTCATGGCTGGTGTCATGACAGAACTCTTGAACGATCAAGACAAGGACTGTGACGGCAACCTGTTGAATGACTGGGACGAGATCCCCGACTACGAGCGTGACGCAAACATCATGATTCCGTGGAGGAACTGCGAAGAGG…
>metag_c_000000179214
CCCATGAGCCACTCGCAAAACTCTGGACTCAGTTGAGGGTGACCAGACTTCGGAACAGTACTTTTGGCCGAGTCGTACAAGGACATCAGGTCGGAGGATCGGACGATGACAGAGCATTCCAGCCGGCTCTTCGGATCGTTGGATCGTATCTCCGACAGGCTCGGCCCGTTGGCTGACGATACTCGAACAGTCGGCCACATTTTTCTCTTCTCCATAAGCTCCACCCTTTCCGGTAGGCTCTCTTGGTACTGGTGGCCGGCAGGGGAGGAAGGCTTTGACCCCTCCAAGCGCGCATCCACCCTCTTCATCATCGCAGGATTCAATCTCATCTTGATAGCATCTCCCGCTCCCGGCGTAGGGTAGAACCTGCGTAATGTTTTCCTCCTCCTCCCGCACATC…
GCATACCATGAAGTTCAACATCGAGTCGATGCGACCCGTCCGATCCGCCGGACGCTCAAACCAGTCGGTACACGTCATCCTTTACCCACTGACCCTTTACCACCGACTTCGCCCTCACCATCTGATTCGGCTTCTTTACCACCCTTATAAACCTATCACCCACCAAACCGAGAAACAACCGAGGGTTTGGCACGACCTTCACGACGTGAACGTCCACGACCTCGTTGGGGTCCTTCCCCGGTAGAGGCGGATCACCCTTGGTGTGATGCTTTACCCTCCCCTCCGCAGCTTCCTTCTTTATCCGGTAAACCGAGGTGCGCGCTATTCCCACCTCCTTCGCTATGGCCGAAGGCCCCTCACCCTCCGCCAACATCGATAACACCTGCGCCCTTACGTCGT…
>RIS_MAG_82_contigs_RIS_MAG_82_contigs_20
TTATGTAATTTCTAGAATCGACATCACTGCATCACAGGATGTTGCTGTATCAGATATAACTTTAACACTGTCACCAATCTGAAGAACTACTTTCTGGTCACCACCCACGACAACCAAACTAGCACCGGCGGGAATTGGAGCAGATTTGACGATATAATAATCATTAGTTGCATCATTCAATGTTACACCAACTTCAATTGGAGCGGCAGTTGTATTTGATACAGTCAAACCAATTATTGTAGTTTCAGTTGAAGCTGGAACGGTATAGGCATTTATTGCAGTCAAACTCGTCCCAATTTGCCTTTGAAGTTTTCTTTTAAACGCGTTTGCCATTTGTTTTTAATCCTTTATTTATAATTTAACCTAATGCAATAGCAAGTGCCATTACATCTCCAGGTG…
CGTGTATCAACAGACAAAGACAACCAAGTGGTATAATCACATTTTATTCTATATTCAGGTATAGGATCTTTTATTCCTTTTCGTTCTACTCTTGCTCTGAGAATTCGTTCATAATGATGTATACGAGTTTCTGATTCACGAACACTTCCATATTTCCCTTGGATATAACTTATAAATTCTCTAGTTCCTAGTGGCCAGTCCCAAATAGGATCATGTATTTCATTCATAACAAAAATTAACCAAGTAAATTTTACATCACCATAAACTTTTTCTGCTACTATATCAGGTCTCTCATTTTCTAATATAGAATATGGCTCAAATTGAACTATATCATCTAAAATTACATTTTTGAGTTTAGTCCTATTCATAATATTAACTGCAACTTTTAATTGCGTAGGT…
>metag_c_000000017208
TTATGTAATTTCTAGAATCGACATCACTGCATCACAGGATGTTGCTGTATCAGATATAACTTTAACACTGTCACCAATCTGAAGAACTACTTTCTGGTCACCACCCACGACAACCAAACTAGCACCGGCGGGAATTGGAGCAGATTTGACGATATAATAATCATTAGTTGCATCATTCAATGTTACACCAACTTCAATTGGAGCGGCAGTTGTATTTGATACAGTCAAACCAATTATTGTAGTTTCAGTTGAAGCTGGAACGGTATAGGCATTTATTGCAGTCAAACTCGTCCCAATTTGCCTTTGAAGTTTTCTTTTAAACGCGTTTGCCATTTGTTTTTAATCCTTTATTTATAATTTAACCTAATGCAATAGCAAGTGCCATTACATCTCCAGGTG…
CGTGTATCAACAGACAAAGACAACCAAGTGGTATAATCACATTTTATTCTATATTCAGGTATAGGATCTTTTATTCCTTTTCGTTCTACTCTTGCTCTGAGAATTCGTTCATAATGATGTATACGAGTTTCTGATTCACGAACACTTCCATATTTCCCTTGGATATAACTTATAAATTCTCTAGTTCCTAGTGGCCAGTCCCAAATAGGATCATGTATTTCATTCATAACAAAAATTAACCAAGTAAATTTTACATCACCATAAACTTTTTCTGCTACTATATCAGGTCTCTCATTTTCTAATATAGAATATGGCTCAAATTGAACTATATCATCTAAAATTACATTTTTGAGTTTAGTCCTATTCATAATATTAACTGCAACTTTTAATTGCGTAGGT…
>metag_c_000000264261
GGGGCTGGCGACCCAGTAATTCCCGGCATAAGGGTATCACTACAACTGTTAAGCAATCCCTACTTCGAGGTAATGTCCGGCTTTCCTAGCCTGACGGCGTTTCAAGACAGAGACTTTCAGGTACCCACGCAAGAAGACGTCCTCGCAGAAGAGGAATTTTTCGTCAAACAATTTGAACACCACCTTGGTCCGGCCGGCCTTACGGGGAAAGTTACGGTGGAAAAAATAATAGAAGCAGCTAGGGGATGGGCCTCCGCGTCGTTCGGTCCTCACAAAAAGTTCGCGATGCCGTGGATGAGGGGCATAATAGAACACGGCGACGCAACCGGGTGGAGCTTCGACCCGAGGGAGGCTCTTGATGTTGTACTCCTAAGCATGGATGACGACAACGCCCTCATA…
GGTATCACAACGCCCTCTCCGTGGTTGATGGCAAGAGGAAGTTCTCCTTGAGGTGGGCTGACTGGCTTCGCTACCTCCTTAGGCTTCGCTACCTCCTTAGGCTTTGAAGGGATATCTTCTCCGGCATAGATGTACAGACCTAAACCGAATAAGGCTATGGTCTTTACTAGGCATCTAGCTTTTGCATCGCTAACATGCCTAGCGCTTGGGTTCTTGATGGCGTCATTCCTGTAGTCCATCACGGGAAGAGACATTGAGCGTGACACGCCCTGAACCACCACGGAACACCTTACTTCACCAGTGCCATCCGGAAAACTCCACAACTCACTTCCTTCAGCATCTTTTTCAAAACTAAAAAACGAGTCGGGATAGCTGTCCATTAAGGTGTGCCATGCCCAT…
>metag_c_000000122124
ACATCCTTCCTGGCTAATGTCACTGCTGTCTGCAGGGATAACAACTGCCCGATTGCTCAGACTGTCGTTACCCCTCGTAGCCTCAGCACTTTCTTGCATGGGAGCAAGCACTGCCCGGTTGCCCAGACTGCACTTGCCTCCATCCTGCTCTGTTGCCTCCCCGACGCTCCGGGCGGCGCTCGCAGCCCAGGTGCTCAGCTCCGTCCACCGGTTTCCTCCCTGTCGCCACGCCTCAGTCATGACTGAGGGCCGTGGCTTCTTGGAGTTTTTGGAGGACGTTGCTAAGGGTGCTGGCCAGCGGTGGCCCCCCCCCTTTTTTGGTGGCGGAGCGTCTGGTGTCAGCCGGTCGCCGATTTTGCTGAGCAATGTGTTATCCGATTCTGCCATCTTGTCGCCGAC…
CTGATTCTCTCGATTGAGGTAAAAGTCGCCGATCATCAGCCGCATCGCGTGCCGAATAGCTTCCGGCACGTCAGAACCCGCGTCTCCATAGCCAGCGACGTAGACCACCTGAATTGATGCAGGGATTCTCCGGGCAGATGGCCACGCGGTCGTATAGGCGGGAGTGAGTTCCGCAGGCTCGGCGTTCAGTTGCTCCTGAGCGTCCGTGATCGTCGTCAAAACGCCGTCCGAGTCGGTATACTTGAGCGATGTGATCGATTGCACGTTTCCGCCTGGCAAGAGCAGCGGATCGTTGCCAGAGGGCAGACACTCCAGCTCAACCGTGATCGTCTGAGTAATCAACGATCGCCAGAGGTACTTCTCGGCAGACGTACGAGCGGCGGCGACATACGCCGTAAT…
>metag_c_000000282180
TTTAATTACGTGGCCCCCGAGAAACAAGATAATAGGCTTACCGAGGTTCATCGCGTTACGCATTGCGCACGCCAGGCTCCACATCGGGGTACCAACCGCCGGGCAAAAGTCGTCGTCAGTGACTGGGTGGGTAAGATCTTTGCTAAACACGCGCGACACGCGCTGTTGAATTGGGAAAAGCTGGACGCGGGATGCGTCGAACTGCTGGTACTTACTCATCGACGCTCCTCTAAAAAGAGTACTAGCCCGGGCAAACGTACCCGAGCTAGTACTTAGAGATTAGGCAGGACCCGCGAGTTCGAGCGCCTTGTTCTTCTTACGCAGACTGGCCGCGATCTCGGTACGCGCCTGCTTGGGCGGAATACCCCGGTGCTTCGCGTACGCGTTGGCCAGACGCCA…
CGTCAAGCGTCTCTTCAGTGGCCATGTAGCCGTGGAGCTGCGCTTCGAGCCGTGTCTTTTCGGCCGTGTATTCCTGGACCAGACGATCCAAGTGTTCCTGCTTACCCCATGACCCGCCATAGTTGTCATAGCTGGCTTCGCCAGTGAGTTCGCCGGTTTCTTTGTTGACGTGCAGTACGACGGGGTGGCTCCACTGATCGAGTTGGATACCGATTCCGTAGGCGTGCTGTCCGCCGTACAGTTTGTGTTCTTGTCCTTCACGAGTGCCGATCAGCTTGGCTTCATCGACAGTTTCGATTGCGGTCAATGCGGCATCCTTGTCCTTCATCGTGACGGCAACTTTAACGATGTGCGACATCGTGCGTTCCTTAAAACGGGGTTACTGGTGGTGTCTACATA…
>metag_c_000000297094
TACAAGGAGTGTGAGTGTCCCATCAAGCGACGGTGTAATAAGCGCAGCAAAGATAAACGAGGTTGGAATAATCCACTTGCGTAGCGTACTGGCTCGCAAGTACGAAACAACCCTAAACCTTGCAAGCAATTGCATGACGATAGGTAACTCAAACGACACGCCTATCCAGAAGATAAGCGACAGCAATAGAGCCATGTACTGATCGAGCAGGATTACAGGGACAGCAACGCCTTCACCGAACGTCAGCAGGAAGTTCAGACTCACAGGCATCATCACAAAGAAAACGAATGATGCGCCTAGCAAAAACATGCCGATCGACAGGGCTGTGTACGTTGTTATAAATAACCAGAAGCGTTTTGGAACTAAAGGTCTGAGCATACTGAGTATGCCCACGATTAG…
TCGGGTCGCCAACCGCTTGCAGCATTTCCTGATATTGCAGAGGAGTTAGGTCGCCATCTTTAAACGCACGATCTATCTTGTCAATTTTTGCTTGCAGCTCTTTATTTATCTCTGCCATACCCCTAGAAACACTAGGAGGCACAGGATCAAGCGCGTTACCTACACCAGCACGACCGACTGCTTCTGCGTATCTTCCAAGTCCACCGGCTCCTGCTATTACCCCTGCTGATAACGGTGTTGCTGCGAGCTTTGCCAATCCACCAGCATCACGTACTTCGCTACCAAAAAAATCAAGCCCAGTTGCACCAGTAATGCCAGAGCCTTGTTGAACAGGGCGGTCGATCGCTCTTAAACCAGATGCAACACCTTCGCCTGGAGTAAGAGCAGTCGCTCCAGATT…
>metag_c_000000312507
ATAACGCTTCACACCTTTAGCTGCGCTAGTCACCGCACCGTGATTTGCCTTGAGAACAAAACCCTTCTTATAACGGAAGTTGTTTCCTGCCGTGGTGCGACCCTCAACCAACGTGCCTTCAGGGTAGAGGGCTTCAGCCTTAGTAGCCTTAATCACCTTTTGTGCATACTTGTTTTGTGTAATGGCATTGAATTGCTTTTCAGTAGGAACAAACGCAGCATCAGTAAGAATTCTCTCTGCAAGATCACCATAATATGGTGGGTTCGCAGCATAATATTGAGCAGCAATTACGGCGTCTTCCCGTAGGGCAGCATAATTATTTGCCCATGCTGACAGGCGAGCACGACCCTCATCAGAGTATCGCTCTGAGAGCTTCACAAATGCCCCTCCTTGGCGTTC…
AACCAGCGCCTCGCCCTTTTCGGGTGGTCATCATGGATTGAACATCAGCATCTTGAAGGAAACTATTAAATTTCATCTCATATTCAATTCCCTCGGAACTTTCAGAAGGATAAAATACTTTATAAAGTTTAATGTAGGGAACCAAGCTTGAAAGTTCGTGGGGCTTCATCTCCATCAGAGGAGCCAAACCTTTGGGCGTGACCAATTTAGAAATAAAGTCTACGGGAGCACCACCTTGAGCCTTCATGAAGGAGGCATAAGGAATTCCCTGACCCATTGGACCAAACACATCCATGTAATCAATCAAGAAACATTGTTCTTGAAGTCTCTTATCCGCTGCTAACTGTTCATCAGTTCTCTCTTCGCAACTTGGCGCAGTCATATTACCCCCTCAACACA…
>metag_c_000000246286
CATGGCGCGGCTTACGTTGGACTGGCTGCAACCCATGAGTTTGGCGATTTCATACTGGCCCAGATTGGCGTCGAGGTATTTAACCAGCCGCGCGTTGCGGGCTTTGCTCCAGGGTATGGGTAGGGCCATCATGTCACCGCCCACTTCTTCTTGAGCCGATCGACGGTGCGCCTGAATGCTCCCGCGTGGGTGTTGGGCACTAGCACGCAGACCTTAGTGTGCGTGCGCATCTTTCTAGCGTGGTACTCCCGCTGGTGGCGGGCGTGGGCTTCCTTCTTACTTGTTGGCATGGCGTCGTTCCTCCTCATCTAGGATCATGCATATAGTTCTGGCATATCCAGCGATATCGTGGGCGCTGTCGGCGTGCGTCGGCGTGACGGTTAGGCGGGCCATCTTAAT…
TTCGCAAAGATGGGCAAGACCAAGCTCTTCCCGCACGACCTGCAGCCGACCAGACCAGTAGCGACGTAGGCTTAGAGCAAGACACCTCGGCCGGGCCGCGCGGCTCGTTCACGCCTGCCGGCACGATCACCGATCAGGATGGCAACCCCGTCACCCTGATCCAGATATTCGAGAAGGCCGACGCCACGACGTTCCTGCATGAGAGTGGGCACTTCTGGATGGAGCAGCTCAAGTCCGACAGCCTCGCTGTCGGCGGTCAATTCAAGAAAGACTTCGACGCCGTCACTCACTGGTGGGGGCAGAACGCCCTCCGCATCAAGGAGGAGGCTACCCGGCGCGCCCAGAAGAAGGGCGACCTAGCAGCCGTCTCCCTCCTGCAGCAGATGACCGAGGCTCAGG…
>metag_c_000000292893
TTGCGCACAGGACAGAGCCTGGTCTTCAACTCGGAGATCGGCGTAAACATGGACAACACCTTCAGGGCCGCCCACGAGATGGTGACAGGGAATAGACCTCCCCCTAATCGAACATTCCGACAGGCAAGCCACATGTTTCTCGCAATGCCTGTTGTCTTTATGGAACCTAGCGTCATAGGCCTGGGGCTGGGGTCTATGGGCAAGATCGGTGAGATGGGAAACGCGTTTGTAAAAACCAGGTCTCTTAATAAGTGGGCCAAGGTGGTGCGAGATGCGGACAAGTTTGAAGACCCGCTAGAGGCTGTGGCTTTTCTTAATAAAGAGCTTAAAAACGCGGCGATAACCGGAACATACAACCTAAACGTACATCGGAAGCTTGGTTTTAATGAGTCAGCTAAG…
AGGCTCCTGGTAGCCGCCGACCGGTACAACAAGGCGCTTGTTGTCATCGAGAGCAACGGGGTTGGGGCTGCTACCATCGCGCTATGCGAGCAGGCTGGCTACACTCACCTGTATTACGAGAAGCCCTACCGACCAGGGCTCACTTCCACTTCCAAAAAGCTTGAGCAGATGTTAGGCTGGCTGCAAGATGCTCTGGTGGATGAACTTGTCATCAACGACGCGGACACTTATGAACAGCTATGCAGCTATAAGCACGACAAGAGAACGGAGTGCAGTGTGATCACCGAGATGCTATCTGGAGCCATTGGTCATAAGCGCAGATCGCGCCACCACTGGGATAAAATCTCCGCTCTTATGATGGCTATTGTAGGAGCCCGCAGTCTTCCGGTTAAGAGGCGA…
>metag_c_000000161464
ATGACTTCAACATTAAAAACTGACGTAATAGAATCGAAAACGACGGACGGCGATCTGACAATTCAGGGGGCTGGAACCGGCGTCCCCAATCTGGAAGCTGGCTTTAAAGTTGGCGGAACCGCCGGCGTCCCTATCTCTGATTTACGGGCAACCGGAACAGCAACCCACGTACTCACCTCTAATGGAGGTGCTTCTGCACCAACATTTCAGGCGGCTGCTGCGGGTGGGCTTACTTCAGTCCAAGTGTTCACAGCGACGGGGACTTGGACTAAGCCCGCTGGCGTTGGTTCTGTCAGAGTTCAGTTGGTTGGTGGTGGTGCTGCCGGGAATCACTCTGGAATGGGCGGCGGCGCAGGTGGATATTCTGAGGAGATTATCGACGTTTCCTCTGTCTCTACT…
TGCGCAATCGCGCCTCCGGCCAGCATCGTTTCCTGTCCGGCGCGGAGCTGGAAGAATTTGACGCGCGAATTGTGGAAGACCTACTCAACGAGAACGGTGGCGAGAAGGCCATTAAGATGATGGCCGAGGCGTGGCTAGAATTACCGACCCACGCACAGCGCGCGAAATTTGCGCGCTCCATGAACAAAAATGTGTTAGCCCGTGGCGCGGATGCGATCTACGAGGCGTGGATCAATGCACTGCTAAGCAACCCCGTTTCGCAAACCAGAAATATTGTGGGAAACGGCTTAATGCTGTGGATGAAGGTTGGCGAGCGGTCCTTTCAGGGCCGGGTCGCTGGGCCGGTACAGCGTGCTTTCGGGATGGAAGGCACAATCGCAGCCGGCGAAGACGTGGCGA…
>metag_c_000000108063
AATGAAAGCGTCGAGTCTGAATGATGCCTCGCATAGCACCCATCCGATAGTATCGCAGATTCGCAGTCTCATTTAGCGATCCTCTGGATTGTGTCGGCGATCGCCCCCAGATCCAGAATCTCAGAAGAGTCATCTTCCGCGTCAAAGCTGGATTTACAGGTGTTGCAGGTCAGGGTGGCCATCAGTTCCGCCTCAGTGTTATTTCAGTTCCAAGCGGTATCCACAGTGGATACCTCAGATCCGTAAGTCGGGAAAGTCGTGGTGCAGTTCAGGTCGCCTACTTGCCCACCTCACGTTTCCTATAGCATCCGGGGTCCCAGTGTCGATTCATCTAACTCGCGGAAGTGCCTCTCACCGTCGGGGAGCGGTGCAAGCATAGGGTCGGGGGTCGCTTTCCAG…
GTGAAATGGCACGGGGCATCGTAAACGTCCGAGCCGCGCCTGACGGGTTTTTTCCGACCACAATCAAAGCGTGCTCGTTTTCGTCAGCGGAACCGAATGACCCGGAGGGCTGGTCCCACGCCGCTTCAAGGTTACCAAGCGTATGCTCAAGAAGAGTTGTCGCAACGTAGAACCGTTCGAGAGCCTTCGGCTTCGAGACAAGACCCTTGACCTGATCAGCCATGACATCGATGTACTCGCGATCCATTCGCAGGCGTACACCGCCTTTTGTGAATCCAAGATCCACACTATTAAATGTGATTGTTGCTGGACCAGCAACAATATTTGCGGCAGTTCCCATCGTGAAATCCTCCTACTAAGGTGACGGTTTATAACTCCAAGTGAAAGTAGCCTCGATAA…
>metag_c_000000201317
AAACAGGTTTGCCTGAGTATCACCCTCTATGCGAAAATCTTTGTCGGCACCCGCCTCGTTGAATACAAACGAGCCGCCATCAAGGCTGGTGTCACCCGTTACCGATAGCTTACTGATGACTACACTGCCCGTGCCGTGGGGCGTAATCGGGATATTCTCGTTGCTGGCATCACTGACAATCGACTGACCGTTGACATCAAGGTTACCGCCCAACTGGGGCGAGGTGTCGGAGACCAGACTCTCGCCAAGAGCCGCCGAGGTTAGCGCAATGGGGTCTGACGAACCATCTGCCTCTCGGACAAGGGGCATCGATGCGCCTGTGGGCGTGACCGTAACAATCGTCGTATCACTTCCATTATCCGTAGCTGTAACTGCGGCACCGACAAAGTTAAGATTAGC…
TTCTATTATTTGCTCAGGTGTCATACTCATTGGATTCTGAGAGCTAGTGCCACCTTGACCCTGTCCTAGTGCGGGTGCCATATTTGCACCTCCGAGGTTTACCCCTGCTGGACGAAAAGAGCTTTCCCCTGAAACACCTGGTACTCCAGCTCGTTGTAGATTTTCATATGGGTTTGAATACTTAATACCCTGTGGCATAAAACGAGGCATCTCCTGATTCTGTCGATCCGCTAAAGACTTTAACAAGTCGGCACGAAATGGTTGCTCCACCCCAAACTGACTCTGCTGCATCTTAAGCTGCTCATTTGAGATATCAGCCATCATCTTATTGTAATCAGACTGCTTGCCTTTTGCTTGTGATCCAGTAAAAGCAGACCACAATGACCCCAGTGCAGGTAG…
>metag_c_000000099210
AATGGTGACGATGCGGTTGACCCGCATAGTCATAGCGCGAAACCCGCCTTCAGCGTCCACGACCTCGACACCGATAACGGGCGAGCCGTTGCTCTTGGCAAGCCATGAAGACTCGACGTTGTGAACGAGAAACTTACGGCTCTCGCCTTCAGGCGCAGAGAGGGCGCAGTAGTCCACCTCCTTGTCCTGCAAGAGACCATTAAGCAACTTCGTCCTGAGGGACTCAGTGGCAGAAAACTGATTGAAAGCGTGGGTGAGAATATTATAGGAATAAGTCATAGTTAGGTAGTAAGTTAAGTTAATTTCTTTGTATAGGTAACTATACCACACGATGCGGTATAAGTCAAACTGTTTTATTGTTTTATTTTGTGATTGTGAGATTATTGAGAGCGCCAGCGA…
ATTTCAGCAAATGTTAGCGTTGGCAAATATTGATGTGCAGGGATTGCCTGAAACGCATCTCGACACGATCTTATTTACAACAAGCGGGACTTTAAAAAGCGTGGTTAGTTCCGTAGCTTCTTATTTGGGCAATTTTTGGTATGTAGACCCCGCTACTGGTTCTGTTAAATTCATTAATACCGAAGATGCTTCTTCTATTCCTATAACAGATTATACATCTACAACTGATGCAAACATTACTGCTGCATCTTATACTGAAAGCAAGACGGCTACTAAAATAGTTAATACTTATGCTGGAACGACTGAGAAAAAAGAGGCTAAATCTAGAGAAGCGGACGGAATTAGAGAAAAACCAACTTTCTTTAAAAGGGTATTTATAGAACAGGCGCAGCCTTTTAA…
>metag_c_000000187008
TCAGTCCTTTCCAACCAATCTCAAACCCGCCCCTCCAGTCCGATCATTCTTCGCAATTTCTTCAGTGAACGCATCTTTATTCCGCTCCCGATCTTCGACCAACCATCTTTTTTTGTTCCTAATAGCCCTCACCTCAATTTGCTCTTCACCAATGTAATACCGCGCACCCCTCGCATCATCCCTTAACTTACCCATTTTCCCCCATAAGTTGCGTATTGTACCCCCCGGCGTACTCGAAATACTATCATAATCCAGCGCAATAGCCGCCTTGATAATGCGGGCTTTCAACATCTTCTTGGTCAGGATATCACCCTTACATTGCTCCAGTATATGCGTCTTGATCTCATCAGAGGGCATCAGGTTCTGATCCGTCATGCGGCTTTTCCCCTCTGTCTCAGG…
CGATTGATGCCAACATGGCACTTCAGCGCTTGAACGCGGTTCAGATTGTCAAACACATGCTGGCGTAGGGTGCAAGGCAGCACCTTCACCGAGCCGTCGTATAGATAGAAGTTGTCCCAGCCCATCCAGTACACGACGTCGTCGGCCTGGATGGCGGCGTTAGGGCCAACGATGCTTGTGTTCGAGGCTAATAGTTTGGTGCCGAAGAAGAACGGTGGCCCTGTGTAGCTCACGCTGTTGAGCGAGACATCCGTCCAGACCAGGACATCACGTTTGGTAGCGAGCCCCGTGACGATCTCAGAGCCCGTGCTCAGCCTGAGCGATCCAGATGTGTTCTGGGTGTTAGGGCTCCAATCCGTCAGCGTCTCAGCGTCAGGCCACCTGATAAGGAGCGTGTCC…
>RIS_MAG_63_contigs_RIS_MAG_63_contigs_160
TTAGCGTTTGGCGGGAGTGATGCCCGGCTCCAGCCGGCCTGCCACAGACTCAACGTTATCTTTTCCGCGATTGATCACCGATACAACCATCTGTTCCAACTCCCGGAAGTCGAATGGCTTTGAAAGCACCGGATTGGCCACGCTGCTGAGGAACGATTTTGTTGCCGGATTCACCGTGTCACCGGTGATGAAGATGATGCGGTCGATCAGCTCCGGGGATTCGGCCTGTAGTCTTTCGTAGAATTCTTTCCCGCTCATGCCTGGCATCCTGAGGTCGAGCAGGACGCAGTTATAGACCATGCTCTGCAGCTTTCGCCACGCCTCTTCACCGTCACCAGCTTGGTCTACGTTGTAGCGCCGGAGCTCGAATTGCTTCACCAATACCGCACGAAGGTCGGG…
AATTGTATCTGGGCACTGGGGCCGATATAACCACCGTCCCGGAGAAGGCCATCGACATTCTGGACATACCCAACGACGGCGAAGCTGCCACCAGGACATTTCTTCGGGACCAAGGCCCGCGGGGAGAGCGGGATGAAGTCCTAAGCGGACGGTGGCTGGGCACGCCGCCCACGACCGTCCACAAAGTGATCGTCGAATACACCGAGGAGTCGTAGGCCTTGGCTAGGCGCCGACACCGGGTTAGAACCCGGCAGCGCTCGCTCAAGCTGTTGGTCCGGGTCGTTGACTCAAGCACGGATATCAGTCAACAGACGATCCTAACTCCCAGGCCGGGCCGCCGTATCCGATTTATCCGGACCAAGATCCTGCAGGACGTCGCTGATGGAAGACGCCTGTGGG…
>metag_c_000000026028
TTAGCGTTTGGCGGGAGTGATGCCCGGCTCCAGCCGGCCTGCCACAGACTCAACGTTATCTTTTCCGCGATTGATCACCGATACAACCATCTGTTCCAACTCCCGGAAGTCGAATGGCTTTGAAAGCACCGGATTGGCCACGCTGCTGAGGAACGATTTTGTTGCCGGATTCACCGTGTCACCGGTGATGAAGATGATGCGGTCGATCAGCTCCGGGGATTCGGCCTGTAGTCTTTCGTAGAATTCTTTCCCGCTCATGCCTGGCATCCTGAGGTCGAGCAGGACGCAGTTATAGACCATGCTCTGCAGCTTTCGCCACGCCTCTTCACCGTCACCAGCTTGGTCTACGTTGTAGCGCCGGAGCTCGAATTGCTTCACCAATACCGCACGAAGGTCGGG…
AATTGTATCTGGGCACTGGGGCCGATATAACCACCGTCCCGGAGAAGGCCATCGACATTCTGGACATACCCAACGACGGCGAAGCTGCCACCAGGACATTTCTTCGGGACCAAGGCCCGCGGGGAGAGCGGGATGAAGTCCTAAGCGGACGGTGGCTGGGCACGCCGCCCACGACCGTCCACAAAGTGATCGTCGAATACACCGAGGAGTCGTAGGCCTTGGCTAGGCGCCGACACCGGGTTAGAACCCGGCAGCGCTCGCTCAAGCTGTTGGTCCGGGTCGTTGACTCAAGCACGGATATCAGTCAACAGACGATCCTAACTCCCAGGCCGGGCCGCCGTATCCGATTTATCCGGACCAAGATCCTGCAGGACGTCGCTGATGGAAGACGCCTGTGGG…
>metag_c_000000198991
AAGACCGCCAAGACCAAGAACAAGCGCATCTTCCTCGACCTTCGAGGTGGCACCTTGGTTCTCGACTTCCGGGGCGACTCCGGTATGCGAGCCCTGGATCCCAAGAAGCTCCAGAACATGTACCGAGACTTCTTTATTGATGTGGTGAACACCGAAAAGAATGTGGGTTTGCCTTCTACCAGCAAGGGACATTCTTCTATTGAAGTCTACAAGAACGAACTCGGCTTCCATGTCCAACGCTGGTACAAGTGGGACGGAATCGCTGAACAGCTTGGCTGGGATTTCGATGCCAGTGGTGAAGAGTATTCCACAGGAGACCTTGTAGACGCCCTCGCCGATGCTCTTTCAGGAGCGGGCTGGAAGGTCACTCCAGCATGAGGGGAAGCCATACCAAGCGTA…
CGACATCACCGATTGGTGTCAGATGTTCATCGGTAAGCACCCTTCATATCAGTGTGACTACTACTGGCATCAGGACACAGGGGACTGTGGGGATTCTTCCTACAACAACGTCACCGAGTACAACATCTCGTTTGGGGCAGGTCGCTACCATGACGGTGCCATCAGTGATTCCGCTTGTGCGTACCTGTTCATTGACTCAACTGCGGGTACGACCATCAACGCCAACGGTTTGTACACCCGCAACACGGTGTTCACGGGCTTGGGCATCCCTACTACTTCCGTCTACACCAGCACGATGGAGAAGGCAGATAAGCCTTCCTTCGGCTACCTGAGAGCCATGACGGAGCGCAAGCCAACCCTGAGCCGGATGGAAGCAGAAATCGGTATGGAAGGCATCAA…
>metag_c_000000265307
TTATTTGGGCCTCCTCATATGAGTAATGGTTTTGATGTTGTGGCATACACCGCATAGGATCTGGCACTTTGCCAACTCGACCTTCACCCTTTTCCAGGAGTAGCAGTACATATCGCTGATCTTCATAGCCTTGGTTGTAGGGTCGACATGGTCAAACTCAAGGCCGTACGGGTGGGCATTGTAACCGCACTCCTCACACCCCTTTCGGGTCTTGTATCTGTCCATCACCTTACGACGCCAGTACTTATTGCGGCGCACGCTAGTGTACCTCAGCCCACGTTGGACCTGATGCTGCCGTCCCGCCCATAGGGGTGTTTAGGTTGTAGAGCTTCGTGATGTACTCGCCTAAGCTGTACTCCATTATCTCACCTACCCTCTCCACGTCTTTATCAGCTACCT…
>RIS_MAG_39_contigs_RIS_MAG_39_contigs_134
AAGCTGCCTCTTCGAGAATGCCAGATTCTTATTGAGAGGGGCAACTTTCTCATCATTATACTGTGGTCCATGTATGGACTCGTTGGCTACAGCTACCATGAACCTGTCCACGTTGCCATCATTATCAGAGAGCCATTGATCAGCCTCAGTAGTTGATTCATCAGGGTGAAATAAACCGAGAAGCGTATTCTTTATGTAGTTAGTACGGGCTGAAGGGTCGCCAGATTCTATCTCTGCCTTTCTGTGACGAGCAAGATCTTTCCACCACTTGCCGTGAGAAGATTGGCTGGCCCAGGTGGGAAAATTAGTTTCATTGAGCGTTCTAGTTTCTTCCTTAATGATCTGCCTTAATTGTCTACATGTGATTTTCATTTATCTCTTCAGCCCTTACTCGTATTG…
>metag_c_000000087589
GTGAAAATAACTCGTAGCCAACTAAAAAAAATAATTAAGGAAGAACTCCAAAGGTTAGATGAAATACCAGGAGATCCTGGCCTAACCGCTGGTGGTCCTGCTGTGAAATGGGTACTCCCTGCCGGAGCACGCGGGTGTATTACATTATCTAAAGATGAAAAGCACCTGTTTTTACAAGTGGGAGGCGACTGTGAAGGCAAAGAAGTAGGAGGTGAAACAGTACCGATCAAGATTACATCAGATGAGGGGATGACAGTTGTCGCAGATCTCAAAGTAGGTGTCCAGGATGCAGTACAAAAACACTATGACTGGCTTGATATAGAAAAGTATGTGCCTGCAAGGACGAAGACTCCAATTGTTTTTAAAAATTCAGGAGCAGAGTGTAGATCTGGTCAAATA…
>metag_c_000000318491
GCAGAAGATGAAGAAGAAAAATCTACTGCTACAGGAAGAAAAAGAATTAATGACATGTCAGATGTCTTTAAGAAGATGATTGAGAATGATGAGATAGTTCCTTTTGATGATGGTAAAGATTTAGATGAGTATACTGCTAAGGACTGGAAAGAACTCATTCAAGCTAATATGGATGAGAGAGGTAATAAGGTTAGGAGAGAGACACCTAAACAGTTCTTTGATAGTTTACCACAAGAATTACAGATTGCAGCTAAATATGTTGCAGATGGTGGACAAGATCTTAAAGGTCTATTTGGAACTTTAGCTCAAGTTGAAGAAACAAGATCGTTAGATGTTAAAACTGTGCCTGGTCAAGAAAATATTGTAAGAGAATATTTATCTGCAACTGGATATGGTACT…
>metag_c_000000087416
GTATTTCTCAATGGTGTGCATCTAGCCCGGGCAGACTTTGCAGCTACCAATGGTACAGACGTAGTACTAGCTGTAGGTGCAGCAGCAGATGACACTGTAGAGATTATTGCTTTCAATGCTTTTGAGGCAAGCAGTAGTACATTCACGGGCGATGTGATTGCGTCAGGGGGTACACTTCAAGCCTCTGGCGATACAGCAGCGGGTGATGATGCAGCTATTGGTTATACAGCCGCAGAAGGTTTGATCTTAACTGGTCAGGGTTCTACTAATGACGTAACAATCAAGAACGATGCTGATGCTGACGTGTTAGAAATACCAACAGGCACAGTTAATGTTACAATGGCAGGGACACTAGGTGTAACAGGTGTAGTTACTTCAGCAGGATTAACCATTGGTAGT…
>metag_c_000000125406
CGCGTCGAGCTGGCCGTTAATATCCTCCTCGCGCTGTTTTGCGCGTCCTAATCCGGTAGTGCCGTATTTCTGATCGTACTCTTGGTTGTTGTATCGGTCAGCCAGCACGCTATCAGCTACGGAGGTGCTCACACCTGCGTCGGCCATCATCTGCACCCACTGTGCCTGCCCAACAGCTGTGCTCTTTGGATCACTGCCGTTGTACGTATACGTTTTCTGCCCCTTGCGTAACGCTTCCGCCAATGCTGCGGCCTCAGAAGTCTCGTCGAGTAGCTCCTCGTCGCCTAAGCGTAGCGTTGCGTTCATCCGGTTAACGCCGGGTGACGCGGCTGCCTTCATGCGAAGTTGCGCATCTTGCAGCGTGACCTCGGCGTGTGAGAACGCGCCAAACGATTTCAT…
>metag_c_000000136615
AACGCAACTTTTGCAGGAAATGTAGGAATAGGTATTTCTCCTATTAGAAAATTAGATGTAAATTCAGGAACAACATCTGATATTGCTAGATTTGGTAACGATTCTGGTAACTTTACTTTAGGTCAAACTACTAATTTAACATCTTTAGATTTAGCTGCCAGTAATGCCTTTAGAATAAGACAAGGTGGAGCTGTTCCTTTATCTATAGACACATCACAGAACGCAACTTTTGCAGGAAATGGAACTTTTGCAGGAAATTTATTTATACCTACTAACAAAGCGTTACAAGGTTCTTCTTATCCTTATACTACAAATGTTGGTTCTGGCGCTAACGCAACTACAACATTTATAAAAGCAGGTTCATCTTCTTTAACAGAAATAGAGTTATCTGGTGGTGAT…
>metag_c_000000259194
TACAAATTGAAGAAAGATTGGTTCCAACAGTTTGGTGTTGTGATTGGTGATGAAGCACATAATTTTAAGGCCAAGTCTCTCACCTCTATCCTAACGAAGATGACTGATTGTGAGTATAAGTTTGGATTTACAGGTACCCTAGATGGTACACAGACACACAGACTAGTTCTAGAAGGACTATTCGGAGCAGTACACAAGGTCACTACGACTAAAGAATTAATGGATTCTGAGACAATCGCTAAGTTACATATTGAAGCGGTAACACTAGGATATACAGATGTAGAAAAGAAAGCAGTAAAACTAATGACATATAAGGAAGAGATAGATTTCCTTATTACCCACAAGAAACGAAATGATTTCATCTGCGACCTGGCACTATCACGGCCCAAAAACACCTTG…
>metag_c_000000175059
TCATTTTGTGTCTCCGTCTGATTCAAATAAATCCTCGTTGTTGGGGCTTGGTTCACCTTCTTCAACACCAGCGGTATCGGCTTTGTCGCCAGAGAGAAACTCACCAACCCGGTCCAGCATAGAAGAAGAGACACGATTTGGTGTGGGAGATGGACTTCGTGGGGGATTCCCACGCCACTGTGAAGCAATATCAGCAATACCTTGAATTGCAATATAGGCTAGAGAAATAGCAACCCAGTTGCTATCACTCACCACGCCCATGAACATTGCCACTGTTCCAGTGAGCCATACTAAAAGCTTCCTAGAAACAACCTTCTCTCTAAACCTGTCAAGTACTCCTCGTTTGTCTAAGCTTGAACCCGAATAATCCCCTTTTTCAATTCCTGTTGGCATATTGTA…
>metag_c_000000282388
TATGGGCGAAAGTACCCCCTGCCGGACATCACTCATGAGTTGGGAGGGTTCCGCGCCAAGGCCAAACGGAACGCTGTGAATGGTCCCGTACAGGGGACAAGTGCCGACATAATGAAACTGGCGATGGCCAAGATCCATAAAGAGTTCACGAAAAGGGGATGGCTTCGTCGCGTGATGATGGTCATCACCATCCATGACGAACTCGTATTTGAGATTGCGGAAGAATTGGCAGGAGAGGCCATTGGGGTCATTGAGAAAATCATGATCCATGACGCAACCAAGGCGTTGAGATGGCCTGTCCCGCTCAAGGTTGATGTGGAGTTTGGGTCAGACTGGACGGTTCCCTTCAACCTGACAGAGATGACGTGGAACAAGGGAGGTGGGAAATGGGATGCAAGA…
>metag_c_000000072153
GCGATTGGTTTGACGAAACTGGGGCGCCGTATCAAACGGTAAAACCTGCGGCGGTTTGCGCACTGAAGGGATAAACCTAGTGGATACAATTCTTGTATCGTCACCGTGAGTTAAAGCAATGTTGTATCCGCTTTTCAACTGCACGGGACCGCGAAATTTTTGTGTGTTCACCGTGAGTGATCGTACGCGTTTGGGTAATAGGTGCGAAACACGCTCATCTAATTCTGGCTTCTCCGGATAAATTTGACGCGGTACGCAATATACATCTTCTTCATCATCAAAAGCTGTGTGCTGCACAATTCGGCAAACGAATGCTTTGTTAACACCTGCGTCTTCTTCCTGAATCCATTCGTGGATGTGGAAGCGTGTGCCAAAATCTACTTGGCGATAACCAGAATC…
>metag_c_000000271213
CATATTGATGGTTCCGGTAACGGGACGTATCTCGGGCCACAACTGATATTTAATAACGCTTTTGGCCCAGCCCTTATGAATGAATCAGCTAGTGCAACTAATCCTACACTAGTTCCCAACAGGGCCGACCTAGATACCGGGGTCGGTTGGCCCGCGACAAACCAAATCAGTCTAGTCGCCGGTGGTACTGCTGTCCTGAAGTCTAGCAACAGCCACATGGCGGTGAACGGGCTGGTGATTAACCCGTCTACTGAATACAACTGGGCATTGGCAGTCGGCGGTATCGGCTCAACCGGGTCTTCCGGTGTGCAGCTTGTCGGCAATCCGACCTCAGCTACAGGCCGAATTGGTTACTATGGTGTCCACCATTACAACGCCGGGGCGTACACAAAAGTCGGC…
>metag_c_000000229468
ATGGCATTAGGTGATGCAGGACTTTTTGACACTAAAAACTTGTCAAGAGCAAGAGCAGCAATGGCAACGGAAGATGACGCTAGGGAACAATTAGCTTATAAACAAGCTGCGCCGGAAGGAATAAATGCTGCTAGAGTTGCCAGAGCGACTCAAAATTTAAAAAATTTAGGTAGGAATGTTACTGTAGGAATGTTTGGTTCTGATGACCCTGATGGTATATTACCTAACGATCCTCGTTTGATTGAGGGGCAGTCTAAAGATGTGTTTATGAAAAACATGATAAATAAATATAAAGAAGCTGCTGAAGATGGTATAACTACAAAAGAATATCAAGACTTAATTGGTGATTTTTTAGAGGGAGGTTATACAGACGAAGCTAAACAACTTGCTGATATTATG…
>metag_c_000000150428
ATGGATATCAAAGTAATTATTGGAACTTGTAGTAACTGTGATGGGCCTGTTGTCTCCGAATTGGTTGATAAGGATTTATCAACAGAAAGTATTTATTGTGCTTATTGCGAGGGTCAACCAGTTGAAATTTATGGTCCTATTATACAGATAGAACCATTAGCAGTGGAAGGATCGGATGGCGACTAGCATTACGGGAGTACCCGCTCCAGCAGCAGTAACGGGATTTTTCCAGACAACTCGTGGGCCAGAATTAGTTTTTTTGCCGGATAATGATGTCGTTGGGTTCTTTCCGAATTTGACAGTAGGTGCTGCTACTCAGGGGATGAATATCTATCGTGGCAGCAACAAAACCAGCACCTTGTATGCCTCGTCTTCTCAATATGATGTTCTTGAGGCTGT…
>metag_c_000000187535
AGCGCTCTCGCCCTCTGGCTCACCTGACTGACATTCGGCCAGCCTTAACAGTTTCTCGATCTTACGGATAATGGGGTTCATGGCTTCGCCTCCCAGATGTTAGGGTTTCCACATTGGATGTCATCACAGACAGCACAGTTAAAGTAACTGGAGTCGTCGCTTACGTGGGAATGGCTTAGCCAGCCCAGCAACGGTAGTTGGTTCATCCATCTAAGGATCTTGGCGTGTTCTTCGTCGGCCTGTTGAGGCGCGTGGTAATAGTCAAGGTGGGTCCAATCATCGTTTGCAACCCCTACGTTGCAGCTATCGCATAAGCGGTGATGCACTGGAGGAGCATTATCATCAAGGGTAGGCATCATACCACCTCTTTTAAGGAGGTACGGAAGACTGGAGCAGACA…
>metag_c_000000221354
GCATTTATAGATCGCGCGACTGCGGCAGATGCGGCTAGACGAGTTAGCCAAGGATTACCTACTGCAGAGGCTGAAAATAAGGCAACAGCTGGGTTTGACGCTAAGACGGAAGCAGGCGAGACGCAGGCTACGCAGGCCGAAACCGATATAAAGCAAGCTAAATTGGATATGGGCATTAATGTCAACTCTAAGCCTATGGATATAGTAAAGGCTGCTATGAAAACATATAAATATGAAACCGATAAAGTGCCCCCCAGTGTGGAGAGGTACATGACAAGTGTGATGAATCAGGTTCTAGAGACAGATAAACCTCTGCACGATGCAATTAACCAGTGGTTTAATGATGTTGCGTACGCCCGCGCTGGCGCGCCCCCGACGGTCACGATGGAAATGACTCCA…
>metag_c_000000125603
ATGGGACAGATCACAGTCACTGCCTGGAACCGACAGGTCACCGTGGATTTCCCTGGTGACCTGGACGGCGTCGCGCCAGTCGCCTTCGCCAACCAGTACCGGTACGAAGAGACCCTGGTCGACGACGACGGCAACGAGACCCCCAACCCAGACAGCATCGAAGACTTCACAATCTACAAGATATTTGAATACATCTGTGATGTGGTGATGGCATACGAGGTCGCCACGTCAGTCGAGTCTGCAAAAAAGATCACCATCGGTGATATCGAGACGAAGTTCGCGACTATCGATCTCAAGATCGAGGAGAACTGAAATGGCGCATGATCCAAATTATCCCGGCGGTCCCGATGGGGGGTGGTACTTCGGCGAGCATCAAGGCTCGAAGGGTTCTACGCGGCC…
>metag_c_000000149401
CCCGTTTACCTCGTCATGAATCCAACCTGCAGCGCGTATTTTCACCAACCTATAGGTATAGAATACGAACCCTTCGTTGGGTCACTATATTTAGAAAAAAAAGTATATCTAAAATCGTATTGGGAGGTGAAAAACATCACAGACATAGCAAGTTACACATTTATAAAACAATTTGTTAAACTAGTACCTTAGATTTAATAACATATATGTACCATCCGATGTCTGTACTGTACCCTCAGATCCTGCTCCATCTCCTGTACCCATTTTTTCGTTGTTAAAATCGTTATATCTATTGTGCAATAATATTATCAACTCTATCATGGTGTCTTGTTTTTCAATATTTTTTAACCAATCAGGTTCCCCATCAGGTTTTTTTTGAACGCCGTGTTGTCCCCCGCT…
>metag_c_000000141428
ACTCTCCCCACCTCCACCACGTTTTACACTGACAGTTACTATACAATTTTGTATATTATCTGTCAACTTAAAAGGAGAAAGAAAAATGGAAACAGTACAACAAGTAGCAACGTTCGTAGGAGCAAATTTGCTGGCACTAGGTATTGGCGTAACAACTGGATTGATTATCGAAAATGTTGTAGGTCCAGTCTCTAAGGCTAGGGCAAAACTAAAGAGCATCTTAGGTAAAGCTGAAGACGCTCTTTAGAACATAAGTAAATTATATACTTCAAAAGAGTAAGTTATATACTTCAAAAGCCATCAGAACTTTTTTTAGTTCTGATGGCTTTTTTATTTGACATTCTATAAGTTATGTGTTATATTAGTACTTGATACAACGTTTCTAAGCGCCCGTAGCTC…
>RIS_MAG_64_contigs_RIS_MAG_64_contigs_190
AATAGAGATGCTGATGTAGTGTGGCTAGAGGACCCTTGGATCTATAGAGAATTACACCCCTTTGTTAAAGAAGCCAATAAAAAAGCAGGTTGGAATTTTGAATGGGATAGATCAGAACCCATTCAATTTACAAAATATAAACAAAATCAATATTATGATTGGCATACTGATGAAAATTATAAACCATATGACAGGGATATTAACCACCCAGAATACGGTAAAATTAGAAAATTATCCATGACTTGCCAATTGACAGATGGTTCAGAATATCAAGGTGGTGAACTGGAGTTTGATTTTAGAAACTATACTCCCCATACGAGAGATGAATCTAAACATCTAATAAAATGTAAAGAGATATTACCCAAAGGTTCTATTATTGTTTTTCCTTCGTCATCATGG…
>metag_c_000000041444
AATAGAGATGCTGATGTAGTGTGGCTAGAGGACCCTTGGATCTATAGAGAATTACACCCCTTTGTTAAAGAAGCCAATAAAAAAGCAGGTTGGAATTTTGAATGGGATAGATCAGAACCCATTCAATTTACAAAATATAAACAAAATCAATATTATGATTGGCATACTGATGAAAATTATAAACCATATGACAGGGATATTAACCACCCAGAATACGGTAAAATTAGAAAATTATCCATGACTTGCCAATTGACAGATGGTTCAGAATATCAAGGTGGTGAACTGGAGTTTGATTTTAGAAACTATACTCCCCATACGAGAGATGAATCTAAACATCTAATAAAATGTAAAGAGATATTACCCAAAGGTTCTATTATTGTTTTTCCTTCGTCATCATGG…
>metag_c_000000300344
CCAAAGGAGATTCCTACTCACGATGTATTATGTGCGGGATTTCCTTGTCAGCCTTTTTCAATTGCGGGTAGAAAACGTGGGTTTGAAGACCAGACCCGAGGCACTTTGTTTTTTGAAATTAAAGAGATTCTTAAAAACAAAAGACCTAAAGCGTTTATGTTGGAAAATGTTAAAAACTTGTTATCGCATGATAAGCGGAATACGTTTGAAGTTATCCGAAAAGCTTTGGAGGAGGAGCTTGGTTATGTGATTAATTGGAAGATAGTAGATGGAGGTAAGTGGGTACCGCAGCACAGAGAGAGAGTTTTTATTGTAGGTTATGATCCGAAACAAGTGAATGTTACAAAAGCCGGAATAGTAATACCGGATAGGCCAAAATTAAATTATGTATATCCTGAA…
>RIS_SAG_32_contigs_RIS_SAG_32_contigs_20
ACAAGAGAAATTGGAGAAGGAATTAAAGTCGCTAATGATGTGATGGGGGTTCTTCAAGGTTTTGTAAGAGGAGATAAAAAAATGGGTGGTGCCGAAGCAACAGCAAGTTGGTTTTATAGAAATTTACTTTTATTTCCTAAGGGGGTTTCACAAATGGCTAAAACTATTTTTTCAATTCCAACACACATCAGAAACTATATGAGTGCGGGTGCTTTTGCAGCAGCCAATGGTATATTATTTGAAGGGTTAAGTAATCCAAAATTATTAAAAGAAGCATTCCAACAAGGGATAGACGTATCGGGTTTATTAAAAGCTGGGGCTAATTCGCCATTGGCACAAAGACAATACAGAGAATTATTAGAACTTGGAGTGACTAATTCTCAAGTTCAGATGGGGGAT…
>RIS_MAG_103_contigs_RIS_MAG_103_contigs_143
AGCTCGTCATGGCTTACGACGACATGGCGACCGATCACGATGCTGACGTTTGTGGCTCTCATCGTGTGGTCGCAGTTCACCGGGATGGAGATCCCACCTGACCTGTGGTTCGTGGTGAAGCTGGGCTTGGGTGGATACCTCGGTGGGCGCAGCGTCGAGAAGTCTGTCGGCGCGATCACTCAGGCGATGAAGCAAAAGGATCAGGTCTGATGGCGTACAAATGAAAGCCGTGGCATTGGTCGCGTTTGGCGTATCCATCGGCCTGGTCGTCTCGCCCGCCCTCATTATCTGGCTGGTTAAGCGTGACGAGAAGCCCGCGCGGAAGGATTGGTTCGTATGAAGAAAATCATACTCGCCCTGGGAGTCATAGCTACTAGGTAGTTATTTCCTGCCTCTACC…
>metag_c_000000035871
AGCTCGTCATGGCTTACGACGACATGGCGACCGATCACGATGCTGACGTTTGTGGCTCTCATCGTGTGGTCGCAGTTCACCGGGATGGAGATCCCACCTGACCTGTGGTTCGTGGTGAAGCTGGGCTTGGGTGGATACCTCGGTGGGCGCAGCGTCGAGAAGTCTGTCGGCGCGATCACTCAGGCGATGAAGCAAAAGGATCAGGTCTGATGGCGTACAAATGAAAGCCGTGGCATTGGTCGCGTTTGGCGTATCCATCGGCCTGGTCGTCTCGCCCGCCCTCATTATCTGGCTGGTTAAGCGTGACGAGAAGCCCGCGCGGAAGGATTGGTTCGTATGAAGAAAATCATACTCGCCCTGGGAGTCATAGCTACTAGGTAGTTATTTCCTGCCTCTACC…
>metag_c_000000223208
ATGAAAACTATTTTAAAGTGGATTACCAATCGGTCAATCGAGCCTTCAAGTTGGGCAGCAGCAGGAACAGTTATCGTGGGTGTGTCGGTTCTCATAGATAGTTTTTGGTGGATTTCTCTTATAGGAATTGCCGTGGCTGGCATGGCTATTTTGATGCGTGAGCGTGGACTAATCTAATGATTGGCGCACTCCTCCCCATAGCGGTTACTCTTGCTAAACAATTCTTGCCTGATCTGGTGGGATCGCTAGTAGGTAAGGATGCTGAACGTGTAGCGCAAAAAGTCTTGGGCGTAGCCGGGGGCATCGTTGGGTCTGAGATCAAAACCGAGGCCGATGGCATCGCAGCTATCAAGAAACTGAAAGCTAACCCTGATCTGGCTCTCCAGTTGGAGATGCAAC…
>metag_c_000000198191
AACAGATCTTATAAAGTACGGGTCTTTGCCGTTCAGCATATTTTTAACCAAGCTTATGCTGACGCCAATAGCTGCTCCGCCCGGAGATTTCTTATTGCTCATCTCTATTACATTTAAATCAACAATCTTGTCCTTAAGGCTTCTATATGCATTAGGTCGATTCTCATATTTTAATCTGGATATCATAATTCCAATAACTTTTGCAATCTCTTGGGCAACATATTTAGGATTATCCTCAAATGACTGCGATGTTTTATCCATTTTAACTTCCTATAATTTTATTAAATAATTCAACAGACCTGTTGTAAGCATTTTTTTTCGCAACAAACAAGTCCTGCCCCTCTAAAACCTGCCTGTTGATGTCCCTGCTATATTTTTTTACAATAGATATTAAAAGCT…
>metag_c_000000207076
GAATATGTTCCTAGTCGTTTTATAGGGTATGAAATGAAGCTTCTAAAAGGACTACTTGAAGTCCATAATGTTTACGCTCTTTTATGTGGGGTAGTGGCTTGTATTAAACGAAATTCAAATACAGTTTCTATCCCTTATTTTGTTGCCGGGATTAAATTTTATTTACCTGATGATGATAACCCTGAATTACGATGGAAGATTCAGTCTAGTAATCAACAAGAATATATAGATAAATGGCAAGAGTTGAGGCTGCTGAGAGCTAAATGGTTACCTAAATCAACAGACCATACGAAGATGATACAATTAGAAAAAGATTTAATGGAGAGATTCAAGGATGAAAAGAGTAAAGCACCAGCAAAGAGGACTAGTAAAAACTAAACGGAAGTTAGATAAAGAACA…
>metag_c_000000150561
GTTACTGCAGGTAGCGGTCTTTCAGGTGGAGGAACATCAGGTAATGTTACAGTTTCTGTAGATTATGCAGGAGCAGATAACATTATTCTTGAAGCACAAGACTTATCAGCCTCAGCAATTGGACTAACTAATAAAATTATGTTTTCTGACGGAAGCAATGATGTTAGTTTTGCAAATGTTAGTGATTTACCTTTTAGTAATAAGTTAGGTACAGTAACTTCAGTAAGTCAAACTCACGGAGGTAATGCATTTACAGTAGGAGGCTCACCTGTAACAAGTTCAGGAACTCTTGCTATTACAATGGCAGGTACTGCAGCACAATATATAAATGGATTAGGTAATTTAATTACTTTCCCGGCTGATGCAGGTGGAACAGTAACATCTGTTGCTACAACTAAT…
>metag_c_000000157029
ATGCTTGGGGGTGCTATCGGTTCTGTAATTCCGATTGTTGGAACAGCAGTCGGGGCAGCAGTCGGAGGAATTATTGGCGGAGCAGTTGGTTGGTGGAAAGGTAAGCAGAACCAAGACAAACTGAAGGCACAGGGTGCCGAACTCGGTAAAGAAATGGTCGATAATCTCATTGATGGTTTTTCCAGTATGACTCCAGAAGAGATGCGGATTAAGAAAACAGAATTAGAGGCACTTGCAGGAAATGAGTCAGCATTAGATCAGTTGGCTAAAGACAGGAATGTTAGTCAAGAGACTCTTACTGCGTCTTTAAATGCCAATCTGTCACGTTTGACAGCAGCGATAAAAGCAGCAGAGAATGTTTTTGGGAGTAACGAAACACGAGAGGCAAACGCTTGGGGT…
>metag_c_000000156340
GGCCTTGACGGCCTCTACGGGTGCTGCATCCTCAGCGGGGGGTGTTGGATCCTGGGCATAGACCGCAGGTGCGGAAAAAGCCGAAACAAACAAAAACAGAGCGATCAAAATGTGTCGCATGATGCCTCCTTACTTGCTCTGGGGCGGGTGATAGGGAATCTACCGGTGAAGGCTACTTGTTCCCATCCATGCGGCTCTCAATATGCCTTTTCACTGTCTCGGTTTCAATGGACTTGATGTAGGAGAGCACGGGAGGGATATGCCCGTACTTTTCACAGGCAATCCTGGCCCGCTTTGCCCACTGAATGTCCATATCCCACTCAAACCCAGGGATGAACGTGTGGATAAAACCCAAGGGTGAAACCGGTATGGGTGTGTTGATCTTTGAGGCCCTGGCAT…
>metag_c_000000206471
TCAATCAAGTAAATCCGATAAGAGGGATCTATCTGGAATATCTTCCTTGTTCCTATTAGCTCTGTGTTCCATTCCTGTTATTTCATTATCAGTAAACAATAAACAAAATTCAGAACTATTCTCAACTATGACAGCATAGTAAAAGTCTTTTGCTTTCCAATGCCTCTTATTTTTATTTGGTACTTGTTCTATTCGGCCTAGTTTTTTAGAACTTCCGAATATTTTAGAGAATAATCCTGTATCTCGTTCTATGCAATCTTCTTTATTTTTTGATGTTCTAACCAATGCTCTATCATATTCTTCATGTGTGAGTAACCAACATCTTTCATTTGAGCCATTTGAGTCTTCAACCCAAATGGCATAATAAGCATTTTTAGCATTAGTGAATACAGGTTTATC…
>metag_c_000000144622
ATCGCTCATGTTCAGATGAGAGGCTAGTGTGGTTTCACCCGTCACTAGCAAGGTTGTAGCCATATTTACAGCCCCGTCAATATCTACTACGTCCAAATTTGTAACCCCATCGACATCGATGGCTCCTGAGATGTCTAATTCAGTACCTATTAATTTTTGTGTGAGGGTTACTACGCCATCACTTGCGATTGCGATTGCATCCGTATCTCCAACTGAACCAATTTGTCCAGCATTTGCAATAGTGATACCACCACTATGAACATCTCTACCAGTGAAGGTAGCTACCCCATCAACTTGCAGGGTAGTAGCCATATCCACTGCCCCGTCGATGTCAGTAACATCCAAATTGGTGACCCCATCGACATCAATGGCTCCTGAGATGTCCAACGAAGCGAATGT…
>metag_c_000000314302
CAGAAGGGTTCCAAACTCCGCGACAGTGTGATGACCAGTTCAGCCACCGGCAAAGCAGCAAAGGCTGTGGAGCAAGTGGGTGCAGTCAACGCAGTCAAGCGGACCACGCGACACTCGGATACGCCGCTGATCTCCACCCCTCATAGTGCACGCTGGGCGTTCCCGGTGGACTACGAGTGGGCGGACCTCATCGACGATCAGGACAAGGTGCGGATGCTCATTGATCCGCAATCTCCGTATGCCGTCAACGGGGCGTATGCCCTGGGCAGGGCTATTGATGACGAGATCATCGGTGCCTTCTTCGGTACGTCGAAGACGGGTGAGAACGGATCGACCGATGAGGCGTTTTCTGGGAATACCGTTTCTGCTGGTACTACCGGGGCGTTGGAAATCGGTCAG…
>metag_c_000000205213
GTAATGCAACAAATAATAAGAGCATTTGGTAGAGTAGAAGGATCAATGCAATATCTATTAAAGGCGTGGCCTACCATTATTGAATTAATAAGTGTTTTTAGGCGTTTAAGAGAATTTGAGGCTAAGTTAATAGAAGAAGAAACAATAACTAATAAGGCATAAATGAATAAAATCTTAGAAAAATACGGAGAAGTAATATTGTTAATGGCATGTATCTTTTTAGTAACTTTTGGGTTACTTGAATTAGGTTATAGTTTAATAGTTATGATAGGTATGGGATTTATGCTTGGACTTCTTTGTGAAAAATCAGGTACAATGAAATAGGAAACAAATATTGGCTGGAATGAAACTAGAACACGATTCTCAATATGCAAAATTTGATGCCGATGGTGATGGAAC…
>metag_c_000000183098
GATGTCTTCTGACTGGTCCGGGGTTTCTCCTAAAATCGTGGCATCAGCCACGGCCTCCGGGGCGGGAACATCTATCTCTTCAACATCGGCACTGAATGTCTCCACGCCCGGCGGGAGGAATACCAGTACCGGGTCGGCGGTAGTGGTGCCAGAGATCAGGTACCGGTAGGTCGCCCCTTCAATCTCGTTGACGAAGCGACCGTCGTAGTAACCGAGCCGGTCACCATCCTCCGTTTCAATTTTGATGGCCATCTGCTTGTCGCCAGTAGAAGCAACCGTGAGAAGCGTCCCTGATTTGGTTCCAGAATCGTCAGGACAGAATCCACACGAGAACGGCCCTGCACGGGATCGCATCGGGGTCAACTCCATTGTCCCAGTGCCACCACCCCACGCTGAGGC…
>metag_c_000000318468
GCTGTCAGCCGGAGCCGGGGCTATAGTCTTCGCATCGGCCTCACTGGCTGTGACGCTGTCAGCCGGAACTATACTAAGGGTGTACGCTATAGCGTCGTTTGCCCAGACCTCAGCAGCCGCAGAATCTGGCGCTTTGGGGGGAGCAATCAAGATTTCAATTCCAACACCGTCTGTAATGGTGACGAGATCAGTGCTGTATTTACTCGGCGGGACCGAGGCAACGGCGAGGATATTTACGCTACTATGTGCCAGCGTAATTGTTGGTAATACTGAAGCAGCAATAATGAACGAGGCCGCCACCGCAGCGAGTGGTAGCCTATCAACAGTCCAAGATGCCCGTGTCCTCACGCAACAGCCTCCCGTACACGGAACTGCAGGGTGTCATAGACAGTTTGCAGG…
>metag_c_000000059853
TCCATCTCCGACTGCGAATACATGCTGCGAGAAGCCAGCGACGACGAGCCAGACACGATGGAGCGCGACGAGCGAGCCGCGTATTTGGGGGGCGTGATATGAGCAAACTGGCCCACAGCAGCGACGATTTTATGAAGATTCTTGAGGAGCTAGATTATATGGCAGAATCAGAGACGCTAGAACAGGCGCAGGCCCATTGCCGCGACGAAACAACGTCTACGCCGGACTTTTTTGACGAAAATGCACTTAAAGAAAAATCGGAGGACGCGACATGAATCGTTTTTTAAACCAGATTGGAATAATGCTTTGCTGGCTTGGTATTTTCGGGTTGGCTTACATGGCTCTGGTAATTTCGTGATGTTTGAATTAGGAGACCGCGTGATTGCGATGATCGACGGC…
>metag_c_000000260599
ATGATAAACTTTCATAGAATTCGATGGAAAAATGTTCTTTCCACGGGTCAAAATTTTATTGAAATTGATTTAAAACGAAATTCAACAACTTTAATAGTTGGAGAAAACGGGTCTGGTAAATCTACTATACTAGATGCTCTTACTTTTAGTTTGTTTGGAAAAGCATTTCGAAATATTAATAAGGCGCAACTCATTAATTCAATTAATGATAGAAATTGTCTTATTGAAACAGAATTTACAATTGGTAAAAAAAATTATCTTGTTCGTAGAGGCATCAAACCAAATCTATTTGAGATTGAAGTTGACGGAAAAATGATAAATCAAGATTCAAAAGCAAGAGATTATCAAGAACATCTTGAAAAGAATATCCTCAAATTAAATTATAAATCATTTACTCAG…
>metag_c_000000320034
TATGTAAAGCTGGATAAAGAGTTCATGCAGCATAAGAGAATGTTTATGATACCTTGCCTTGAGTTTAATTATCCAAATTGCAAAGAAGCTTCCGCAGATGATAGTAGGTACAACCCATGCTTTTATTTTCTTCAAAGAATACAGCCAAAAGAATGGCCCATTGCTAACGATCAAATGAGCAATGAAATATAATAAATTCCAGGGTTAGTATTATCTGTTAAGGAAATATAATAAGTTTCCGGAAGATAATAGATAAAGGATATTCTATATAGAAACATATTTCCTATAGAACATAGTAGTAACTTATCCCCAACAAAACTTCATTGAGGATAGCATACATAATTGTATATTTACTACAGCAATAAAAACAACTTTATATATATCCCTATACAGACTACA…
>metag_c_000000134314
GATTGGGAGTGCGTCGAACGCTGCTGCGACGAGGTGTTGATTCTTGTCGAAGTCGATCCGTCCGATGGTGACTGCCCGTCGTGCCCGCTTTCCTTGGTGCAGTGCCGCCTCCCCGGCATAGGGGTGTGGGACAAGTGTCACCTTCGAGGCACCCTTCTCGGTCACGTTGTCGATATTCGACGGCCTGATGACGACGACCTGAGTCTGGTGTCTTTCGATGCACTCCATCATCGGCTCTGACATTTCTGTCGGATCGTGCAGCACCATCGCCGCCCCCTCCGAAAGCAACGCCTCCAGTTCCTCTGAGTGCGACTTCCAGTACCCGCAAACGATCACTCCCGCTCCCGCCGTCCGCAATGCCCCGACCATCTGCTCCAAAGGAACCGTCGCCGACATCAC…
>metag_c_000000301118
TTATTTAAATCTTACTGTACTAGCATCAACTAATACAAATTCTTGACCACAATTTATATCACATCTTATATCATTCACTGTAGTAAATACTAATTTTTCTTTCATACAATTAGGACATAATATATCTATATTAATTGGTTCAGGTTCATGACCGTAATAACTCTCTGCTAGTTTATTATGATATCCATTTTCCATTTCTTCATTCATTTGTTTGATAAATAGTTCTTTCATTTTTCCCATGATTAATTTTTTAAAGGATTATAATATTTAATTTTACTCTGATCAAATCCAGATAGTGCTGACTCAACCCATTTCTCATCTTGTGTATTCATATAACAAAGTATATGACATGTTGCTGTCTCAGAAGGATTTAATCTTAATAATCTACCAATACGTTGA…
>metag_c_000000147265
GCAGCAGCGCCCGGCGGGCGCATCCCTGCAGCAGCAGCGCCCGGCGGGCGCATCCCTGCAGCAGCAGCGCCCGGCGGGCGCATCCAAATGTCCTGGGAGATTTTCTCCCAGGACATTTCCCTGCAGCAGCAGCGCCCGCCGGGCGCTCGCCCCTGCGGGCTGCGGGTTTCACTGCAGCAGCCACCACGCGACGTGAGCAGCCACGTAGCAGGCGGCGAGGATCGGGGCCACCATGACGATCAGCAGCGGCGGGCGGGTGCAGCGCGGCGGGCGGCGGCGGGTCAGCCGCCGCCCTGCGGCGGGGCGGGTCATTCGTGGCATTGCGTTTCTCTCGTCGTAAGTGGACGCCAACCGCCCAGAAGGCGGCTCCCCTTCTGCAGGGGCGCGGGGCCAGTTTCG…
>metag_c_000000163021
ATGACACATTCATATCTAATATACCAACGGCCCTTAATTGACGCTGAGTTAGAAGCGGAACTAAACTTTGAAATAAAATCACCAAGAGCTAATGCTTATCTGAACTTATTGATGCTTGGCATGGGACATGAGCCAGACACTGCTGTAGCAGATGCAATAAAGCATGAGCTATATGAGCCTACCATGTTTATGATTGGCATGGGTAAACAGACCCGTGAAACTTTGGGTCACATCTTTGATGCAGGTAATGAACACGGTAATGGTGACCTATCTGTAGAACACATTCGTAAGCACAGCAGCATGTCAGTTGGTGACCTAGTGGTTAACCTACTTGACAATTCCGTACAGGTCTGTATGCCTATGGGATGGTATGAATTGTTCGACACTACCCTCAACATC…
>RIS_MAG_118_contigs_RIS_MAG_118_contigs_986
ATGCACTCGGCGTCAGATCCAGATCAGGAGCAGCAGACTACGCATCCGCAGCAGAGGCCATCCATGAGCGGGTACGAGGCCGACCATCAAGAGCATTTGCAGAAGGAACAGGACGAGTGGGCCGAGTCGGACGAAGCGAGGGCGACGTTAGGGTGGGCCAACAAGGTGCTGAACCAACCCCCTCAAAAGTAACTTCTTCACGCGGAAACGCACCTCCATCCGCACGCCTCATGCCTGGCGACCAGGACGCCCTTGGCATGTTCAGCGCAGCCGAACGCGCTACCGTCAACCTCAAGCAAAACAAGGGCAGTGGGCAGCAGATGCTGGCTATGCTGAAGAAGGCCGGCGTCAAGGATGCGGAACTTTCCGCCCTCGGCCTGGACAAGTTCCTTGAGGGCA…
>metag_c_000000030738
ATGCACTCGGCGTCAGATCCAGATCAGGAGCAGCAGACTACGCATCCGCAGCAGAGGCCATCCATGAGCGGGTACGAGGCCGACCATCAAGAGCATTTGCAGAAGGAACAGGACGAGTGGGCCGAGTCGGACGAAGCGAGGGCGACGTTAGGGTGGGCCAACAAGGTGCTGAACCAACCCCCTCAAAAGTAACTTCTTCACGCGGAAACGCACCTCCATCCGCACGCCTCATGCCTGGCGACCAGGACGCCCTTGGCATGTTCAGCGCAGCCGAACGCGCTACCGTCAACCTCAAGCAAAACAAGGGCAGTGGGCAGCAGATGCTGGCTATGCTGAAGAAGGCCGGCGTCAAGGATGCGGAACTTTCCGCCCTCGGCCTGGACAAGTTCCTTGAGGGCA…
>RIS_MAG_82_contigs_RIS_MAG_82_contigs_60
TGCGGTTTCACCTACAGACATTATTGTTCCCAAATCAGTTATATCAATTGCATCAGAGGCAATCTTTACCCCTGTAACTGCACTTGGGCCCAATTTTGCAGTTGTCACAGCTTCATCTGTAATCATTGTTGAAGTAATTTTATCTAATGCCATTTTTTATTTTGTTATGTTTGATTTGTCTTTACAACTATATTTATACATCTAAGGAATACTGTTTTTGTGGTTTTAATTTGTCTTTCAGTATTCCATTTTCGTAAACTTCTACGTTTCTTCCCTGTTGTTGTAAATCATGTGCGTACTTGTATGCTTGTTCTTTGGTGCTTGCAAACTGTTGTGCGTTACTAACTTCGACTTGCCATCCTACTTGCCATATCGGGTCAGCTATCATAGTTTTTGTTT…
>metag_c_000000017126
TGCGGTTTCACCTACAGACATTATTGTTCCCAAATCAGTTATATCAATTGCATCAGAGGCAATCTTTACCCCTGTAACTGCACTTGGGCCCAATTTTGCAGTTGTCACAGCTTCATCTGTAATCATTGTTGAAGTAATTTTATCTAATGCCATTTTTTATTTTGTTATGTTTGATTTGTCTTTACAACTATATTTATACATCTAAGGAATACTGTTTTTGTGGTTTTAATTTGTCTTTCAGTATTCCATTTTCGTAAACTTCTACGTTTCTTCCCTGTTGTTGTAAATCATGTGCGTACTTGTATGCTTGTTCTTTGGTGCTTGCAAACTGTTGTGCGTTACTAACTTCGACTTGCCATCCTACTTGCCATATCGGGTCAGCTATCATAGTTTTTGTTT…
>metag_c_000000098370
CATCGTATCTATAAGTTTGGTTGCGGTTTGTTCGCACGTAAGGTGCTTTAACAGATGTTCTCTAAATCTATGCTTTAAATCGAGGTATGACGTGCGGTCGAATCTATCAAAGTCGATATGTCCTCTTAATTCTCCGCGTAGAATCTTTGTGCTAGGTCCAATATAGGTATCTTCTTCGGGGTTATACCCACCTTCTACGCCGGGATGAACGCCTAACAGCTTCTTGGCTTCGACACATAGGTCTTTAGGAAAGTTCTCCAATGTATGGCGGGGGCATTTTTCTACGTTTGTAAAGAATGGCACACAATCCGCTGCCATTATTTCATAATGTCTCAAACAATCCCAAGCGCTGTTTAAATCTTCCATGTGTCCCTTTTTGGAAGTAAAGCCAAAGTAGCT…
>metag_c_000000265204
ATTAACACCATTACCGCCATGTATGTTTACATTATTATCTGCATGTATGTTTACATCTTCTGCTGAATGCATTGATATACTGCTTTTAGCATATACATCAATTTTTCCATCATTACTTAATTCAATCCAATTATATCCATCTCTACTAATAATATAAATCATACCATGTTCGTCATTAATCATAATTTGAGCACCATTTCGTGTTCTAAAACGAATCATGCTATCTGTCCCTTTACTATCGCCATCGTCCATAACAAATTGATGTTGCCCGGGTGTAAGTACCCCAAAAACTCTACTTGGCGACTCGCGCCTTGCTCCGCTAGTAGTTGTTCCACGAATAGCATCGGATGTTAACCCTTGTTTATCTAAAGCATTGGTCATCGGATCATGTTTTGGGCG…
>RIS_MAG_82_contigs_RIS_MAG_82_contigs_17
GAAGATTTTACTCAATATCTAGAGCCTTCCATGCAGTTTTTCAAAATTGCAGTTGGAAATACTTGTAATTTAAAATGTATAATGTGTAATCCACGTAGTTCTTCATTGATTGGTGGATATGTTTATGATCCGGATTTTTCTGATGATTTTTATGATGACTTAAATAAGATACTTCCAAGCTGTCAAGTTTTACAATTTTCTGGGGGAGAACCTACTCTATTAAAAAATTCATGTTTAAAAGTAATTCAATGGTGTATAGATATGGGTCATTCACATCTAGAAATATATTTTAACACCAATGGAACTGCACCAGTATCAAAATTTGAAAAATATTTGCCGTATTTTAGACAGGTGAGCCTGAATGTTTCTATTGATGCATATGGTGAAAGGGATGAATAT…
>metag_c_000000017216
GAAGATTTTACTCAATATCTAGAGCCTTCCATGCAGTTTTTCAAAATTGCAGTTGGAAATACTTGTAATTTAAAATGTATAATGTGTAATCCACGTAGTTCTTCATTGATTGGTGGATATGTTTATGATCCGGATTTTTCTGATGATTTTTATGATGACTTAAATAAGATACTTCCAAGCTGTCAAGTTTTACAATTTTCTGGGGGAGAACCTACTCTATTAAAAAATTCATGTTTAAAAGTAATTCAATGGTGTATAGATATGGGTCATTCACATCTAGAAATATATTTTAACACCAATGGAACTGCACCAGTATCAAAATTTGAAAAATATTTGCCGTATTTTAGACAGGTGAGCCTGAATGTTTCTATTGATGCATATGGTGAAAGGGATGAATAT…
>metag_c_000000279442
TATTTGTCCACCATTAGCATAATTAACAATACCACCAGAAGCCATCCCACCAGAAGCCATAGCATTTTGCTCCATCATTTGTTCTTGTTGAGTTACTGGATCTTGATCCTCATCTTTTCTTTGATTTGAAAGCATTTGAAGAAGTCCTTGCATACCGCCTTCTTCCATCATGTTTTCCATCAAACCAATGCCAGACATACTTCCTCCTATCATTCCTCCTTCTGCCATCATTTGTGGTGGCATGGGTTGTTGAGGAGGCATCTGTTGAGGCATAGATTGTTGAGGCATCATACCTTGAGGCATCTGTTGAGGCATCATCTGTTGTTGAGGAGGCATACCTTGTGGTGGCATACCTTGAGGCATCATAGCTGATTGTGCTAATTGATCAATAATTGATCC…
>metag_c_000000186740
AGCGATGCTTACGATAGCGTGAGCGGCATTGACCCTAGGGGTGAGAACCGTGGTCCGGGTTTCGCACGTACTCCCGGGCCTAAGGGTCTCATGGACAGGGCAATACCAAGCAGGGACCAATGCGAGGGATACGATCCAGTGTCAGTCTCTCCTCTTGTGAACAATGCCATCGACCGTTTTAATAGTGAAGGTGGACGCACCCCCCCTCAAGGACGGGACGGAATGTTTGACGGTCGGCGGATGGACCCACGAACCCTATTCCTTAGGCAGGCGCAAATAATGCGGGAAAACCCCAGCTTCACCCCGGAGCAAGCCAAGACCTACGCCCTGCTCCCCCGCAATCCCAACACAGGGAGGCACGATGAGTTCGATGCCCAGTTATATCGCCCGCCCAAGACC…
>metag_c_000000210508
CCAATACAATACAAGCATAGCACCACCACTGTGGCAGAGATTGCTGCAATACCGAAGGGCAACTGCGTTATGGGGGCATATGGGCGCCTCTGGGTGGCAGGTGTGTCCGGGTTGGAGTCTATTGTCTACTGGAGCGACTTGCTCGACGGCATTGACTTCTCTGCTGGAAGCAGCGGATCTATTGATGTAGCTGAATACTGGCCCCGTGGATACGACACCATCCAAGCTATAGCAGCTCACAACGACTTCCTCATCGTGTTTGGTAAGGAGTCTATTCTTGTATACAACGGCGCTAACGGCGACCCCGCCACCAATCTAAAGCTATCTGATTCTGTAAACGGTATGGGGTGTATTGCTAGAGACACAGTGGCTAACACTGGCGAGGACATCTACTTCTTG…
>metag_c_000000276367
ATGGCAATAAAAGTATGGATTGATCAAGACTTGTGTACCGGTGACGGCCTCTGTGCCGAAATCTGCCCTGACATCTTCGAAATGCACGACGACGGGCTGGCTTACGTCAAGGAAGTGAACTGGAAATCAATTGCCGGACCAGATGGTGGTAAGGGTGATCCTACCTACCAGATGGCTACGGGTTTGGCCGATGTCCCTGAGGAGCATTTAGAAGCCGTGATTGACTCAGCAGATGAGTGTCCGGGGGAGTGTATCTACATTGAGATGGGCGAGTAGGCATTAGTATATTCCAATGCAGTTATATCACTATCGCGCCAAAGTGGATCGTGTCATCGATGGAGACACGATAGATGTCGTCTTTGATTTGGGTTTCGACATCCAGTACAAGTCACGCGTGCG…
>metag_c_000000275933
ATATTCCCGTTTAGCTTGATTCATATCTCGTTTCAATAACTCTAAGTTATTTTTAGCTCCTTCTGCATAACATTTATTAAAACATGTTTTTGAATCGGATCCTCTTGAACATTTCTGTTCGCATATATCAAAATGCTTTTTCATCCTCTGATTAAGGAAATATGTTGCTAATAATACAACAGCTATCCCTGGAAGAGCAAGTCCACCTGTTACGATTGTTGCGGCGGCTGCCGCTAATCCAACTATTCCACCTGATATATATTTTGCAGAACCATTAGCTTTCATCAAATCCATTTCTCTCGGAGTTGATTCCTTTAATATAAACTCTACAAATTCGTACTTTTCTGAATTAACCATGTTATTGCCAGTATTTCTTTCTCAAGTTAATTATATTCTTTT…
>metag_c_000000059910
CCCACATGGGAACTGAAGAACATGGTCAAGGCTTTGTCTATGCATCCTTGGCTCAACACGACCGAAGAAACTCATAGACTGGAAACTGCCAAGGAAGAACTTACCAAACGAACCAAAGGAAAATCTAATGCGTGATGATCTAAAGTATACAAATATAATGTATAACCGTGACAATCTAATGATCCAGAAGTATGCGGATCAAGGCCCAATTCAGACCGTGATGGCAGTAATATTTGTTATTGCAAGCATCAGAACTTTTACTTGGCTGTTGCCAGATATGCTGGACAATTATCGTGACAAAGGTATAAAATCATTCAATGACTTAATGTCTTTGCAAAGAGAAGGTATGAGATTTGTAATAAAAAACTCGCCTTGGCTGTACAATTTAGTACAGAGTCG…
>metag_c_000000182570
GCTTGCCATGCCACTGGCGGTGACAGACAGCCCCTGTGCAGCGACCGTTGATGTCGGCGTGATTGTGGTCTGGCCATCGGTGACCATTTTCATACGAGTTGCGCCGGGGACTCCAAAAGATAAAAAGTTGCCGTCTTTGTTATGGATACGGAATCCGTTTATGGAGCCATTGATACCACCGAAAAATAGCTCCCCAGTCGTGCCGCCTGTTGCTCCGACGCTGCCAAGGTACTGGATACCTGTGGTCAGCCCAGTGCCTGCGACATGGAGTGGCGTTGCCGGTGCCGTGGTGCCGATGCCGACGTTGCCAGCCGACGTAACAGTCAATCGCGGCGAGCCGCCTGAAATTCCAGACGATCCTGTTTTTAAACTTAACGAGGTCGCCGTTAAACTTAAATC…
>metag_c_000000293448
AATAGTATAACTATCTCTTGCTATTGAAGCAATTGTATGTGCCTTATTTAATTCACCTATGGCATAACCATTCGTTGCAGTTAATCCAGCTAAAGTAACTGAATCACCAACAGACATACCATGATCTCTATGAGCCACAGTGAATACGTTAGTTGCAGTCGCACCAGATACAACAGTTGTTAATGGATTACTATTGAGTTGTCTTGAAGGCAATACAGCATTTCTTAATACAACATTACGTGATACTGAAATATCAAATACCGCTCTCTTCACTACAAACATTAAGTCTTTATTTTGATCAGGAGTCCATGTAGAAGCATTCTGTGATTTAAATAATACACCATTGTATGGTTGTTGTGAGATTCTATTACCGTTCTGATCTTCTTTACCAATCTCAGC…
>RIS_MAG_76_contigs_RIS_MAG_76_contigs_19
GCGCCGATCCTGAGCGTCATCATGGATCACTTCGTGTCCGGCCAGCCGTTGCTGCGAGCCGGCGGCGGCGACCAGCCGGAGGCGGCGGGCGAGGACAGCGAGGTGGTGGCCGAGATCAAGGCAGCGGGTTTAAGTGCGGAGGGTTGGACGTTGGACCTGGCCGACCCGGATCGGATTAAAACGGTCGTGGCGGAGATTGCCGAACGCTTTGGCGGCCTGAACATCTTGATCAATAATGCCGGGATATCCCAGCATACCCTGATCGACGATGATGATTACGAGGCGATTTGGGACCGACACGCAGATATATTACTCCGCGCGCACACCAGAACCATTCGCGCGTCGTTGCCTCATTTACGGTCAGGCGGTGATGGCCGGATCGTCAATATCGCCTCCACC…
>metag_c_000000035588
GCGCCGATCCTGAGCGTCATCATGGATCACTTCGTGTCCGGCCAGCCGTTGCTGCGAGCCGGCGGCGGCGACCAGCCGGAGGCGGCGGGCGAGGACAGCGAGGTGGTGGCCGAGATCAAGGCAGCGGGTTTAAGTGCGGAGGGTTGGACGTTGGACCTGGCCGACCCGGATCGGATTAAAACGGTCGTGGCGGAGATTGCCGAACGCTTTGGCGGCCTGAACATCTTGATCAATAATGCCGGGATATCCCAGCATACCCTGATCGACGATGATGATTACGAGGCGATTTGGGACCGACACGCAGATATATTACTCCGCGCGCACACCAGAACCATTCGCGCGTCGTTGCCTCATTTACGGTCAGGCGGTGATGGCCGGATCGTCAATATCGCCTCCACC…
>metag_c_000000284036
CTGATAGTAATCTCTTTTACCATCACAGAAGTCAATCATTAATTGTAATAAACCTTTAAACATAAACGCGTCATCCGACCTTTTTTCACATAAAATGAATAATTCCAAGATACTAGAGAGAAACTCCACACTTAGATACCCACAACCATCTATGCCCTGAAAGTCTGTTAGAGACCCCTCTATGTGTTGTAGTTGGTAGTCATTACGTTCCTCCTGGGTTTCGAAAGGGGTCATAACGTCATATAAATCTAGATATTTTTGTACAAACCCCCTAACCAGTTCTTTATTAAATTCTGCTTTAACTAATAAATCCACAATCCAGTGTGTGTGGGAAGGAGTTCTTAATCTATTTTCCGGGTCCTTATACTTAACAATAAAGTCCAATTCTGGGTAAGAACC…
>metag_c_000000156099
AAGAGTGGTTGTGCCCGCCTCTTCTTTTAAGTAACAGAATGAATTTCCTGTAGAATCTGAACCTGCTGCAATATGTCTAACGCCTGTAATCGCTCCATTGAGCGTCCAGTCGAATGCAGCATTCGCGTCGACAACGTTTACAGTTCTTGTCGCCTGAGCCTGATTGCCTGCCGCATCCGTTGCCGTATAGGTAACTGTGTGAGCTCCTGCAATGGCTCCTGCAGCGTTCGTAAACTGAGATCTGCCAGTACCACCGTTATACATATATGTGATATCTTCAATAGAAAGTGCTCTGGAGTGTATGGCGAATCCATTCATGAGCCCATTATAATATCTTTCGCCTGCTCCCGAATAACCGCCACCGAGTACTACATCATTAAGGTTGTTTGGAAAATAATT…
>metag_c_000000317960
ACAAAAGTCGGTAATTTAGTCACGATAACTGCAAATATTGTATGGCCGACCACATCAGATACAACACAAGCGAGGTTAGCGGGTTTGCCGTTTACAACGGGTGCGGATAGCGCAGCCGCCGTAGGCTACAACGCTAGCTCCGTGGGCATAATCGGTATGTTGCAAACTACAACTATCTGGCTTTATGACCCGTCTGGGGCGGGGACAGTGCTTAACTCAGAGGTTTCTAATACAACAATAAAACTTTCCGGGTCGTACATCGTCTAAACCTAACAAACTTAACTGCGTCGGATAACTAACGCAGTCGGACAACCAAAGGAGCCTATCATGGCACTAACAAAAATAGTCGTAAACGACAAAAAAGAAGTGGTCCTTAATGACGTTTGGAGCTTTTCATTT…
>metag_c_000000275238
CTATGACCAGCTTGGCCTCTTGCGCTGGTATTCATCAATTCTATCTTGCGACCATCCAAAGTCATTCTTTAGGCTCATTCTTAAATCAACTTCTTCGTCGTACAAATAAAGTGGCACCATGCTCATTGAGACGGATCCATTGCTCTCGACATACTCTTTGCCTTCAATTTCTTTTAATCTTTTTTCTATTTTTTCAAGAACATTTTGCCACTTTTCAAGAGCAATGGCTTCTTCAGCGGTCATACCTTGATTGGCCCCTCCAGATTGCTGCATCTCTTTGCCCATCTCTATTAGCTCATCACCCGTAAGAATTCCATCGGACAGGAAATCTAATTGTAGCGCCTCCTCTGTGGCTGTGCCAGCAGGATTAAAGTTTGGATCTTCTAGCGTTAGTCCTGG…
>metag_c_000000184056
ATTATCTGTTTTAACATTTGTAGTTAGTTGCATTCTGTCATCACCAAAATGTAAAAATGTATTTAAATCTCTTTTGTTATTGATTCTATAAGATATACTCATATTCCCAAAACTATTGTTAGGATCTATTACTGCTTCTGGTGGTTCAGGAAACTTAGATAGAAGTCCATTCCAAGTTTGACCTATTTGTAGAGTTCCTGTAGTTTTTTCTACGTCTGTTATTGTTGTAGTGAATGGTATATAATTTGGAGTGCCACGAGGATCTCGTCTACCTGGGAAAAAAACTTCCAAAGGGTACGGAATTGTATATAATTCTTCAATACCGCGATTATCGGCCATCATCAGATAATCTACATAACCCTGAATTAAAAATGTCTTATCAAATAATGTTCCTGCATC…
>metag_c_000000181654
AAAACAACTAGAAAGGGCCAGCCATGGGTAGAAATTGAAGATCTGGTTGGCCCCAGGGAAGGGGCAGCACCCGGCGCACGGCTTACAAACATGCTTGAGGCAGACCAGCTTGTAAGGCATCTGGTCGAAGCTGGTTACGTCACTGCCCAGAAAAGGAAAGGTTCTAAGGGTCGAAATAACCTGCAAATATACCTCAACGATGTTACGCGCCCATCTACCGTGGAAGCCACTGATGCGGCCACTGATCCAGAGAGAGCGGCACTGGAAGAAAAGGCAGTCAAAAAAATCAAGACAAAGGAGCAACTAGCGTCCAAGTTTCAGGAGGTTAAGCTCGCGCTTGGAGCAAATCTAAGACGCTTTAGTCTTCCGGGCCTGGAGGAGGTGTTGTCTGCCGACTTG…
>metag_c_000000182571
ATCTATATCCACATACCCTAGCGCTGAAACGTCTCCAATTTGCTTTCTCTCTCGCTGTGTGAACGGGGTATCTATTCTAAATGAACAATCTTTGTAAATTTTTTGCGGACTACCCTCTGGCAGGAGAGTTCTGATCATTTTTCGAAATTCAGAGAAGCTCGATATATCATCGGTTTCTGATCCCCACCAATCATCGCCATGAAAACAGATGTACTGCTGTTTGGAGCAAAAAGGAGGCTTTTTCAAATATCTTTCTGCCACGTCTCCATAACTTATGGTAGTGTGTGTCGCGCTTTCAAACAACTGCTGTTGCTCCGGGTCTCCGTAATATAACTCTGACGGTTTTAGGACCCAATATTTTCCCAAAGCATGACGTACTCTATCCGCTAAAAAGGCGGT…
>metag_c_000000152854
AGTCCTGCTGGTAATTTAACAGTATCATCTTCAGGTGTAACTAATCTTGAAGTTGAGTCAACTGCCGCATTTAGTGCTACACCATCTGTTACTATAAGTGGAGTATTAAAATATAATACTGGTGGTGATACAACAAATTTTGGAAAAATAGTATTTAGTAAGTTGAATGCTACCGATGGTAATACTGCTGGATATACTACGTTCTATGGTAAAGCAAACGGAGAGACTGCTACAGAAGCAATGCGTATCGATTCAGCAGGAAACGTAGGTATCGGAACCACGAATCCTGACACTACTTTACACATTCATAAAGCAACGGCTGGTAGTATAGTAGGCGATGGTAATGTTCAACTTGTAGTAGAAAATAATAACCATGTAGGGATGCAATTTTTAAGTCCA…
>metag_c_000000184482
GCTGAGAGAATTATGAAGACTCAGATAAATATTGGTGTCGATTATGAAGAGACCTTAACTACTCAGAAGACAGGCTTTGAGAAAAGTTCTGTACAGGAGAAAGAGTCAGGAAAGAAAAAAGATAACCAAGCAGTTGTAAGTAACATTGCTAAGTTATGGTATGGAGATGATGCAGAGGTTAAGACTGCAGAAGACTATCTTAAAGGAACTAACCCTGAGATAGCAGCTATCACAAGAACAGGTGATGGTATTGTTATTGAATATACCGCTAAATCAGGACTACCTAAGCAAGAGATTCCGTTTGAAACTACGGCAGGTACAATTACACAGGAACAATTTGTTGAGGGTAATGCAAACTATTTCTTTAATAAAGAAAATAAAATTAAAAACATTCCTGAC…
>metag_c_000000328288
AAAGGTGTTACATCCAAAAAAATAGTAAATGTACCTCCTCAGAAAAGTTTACTTACAAGTCCAAATATATCTAATACAAAACCTTCGGAAACTGTACTTCCAAAAACAAATACTCGTATTGTTTCTCCTGCAGGTACAGTTTTTCATCCTGAAGAAAATAAAAAACCATATTTACCTCCAGTACATAAAAAAATTATTAAAAAATCACAATTACGAACAAAGAATCCACAGGAAGCAAAGATAAAATTACAATCCAAAACTAAATTAGTAACTACTGATGTAACTCCAAATCTTAAAAAAGTAACTTCTACTGCAAAATCAAATAAAAAAGTAACTACACGTACACCAAAACAAATGTCAATAAGTTATACATTACAAGATGTATTTAATTCTAAAAAA…
>metag_c_000000207454
ATGCAGTATGTTAGGCTAACTAAAAAAGCAACATTAGATTTAGTCAATGGTCGTGGAGATTGGAAGACTAATGTATCTAAAATAATATATTACGGTGGTGTGCAAAACTTTGTATTCTCCGCGTTGCAAAGTGCATTGTTTTCATTTATACCAGGCTTTGGAGACGACGATGAATACGATGAAGATAAAACACGAGAAGAAAAGCTTGATGGAGCAACTCTACGAATAATTAATTCAATGGTCGATTCTATACTTAGAGGATCAGGATTAACGGGCGCTGTTGTATCTACTCTTAAAAATGCCACAATGAAATACGTTGAGCAAGAAGAAAAAGGGTATAATGCTGATCATATATATACATTTTTATCTATAATGTCAATATCACCACCTATGGGTTCA…
>metag_c_000000321672
TCTGAGGACGTGGAAATATTTTCAACTTATGATGAAGTTCTTAAAACAGAAAGGCATATTGGTAAAAAGTTTTCTTTAACTCTAGACAAAAAAGACAAAGACATAGGAGAACTTCCTCCTCCCCCTCCAAGTTTGAATCCTAGTAGCGGAGAGCCAATACTCCCACCAGTAGTATCTCCGTTCTCATCAACTGTGCACAAATATGATATTTTAACAGATATGTGGAGCAAAATTGCCGATATGAAGCAAGGAAGAGGAAACGCTTTTTCAGGATCAACATCAGCAGGAGTATATTGCATTGGGGGAATGTTGAACAACTCCTTAGAAATATCTAGCATAAATGAGAAATACAGTGCAGGATCGTGGAGCGAGGCAGCTTCAATGACAGACGGTAGATTT…
>metag_c_000000164171
TTCTCTGATTTAGAAATTAGAAAACAAAAATACTCTTTTTGGCTAGAAGACGACTGGCTTTTAAGGTCTCGGTTAATTTCCTTGGGGGACGCTTTTAAACAATCAATCCAGTTTTTAGAAGAAAAACCACAACAACTCTGTGTGAGATTTAACACAGGAAAAGAATTTACCAAAGCCTCGAAAAACAGCGTTAAAGAAAATCATAACTTATATACACAGGGTCTTAACTATACAAAACATGGACCGACTTTCACTTTTCAGCCCACTATAACCAAAACCACTGAAACCTTTATTGCATGGCAAGAGGGTCAGCGGTATTTGAAGGATCTAGGCAAATATCATTGCGAGCTTGTATCAGGGAAACTTATGAAAATGATGACAGACTCAGAGACTCCTTTT…
>metag_c_000000162508
ATTATAGGACGTTGGATAGACGAGCTAAGTACTAAGACTAGCATCAAAGCTAAACAGCAAAGAACTAAACAGCTCTCTGACGACACTAAAGAAGAGATTAGAGCTCTTAAAGACAAGGGAGTTAGCTACAGAAAGATAGCTGAGTTGTTTGATGTAAGCGTAGGCTATGTTGCTGGTTTAGATACTGAACAGGGGGTTGGTAGGTAGGCATTACTTAGTGTTCAGTATACCCTAATAAGCCTTTACAATCAATGAGTTATAAAGCACTATTTAGAAAGATGAGGAGTAGATATGAGTAAGACTGTAGATGATTTAACAGATGAAGAGGCGGTAGAACTAGCCAGTGAGGCTACCAAGGCCTTACTAGAGTGGTTTGAACTACATGAGAACGATATAGCT…
>metag_c_000000303117
TTAAGGTGTTACTCTTTTTAATTCTCTAACATCAAACGTTCTAACTCCGTCAACAGTAATTCTTCCGTAGAATCTATTGTTCACCATTTTCTTAGCGTATCTAGTCATGATACCTTTGATTGGTGTAAAGTTGAATGGGTTATACATTGTAGGAGTTAATTGTAATGGTACATATGGTGCGTAAACGTACCCAGTATCCAATAACGATGTTCCTTTATGTCCAATTAATATTTGGTTAGCTGGGAAGTAAGGGTCTCTGTATACAGTAAATCTACCAGATAAAGTACCTACTTTCTCAATACCCATATTATATTGGTCTTGTTCAGCTGCTGCGTTGGAAACGTGGAAGTATTCCAAGTCATCAAATATAGCAGAAACTTCAGAAGAACATACAATCCA…
>metag_c_000000270822
GTTTATCTGTGCCACATGTGAATCGGAAGCACTTGAATTATGTTTTTGAAAGTAATCTATTGAACCAGTGGTCTTCTTGTCACATATGACATACTCTCCGTCAACCTCTATAACGTCATCCACACTACCATAAATTATATCTAATTGTCTTGCATCATCCTTTGGAATATTTTTTGCTTCCTCATATGTCAATGCCACCTCTTTGACATAGTCATATGCAAGGAACATTTCATGCTTGTCTGCTTCTGCAACATCACTTGATGAATGTAATATCTGACCGAAATAAAGTGACTTCATACTTTCCGTATCCATAGTCTTGTATTCATCAGGTGTATTTTTACTATACATGACATTTCTCATGCAAGGTTTAATTAAATCTGAAACGTGTATTATACCTAG…
>metag_c_000000144187
ATGGAAAAGCAAAAGATAAGTAACCTAAAATTATGGATAAATTACCAAAAAGAAAGTTCTAAAGAAAAGAAGTCAGAAATAAAAAAACAATTGGTAGAGCTATACTACCCTGTTGTCCAAAAGATCTCTCATAAGGTAGCTGAGCGTTTGCAATGGAACTTACTACCTGAAGAACTGGCTAGTTACGGACTTGATGGTTTATACATAGCTATAGACAGGTTTTCTCTAGATAGAGGTGTAGATTTCCCTACATATGCTAATCGTAGAATTAGTGGCTCTATGATAGATAATGTAAGAAAGGTTGATTTCGTACCAAGATCTGTAAGACTTAATAACGGCACTATGGAGAAAACTAGACAAGAAATGGAAGCAGAGCAAAATAGAATAATTACAGATATA…
>metag_c_000000140049
CAGAAGGTCGTAGTCTTTACAGGGCGCAAGAAGGACTGCGAGCAGTTAGCCGATGCGATTGGTAAGCGGTGCGCCAAGCTTAACGCCCCGATGTGGTGGGGTCATGGGGGAGTTACCGCAGAGGACCGGGATACAATGGTACAGGCCTATTCCAAGCACGAGGGGGGCGGTTGTCTAGTGGGGACCACCAACGCCTTTGGTGAGGCGTTTGACGGGCTCCAGCACACAGACCTAGCTGTCATGGCGTTGATCCCTTGGACCCCCGGAATGATTGAACAAGCGGAGGGGCGGTTCCATCGACACGGATCCGACCGCGCAGTGCTTATCATGTATGCCATTTGCGAGGGTACGGTCGATGAACACATAGCGGATCTCCTGCTTAACAAGCTGGAGAACTTA…
>metag_c_000000229399
TTCAGAAGCATCTGTTGATGTTTTTACATCAGCTGAATCAATAAAAACTTGTCCAAAAGGAATAATTGTTTGAGTTGGATATCCATTTACCATTGTTCGTAATTGTACTTGAACTGGTGTAACACTATCTTTTGATTGAAAAAATAAATCCACACTTGTAACGAATAATCCATTCTCAGCATCAACAAGAAATGATTGTGCGATAGGATCTCTTGTTGGTGGGTTTTGATCCGGAACATTATTCTCTCTAAAGACTCGTGTATTTTCTGTTCTTATATTTGACCTTGTTACAGTTTGAGATTCAGCAAGACTTTCTCTTGATATTTGTGCTTCTCTTGTAGATACAATAGTTTCTTGAACTTGTTGTATCATACCTTTAGCAGAATAATCAGACTCAGC…
>metag_c_000000333563
TTGTTCATAATAATAATATATAAAAAATATCCCGCAACCCGCAACCCGCAACCCGCAACCCGCAACCCGCAACCCGCAACCCGCAACCCTAAACCCGAGGAAGACTATGACTTACCCACCAACACCGGAGAACTTCTCCACACCCCCGCCACCGCTACCTACAAAACAACCAACGACTACACCGTCACACTACGTCTCGACCAAATCTCCGCAGTCTGCTCCACCAACACCGGGGCCAAGCCCTATGCAACCAGCATCACACTACTCAGCGGCGAAGAGTTCTTCGTCAAAGCTCACCGCGAGACGGTCTTACATGATCTTGGTTGGCAGGTGTAGCCCCTCGACGGTTGACAATTATGAACAGATAGCGTACAAACGCCATCAGACACCCCCTGCACC…
>metag_c_000000210474
CTTATAACCAACCATTACTCTTTTTTCTGGTGTTTTCCCTTTAATCAAATCACCAAGAACCTTGTTCTGTCTTTCGTTTTCGCTACTATAACCCATATATTACCTACTGAATTTTAATGCACCTAAAATCTGATTTACGGGAGCAAATGCTCCTGTAAACTTGTACATATTACCTTTATATTTAAATACTAATCCCTCTGATGGTATCACTGCTGATGTTCCACCTATAGAATTAATCTTGTTTAAGTTTTTCTTTAATAAATCTATGTTTTTAATATCCTTTGATCTTCTTAAACCAGATATTGCTGATTTTAAGTCTTTTTTAATCTTCTGAACTGCTTTTTTTGGATTAACTGCTAAAAATCCATCCAAATTCTTTAATATTTCTGCACCCAACTC…
>metag_c_000000139931
TTCCGCGAATGGCAGGAGCTTGTGGGCAAGGTAGACCTTAGTGACTTTGATGATCTGTTTGGCTCAAAGGTCGAGGAAGAAACAGAAACAATTTTAAAGTTACCTGATGAGTTTGTGTCCCTCGCCAACAAAGATTTGCCAAGGTCAGCAAGACCGTTCCTTCGTTATCTCTCCAACAGGGGCATCGGAAAGAAAGAGATTACGAAATGGAAGATCGGCTATTGTTCAGATGGCGAATACAGGAACCGAGTGATTATCCCATCGTTCAACAAAGATGGATTTGTAAATTATTATGTGGCTCGCTCAATCGTGGACGATTGGCAGAAGTACAAGAATCCTCCTGCAAGCAAGGATATTATTTTTAATGAGCTTTATGTCGATTGGCACGAAGACCTCATT…
>metag_c_000000315702
AAAATCTATACTAAACTCCGAAGCATTGACTAACTCAGACATCCTACGCTGCATACCAATGATAGTAGACATCTGAGAAATCTTCGTAAAGATACCAGCGCCACTAAGCTTAATGGTAGTGAGACTCAACCGTTCAGGGATATCTCCCGAAGAACCGATAGAACTATCACCCAAAATATTACGGGTAGCCTGGAGATTCGTATCATGCGTAAGAATCGACATCTTGATCCTTTCCGTAGCAAGAGTGTCCTTTCCCTTGATGATCGAGTTGATCGCCTCCCCATAGGAGTCGTACACATGACGAGCCGCACGACCTAGCGAGGAAGACAATCCCGATGTTCTTAGGTTCACTATTTGAGTCAGAGGATCGGTAGCTGCAATAGTTATACCCGTTCCATG…
>metag_c_000000197061
TTAAATAAAACCAATGGCCATCATTTGATCAAAACACTTTCTTACATAATCAACCAATTTATGTTTCTTTTCAAATTTACCGTTAAATAGGTCTTGTAATTCAGGATAATGAACTTGATCCGTTTCAGTAGTAAGTTGAAAACGTGGAAATCGTTGTTTTGTTGTTCCTCTATATACAATGGTATGACCATTATAAATAAAGGAGGATAGGTTTGATAATCTTGGTAATGTAAACGATGTTTCTTCCTTAAATTCTCTTTTTGCGGCATGAAATGGGGATGTATCACTAGCATCGATTTTCCCACCCGGAAGCATCCATTCCATCGAGTTTTTATTTCTAACCAACAACACTCTATTTTTTCCAGTAATTAAGAGAATAACCGCATTTTTTATCTTATT…
>metag_c_000000264947
GCCCATGATCAAGCGCTTGTTACCATTCAGCCCTGATAATAGTAGATACCCCGCCTCTCTATTGTTAAGACTAACATCACCTAAAATGAATACAATATCCCAAGGGTTAACAGCCTTCTGCCAATTATCAGAGATACACTCATGCATCTCATCTAAGTGCTTGAACTGTGGCCTGGAAAACTCAATAATTTTATTATGGTGTAGATGAAGATCACTTATAAAATGTGTCTGTATGTTGTACGCCATCAGGCCACCGTTATGGGGATACACAAGGTGATAAACAATGCACCATCTACAGTCAATGCGTTATGTAGTATTGACAATTCCTCATGACACTCTGTTAATGTACTAAATGAATCTGTTTCTATCGGGTCATTAAAGGCTGATGCATCTTCAATG…
>RIS_MAG_103_contigs_RIS_MAG_103_contigs_131
GGTGACAGCGTCTGTCCATACGTGCTGCCAGCGGGAGGCGGTGGTCCCCAACTCCATCGTCCCGTCTGCCCCCGGATAGAGCCCGCCGCCGTTGGTCTGCCAGATCAGTACCCCGTCGTGGGCCGCAGCTATATTGTCGGTTGCGTTGAAGAACAGGCCCGAGGTCGCGTCGGCTGCTGCCGCAATAGTCGGGGCACCGGCTGAACCAGCCGCCACCGTGATCTGCCCCGTAACGCCCAATGTGGAGAGGACGGTCGCGCCCGTTACGTCAAGGGTCGAGCCGAACGTCGCCGCGCCCGCGACTGTAATTCCAGCAGTGAAATCAACATTCAGGGTACTAGTTCGCAGGACGAAACCCGCATTATTGTCCGTATAGAAGGAGAAATCACCCGATTCTTG…
>metag_c_000000035821
GGTGACAGCGTCTGTCCATACGTGCTGCCAGCGGGAGGCGGTGGTCCCCAACTCCATCGTCCCGTCTGCCCCCGGATAGAGCCCGCCGCCGTTGGTCTGCCAGATCAGTACCCCGTCGTGGGCCGCAGCTATATTGTCGGTTGCGTTGAAGAACAGGCCCGAGGTCGCGTCGGCTGCTGCCGCAATAGTCGGGGCACCGGCTGAACCAGCCGCCACCGTGATCTGCCCCGTAACGCCCAATGTGGAGAGGACGGTCGCGCCCGTTACGTCAAGGGTCGAGCCGAACGTCGCCGCGCCCGCGACTGTAATTCCAGCAGTGAAATCAACATTCAGGGTACTAGTTCGCAGGACGAAACCCGCATTATTGTCCGTATAGAAGGAGAAATCACCCGATTCTTG…
>metag_c_000000195303
ACGGCGGAATGCGGCCAGTGGGACGGCAGAAGAGATGCGATGCTCGCCGCCATCGTGGCCCAGGTACTGGGAGCTGACGAAGTGAGCGACCCGAAGCCCGCCGAGGTGGAGAGACCGGATGACGACATGGGGCGATCCCTTGCCCTGCTGCCCGAAGGCTTCGTGGTCGCCACCGTCGAGACAGCGACGAGGCTGACGCGCCACCACGAGATGTTCGAGGCGCTGAAGTGGGTGCTATCCGATTACATATGGGAGTGTAACGACCCCAGTTGCATCGATGACCCATGTCAATTGTGCAAAGCCCACGCCCTTGTGTGCGAGATTGGAGAATGACGATGGTTGAGATTTTCCTGCGGACAGTGGTCGAGATCTACGAGGGTGGAAACCCGAAAGCCGCTG…
>metag_c_000000280668
ATGATCCCGGCATTCCTAGCTCCGCTTATTGGGCCAGCAGTCAACAAAGTTCTTGATCTCATCCCGAATAAAAACCAGCGGGAGCGAGCGCGTGAATCAGTCGAGGCATCTTTTGCCGAGGGAATTCTTGCGGCGGCAGCGGCTCAGACCAGCATAAACGAAGTAGAGGCGCAGCATAAAAGCGTTTTTGTTTCCGGCTGGCGTCCCTGGTGTGGCTGGGTCTGCGGGTTCGCGCTCGCTTGGAACTATATCATTCAACCTATAGCGGCTTGGGTTGGTTTCCTTTGTGGCTACGATCTCTCAGGCGCTCCACGATTGGACACCAGCGAACTAACGACAATACTTATGGGTATGCTCGGCTTGGTCGGCGCTCGATCTTACGAAAAACTAAAAGGGGTC…
>metag_c_000000149595
GGTAAAGATGCGTGCGATTACCTTAAGGCTAGTAAGCGTGAAGCATTCAGTCAATCGTGGTGGAATGCTAAAACATATACACCATCTGGTATCATTAACTTAGGTGACTTTGGTGATGAACTATTTGAAGAAGAGGAATGTAAATCAGTTCCCTATCCTTGGAAGGGATTGAATGAGAAGACCTTTGGCTTGCGAACAGGAGAGCTTGTAACTATCACTGCAGGTACAGGCACTGGTAAGTCTAGTGTAATGCGAGAGCTACAGCATCACATCCTCAACAGCACTGAAGAGAACATAGGTGTCATAGCTTTAGAGGAGAACGTGAAGCGCACAGTCTTTCATCTTATGTCAGTTGAAGCTAGTGATCGTCTGTATATTAAAGAGGTTAGAGATAACTAC…
>metag_c_000000204652
ATGGGCAAGTGCTTCGGCCTGTGTTTTGAACACCTCGCCCCTATCCTTACAGCTTTTCAGTTCAAATACAATCCACCCATTTCCTTCTTTTCGGATGTTAAGACCTAGGGGTGCCAACTTTCTTTTCGCTTTGCTAAACTTCATGTGTTACCTCTCTTTAGTTAAATAAAAACTTGGGGAAAATTTTTCCCCCCTCCTGCACTTAAATTTAATTTTTAACTGACTGCATTCCAAGCGAACCAAGCCATCTCCTCCATCGGTTAAACAATCCCACTTACCTTGTCAACTAACTTCGAAGCCATGATCGCCATCTCATCTATCGAATAGTTTGCCATTATTCTTTGGTTGTTTGGATTAAGTGCATCAAAAACTTGTACTATCGCACTGGCAGTCTGCATA…
>metag_c_000000125899
ATGAATATTGAATTAGAGTGGGAGTTAGTAGAAGCGGTTGGCATTGACTTTGTGAAGGAGTCTTACATTACTGTCCTGTCTTGTATGAGTCCATATACATCGCTGAAGGAGAGTGAAAGGACACCAGAACAGGATCAAGTCTACGCTAACGACGTTGAATTGGAGGAGGCTTTTACCACTATACTCAGATATATTATGCCACCCGAAGAGGCCAATAAGTTTATTGAGATCGAGCGGGAGGATTTCTTATGATAGCCTTAGCAAGATTAGTAAAAGCTTTGAAAGCGATAGCAACAGACATCAAAGAAGGTCTTCTTACCAACAGAGACTTAGCTTTCTTAATCTTCTTATCTACATTTTTAGTTTTAATAATTATATTATTAATGGTAGGTGTTGTAT…
>metag_c_000000144790
AGAGTCAATACAAAGTGGGTAAACTCTAACATGCCGAGAGTCAATACAAAGTGGGTAAACCCTAACATGCCGTACACTTCCATGGATAACAGAATTAAGCATTTGCAGAGAAAGAAAGAAGAACTAGAAAGAAGAAAAACGACAAGGGAGACAACGGCTCAAGCCCCCCAAAACCCTTACCAGCAACCGTACCAAGCCCCCACTCGACCCGTTGGTGGAGGTGGTTCCGATCCAAACGGATTTCAGAATCCTTTCCTCGACGGTGGAGGAGGTGCAGGAGGTGGAGGAGGAGGTCAGGCGAGGCCCCAAGTCCCCACTCGACCCGGGTTTGGAACTCCCATAATTTCTAGGCAAGATAGGGCTTGGGGGGAACGGCAGGCGCTAGAGGATAGGTTCGGA…
>metag_c_000000264765
CTTGGCTGTGGAAACCATTTCCCTGAAGGATGGGTCAACGCCGACCTTGATTCGGAATGGCACCTAGAAGGAAAAAATGTTTCCCTTGTGCGGGGAGAACCGCTGCCTTGGGAAAACGACACCTTCGATCAAATACAGTTATTTCATGTAATGAACCATGTGCCATTAGACGAGATGGATGGTTTCTTGTCGGAAGTAGAACGAGTTTTAGGCTCAGAGGGACGCTTGCTGGTTGTTGACGAAAATTATCCCGACGGTGTCCCTGACTACAAAAAAGACGGCGTTGCTGATGGTCTTCCGGACAATGTGTGGATTGATGCGTGGCTCTGTTATGTAGGGTCATTGGAGATACTGCTACGTCAGGTCTTTCCTTACACTGAAACATTATGGGATGCCAAA…
>metag_c_000000319719
CGTGATCGGAGAGTATACCTTTGCGCCTTCCGCGTTTACCTCCTTCTTCTGGAATCCCGCAACGCACCCTTCCGCAATCAATGCATCCATAAGCAGTGACCGTGCCTTGGTGCCTTTTAGTTCCTTGTTAGCATAAGACTTAGCAAGGTCAAAAATAGCGTCGTTATTCTCAATTGTGTTTGGCATAGTATGTGATCCTTTCTAGATCGTATCGAACGTTTAGCATAATTGCCCGTTCGATGATTATATAAGAACACGTTATCACGCGTTTATCAATAGATAGTTTGGCACTGTATGGCATATATTATCACAAAATGTTATGCCATGGCATAACATTGGCATTGGCTCACCGCGCCCTTTACAACTGGCATCAATCGCCCAAGGATCATTGGCTCACCG…
>metag_c_000000320757
TTGCATAGTGATACTAGTCTTATGAACATTGCAAAATCTATTGCTATAGTTACAACAGTAATACCGATTGCCGGTATTCTGATTGGCGGGATAACATTCGGCATTAATTTTAAGACAGACGTACAGAATATAAAAGATGATGTAGTTAAGCAACAAGCTATAAACGAAACCATCCCTGATACATTCAATGATTCACTTTTATGGGCTTCGATAGATAGTATCACTATACCAGATACTTATAATGATACAGACCTGTATGGGGAACTCAGGGAAGTTACTAGTAGAATACAAGACTTGGAAATTGATTTAGCTGAATTAAGGATTCTGTTAGATACTATAGATGTTGGCGATACATTTGATGACTCAGAAATAAGGGGTAGGATGGCAGAGCTAGAAGGC…
>metag_c_000000087760
ACCGCTCGACAGATCGATCTCTGTGCCATCAATCGTGATGTTATCTACAACTACGCCAGCATCCGCTGTGAGAACCCCCGTGGCCGCTAGTGTGCCGCCTACAGTTGCATTGCCAGTTACACCTAGAGTACCTCCTGCCGTGACATTGCCTGTCAGAGCGGATGTTCCAGTGACCGCAAGCGTTCCCGCAATCGCAGTATTGCCGCTGGTATTAGCAACGGTGAATTTGTTGCTGTCCATCGTCAGACCGCCGTTTAGAGCAGTCACGCCAGCTACAGTTAGTGCGCCAGTGAGTGTGGAACCTTCGTGAACTTCTAGAACATCAATGTAGGCTGTGCCGTCTAGGCGAAGGTCTTTGAACTCTGCGCCACTGGCACCCAGATCGATGTCGCTATCTGT…
>metag_c_000000215355
ATAACATCTGAGTACCAAACAAACGAACATAATGCTGATTTGCTTGGCTGCTATCTTGCGGAAAATATCTCTGGTGATTATACCTGCAGAGTAAGAGAGTGGCTAACTAGAAACTTCCCTGCCCCTGGCCCGGCCCTATGTGACACAGAAGATGCTTGGCATTATGATCAAGATAATAAAAAATACTATAAGTGCATAGGCGGCAACTGGACATTGATGGATGAGGATGGTAACATTGCGGATGACAGCCATAAGCATCTTGCGCACGGGTTGCGTGAGGGCGAGGGCGGCATCGCGCCCGAGGTTGATGCCAATGATTAACAAGCTTATAAACCTTGCAAACAAGTTAGATGAGTCAGGCTTTAAGAAAGAGGCTGATGGGGTAGATTTGCTTATAAT…
>metag_c_000000126693
ATGAGTAAAATGAAAGACGTTGTTCAAGATGCTCTAGATATGAGCAAAGAAGAATTTACCGCACTTTACGGCAATAATTTGGATTATGATGAAATTCGCCGAGATTATGGTGATGACGAAGTTGCCTAAAAAACTTCAAAAAAAGGGTTGACAAGCCCTTTCCTTCCGTGTATAATACATAGTATAAGATAAATTATAAATAATCAGCAATATGGGAGAATCCTATGAGTTTAACGATTAAAGGTGACCCATCAGGAATTGATGTATCAGAGTTTACGGATATTGTCGATACCTATGATGGTAAAAATGCGTTCATTAAGGACGTACTTTATCGTGTAGAGGCTAAGGGTTCTGTCACTACAAAGCAGATTGAGGCAGTGGTCAAGGTATTCAAATCTG…
>metag_c_000000207357
GTAGCTATTACCTGGTATGACAACTTCAAAGGTGGTGGCTTCATCATCAAGAAGCCTGTGCTGTCACCGATCCCGTGTAATCAGTGGGGCAGGCTACCCATTACCCTGACGCAGTGGCGACGTATCGCAATGACCCTCATTGAAGCCGAGCAACTTTGGAGATGGGTTCACGCTGTCCGCCATTACAACAATGACCTGGAGTTTATGCCGTCCGGTATTGCGGGCTGGCACATGGAGCCGACTCAAGCGGTCGTATCTCATAAGAAGCTGGCAGCGGAGGGCAAAGGGTACATCATTGACATGCGCGGCCAGGATGAACGCGAACAGGATGCAGAAGGGTGGACAGGACGGAATTTATACCTGGATATTACAGACGGGTTTTCACTAGAAGACTGAGAG…
>metag_c_000000182546
CTGTTCCGTACCTGTTATTGTTACAGTCTTAGCTTTAGTCCTCTGTGTGAGTGGAACAGCTGCACCAGGCGCGGCGAATACGTGTGTCTCCGTAGTACCATCACCAGTCCTTGATGCTACGGCGGAAGCTGAAAGGCTAACGCCCTTAACTGGGTAAAATAGTGCAGAATAATCAGAACCAAACCCAAGGCCGGTACCTGCACCGTATGGTAATCTAGCAGCTAAAATTCTTGCGTCACTATTAAACGCGGCTTTCGCAGTGTGGTAGAAATAACGTTCTGCAGAATTGGTGGGTTTTCCGTAAACTTGTTCAAATTCTGATAAACTTGTTACCTCAAATACCTCGTCGGTTGGACCTTGTGCTGCGAAACCAGGAATAAGGATAGCGGTCCCGATCGG…
>metag_c_000000181796
CAAATGATTAAGCAGCTAACCAAACTAGCAACTAACTTAGACGCCAAGGGCCACAGAAAAGAAGCCAATGCTGTGGATGCTATAATTAGAAAGATGGCAAACCCAGAAGCACCATCAGATGAGTGCAGGGAAAAAGAAAAGATGGGCCTTTATTATGTAACGGTTCCACTGGAATGTGAGCTAGGGTTTAAGCATCTTTCTGAGGAAAGAGACGCGTTGCTTAGAAGTTTTATTGAGTTAGTAAATACTAAAATCAATGAGAAGTACTATGGCGGAATGAATCTTGCCAGAGTTACTTTCAGTGATGATGCTCTTGCCTGGGGAGTGTTACGCACTGAGCCGGTGCATATGAAGCACGTTACCAAAGAGCAGCTTTTGGCCGCCTCAAAAGAGATTGCC…
>metag_c_000000333337
GATATTGACCTGTGGTCAGACGAGCCGAGTGGTGAAGACGGTGCGACAGAGTATGTTGATGCTGCTCGTGATATTGTTAAAGATGCCGTCCGAGCGGGCGCTACTCGTGAAGAAATGGGTGTCTTACTTAAGGCAGTGGAAGCTGCAATAGAATATTCTTTTGCTGGCAAGCCCCAAGTTGCAGCACCAAATCATGAGTAGAGTGGGATGAATGTCATATCAACTATCCAAGGAAGAAATAGTAAAAGAAATCGTTCGCTGCGGCAAAGACCCGGTTTACTTCCTTAACAACTACGCTAAAATTTCACACCCCCAACACGGGTTAATCTCATTTAAAACCTATGATTTCCAAGATGACCTTCTTAGGTCATTCGGCAAGCATCGGTTTAACGTAATACT…
>metag_c_000000155135
ATGAATAAAGCCAGTAATCCTGCGGTAGAGGAAAAGACGTTGAAGCTTGAACTGCGGCTCGCGCAGCTTGAGAAGAATGAAGCTTGCCGAGATGATTTTTTAACGTTTGTAAAAGCGATGTGGCCAGAGTTCATTACTGGGCGTCACCATAAGATTATTGCGGATAAGTTGGAAAGAGTCGCGAGCGGCGAGTTAAAGAGATTGATTATTAACATGGCACCGCGGCACACGAAGAGTGAGTTTGCGTCTTTTTTGTTTCCTGCGTGGATGATGGGCAAGAATCCGAAGATGAAGATTATACAGGCGACGCACACGACGGAGTTGGCTGTAAACTTTGGTCGTAAGACGAAGAATCTTTTGGACGTAGACAGTTACAAGGAAGTTTTTCCTGATGTAAAG…
>metag_c_000000314546
AGGATTTGATAACGTGTGAACATCTGGTGCTACTGTAGTGGCTATTGAACCGGTAACCAGTTCAACCCAGCCTTTATCATCATCGTCTGTACCTGTTGCTGCTACTATACTTGCTAGAGGTCTTAAGTTTCCTAAAATCTTATAATCTAAATCTCCACCTGCATTATTATGAACTATGAATGCTGATTCTCTTATGGTTCTTACATCTATGTCTAATACTGTCACATATGCTGCTGTTGTTGCTACTTCTTCTGTTTCATTATATTGTCCTATTAGTGATCCCCCGTCATTAGCTATTTTTTCTCTTTGAGTATCTACTTGCGCCATAATATACTATATGTGGCAAATCATATATAAAGATGACTGATTGAAGAAAAAAAAAGTGAAGGTTTAGTTAAA…
>metag_c_000000081923
AGAAGTATCAAAACTAGTTTTACTTATAGAAACTTGATACTCGTACTGACCACGCAACTCCTTAACATCAAATTCAGTATTGTCATCCAGATAAACAAACATGCCTTTAAATGTAGCTTTTACACCTTCATCAAAAACGGTATAGTCATCATTAAATGTAGTGTTGGCAGGAGCAGTAGTATTTACTGCAGGAGCAATACCAGCACTAGTCGCAGCTATACTATATACGCCCACCGGACTAATAGCATAAACTATGACTTTGTAGTATATGTTTCCGACGTCCCCCGCATTAGTGTCTATTCTCTCAAAACGGTGAGACAATGCTGTAGTTTCATGAGAACGTGTAATGACATATGTGCCATTAATGCCTGTTTCACTTTTATGTAATTCTATAACATA…
>metag_c_000000126400
TCAGTCATATTTATTTACTCCCATATGTGATACTTTACGTTGATTCTTAGCACCAGTTTCCTGCCCTTCAATATGGATATGTCTGAAAAGAGTTTGTATTTCTTCAGCTTTAAAAAGATTTGCCATATCTTCATCATAAGTATCTTTATAAACTGTAACTTCATCACACTCTACAATAAGATAATCTTCAACATTTCCTGTTTCAGGAATTTGACGGTGTGTTCTTATAACCTCTATATTAGGATATGCCATTAGTTTTTTTCCTCGTGTTTTGGTTAGAATGAAAAATGGAAGATCTGCTAGTAGTTCTATGTTTTATCTCTTCCGTAGAACTAGCAGTAAAGCAATGACCTCTAGCTAATAATATATTATCATAGGTCTCAGCTTCTTTTTCCGTAT…
>metag_c_000000237803
ACTAAGATAACAGCGATTACCCAGAATAGTGGTTATTTTGACATGACGGGACCAAGTCAGTCCTTTAGTACTTTTAGTCAACATGTTTGGAGAGCTGTAGACACCACATGGCTTGGTAATTTAACAACTAGTGGTCTCAAAATTGGCAATAGTACGACTGTTGCTGACTACTTTTTGGATGTTCTTGGCACTGGTAGATTCACTGGTTTAGTTACAGCAGAAGCTGGTCTCGCGGTCACGGGTGTGATGAACGCGACGGGGCAAGCATCGGCAACTGGGTCCATAGATATACTGTCTATATCAGGCACGGGCAATAAGGAGGGCGGACAGTTAACCCTACACACTGCCGACGATTATGATGATGCTGGCACAGCTATCTGGGGGATTGACGCATACGAG…
>metag_c_000000283370
ACAGGCACACAGAATGTCTCTGTTGGTGCTTTATCCTTAGACGCCAACACGGAAGGCGATAACAATGTTTCATTAGGCTACGGAGCATTAACCGCCAACACCACAGCAGATAATAATGTCGCCATTGGTCGGACTGCGCTGGAGGCCAACACCACTGGTGCTGGGAATGTCGCAATCGGCAAAGATGCTTTGATAGCTAATACCACAGCATCAAATAATGTCGCCGTGGGTATAGATGCTTTAACGGCAAACACCGAAGGCACAAATAACGCAGCACTTGGTGCTAACGCATTAGACGCTAACACGACTGGAGGAGACAACACAGGTTTAGGTCGTAGTGCTTTAGGGTCGAACACGACAGCTTCTTATGGTACGGCTGTTGGTTATGAGTCTTTATTA…
>metag_c_000000249685
TCAGTTCCATATATTCTGCTCCGTTGCTGCCAGTCTCCAGTCCCCGTCCAGCTCTTCAGAGGATGAGCTGTCGTCGTCCTCCGGGGTGAGGGGGACGCTATACTCAATATGGGCAGCGGGGATAAGGCGCATATCACCGGTGTACACCAAGGGCACGCCCTTGACCTCCACCTCCACTTTCACAACACGAAACACATAACGTTGGTTCGAACCTTCCTGGATCCATATGTCGTAGGCACTAAGCCGCGGGAACGCCACTGTGCGGAAACCCTTTGCAACAGTGTCCTGGTTGCCGAACGGCAGTGACACGTCTTCCCTCGAGGCCGGGAGTTGCTCCGTGCTGACGTACATCGGGATGCCCGCGTAGTAGCCGTGCACGAACCCTGTCCCGTAACAAGT…
>metag_c_000000147932
TCATTGTGTATCTCCGCTGTTGGCTAATACCCGGACGTGTTCAGCACGTTTTGTGCTGCTGATCCGGGCGATGGCTTTGTCGAGTTTAGTATCACTGATAAATGTATCAACATGAACAGGCTGTTCTTGGCCCATGCGGTGCAGCCGGGCGTAAAACTGGTCCATTACCGCTGGTGACCAATCCTCTTCAATTACGATGATACGGTTGCCACCGCGCTGCAGGTTTAGGCTAACGCCCATTGCGCTGATCTGACCGACCAGTACGTCAATTTTTTTGTCATTAAATTCTTCTTGCAGCCGCACCTTTTTGTTGGCGCTGGTGCGACCATCCAGAGACTGCGCGTTATACCCCTTGGACTGCAGTTGCAGCGTCAGGGCGTCTATCACGTCAGTATGCCA…
>metag_c_000000093197
GAAAATTTAGACGAACTGAAGAAAGATTTCTTAGAAAAGTTCCAAGGGATGTATGGACCAGCCCCTGAAGGATTCGAAGAAAAAGTGTATTCGGAATCTGCGCAGAAGTTATTAGATCTTAAAAAGAACGGTATAGCCCCATCTGTGTTTGATTGCGAAGTATGCAAAGACAGCAAGCGGATCAGATTAACGAACGACAAAAAAGACAAGCTATTCGGGCGCACCTTTTGGTGTCCTGATTGCACTGATGAGGATGACTTAGTGAGAGCGACTGGCGTTGATAATGCCTACAAGCATTGGACGCTAAAGCAGCTCGATCTGGAATCTGATTTTGTGGAAGCGTGCGTAGCTGATCTGATGGACAACAAGAGCATGATGATATTTGGCAAAGTAGGGCGC…
>metag_c_000000267608
ATTATCCACTTTAATCGGAGCATCGTAGCCTCTTCTCATGCTGATAGGGTCATATGACGGTGGTTCCGTCCATTCCACTTCGGCATACGTATCTGGACAAATAAATTCTTCCCCAATTTCTGGGTGATCTAACCTAACATCCCCCTGATAAAGCGGAAATTCTCTAGTGGCTAATTTAATATAAGCGGTCATGTTTTTAGTCCTTATAGCGGATCGTTGTCATAGGCCAATGTGCTAGTTGAAGAGGTCATTCCAGTAGCCGCCTCGGTAATCGTGGTGGTAGCTAAAGCATAATCCTCACTTGAAACCGTTGAAGTTGTATCCTCTGATTCGGCAACATCAAGAACGCCGTAGGTTAAAGTAAATCCTGTATAGGTAGGGTTAGTATAAGAGCCTGTT…
>metag_c_000000117394
TAATAAAGATTCAGCATCATAAGCCATATTATATCTAACTCTCCACCAACCACTTCCTAATAGAGTATGAGAGTGAGGAGGACTTAATATACCCCAATGTTTTCTATACTCTTGATATAATTCATGTTCTTTTAATCTTACCTGACCTTCTTTAATATTTCCAAAAGTTTTAATAGGCCAAGTAAAAGTTTGTCTTTTTAACCAAGTCATTTTATTTAAAAGACTAGCCATAATCCAAGCTTTTTCTTTTTCAACAATTTCTTCTTGACTAAATAAATCTATACCTTTAGGGTCGTTTAAATAAAGATTTGTATAAGGTGATGGATCCCAGTTAATAATTTCTTTAGCTCTTATTCCTAAAGTTTCATAATTACCACCATCATAAGCTGGAATTAATAA…
>RIS_MAG_30_contigs_RIS_MAG_30_contigs_133
CTTGATAAACAGATGGTTGCTGGAATACTTCCTGCAATGGCTGCCAAGGTTCCGCCAATACTACAACAGGGACTTAGAAAGGCTTACACAGGATAATAGGATATAAAAATGATAAATTCATTTGGACCAGGTAATCAGAAGAAACCCGCTAAGCCAGGAAACAAGAAGGGTGTTAAGAAGAATATAAATCCAGTTGCAACCAATACGCCTATGGGTGGTACTCCTGCTGCTAACCCTATGGGTGGTGCGCAGATGGACTTCGACATGCCTGATATGAGTGGCATGGGTGGTATGCAGATGAACACCCCTAGTCCTATGGGTGGTGGTAATTATGAAGACCTCATGATGGGTATGACGGCAATTAATGGAGAACAACCATCTGGTGCTAATGTAATCAAA…
>metag_c_000000156211
ACCTTGGTTGGTGGGGAATTCGTCCGTCGCTGCCGGAGTAGTTACTGCCGGTGCGGCGCTAATCTTTAAGTCGGCCATGTTATTACTCCGTTAACCATACGTTGAAGTCATCTTCTAATATCCATGCGTTCGTGAACGCTGGGTCGGTTGTTTCTTCTATAATCCAGTTGTCTACGCGCGCACCTTCGCCACCGTATGCGGTGAAGCGTATGCCTCGACGTCCCGAATTCTGTCTGCTCTGAGATAGCTTCGTTCGGCCCTTGTATCGTGCTCTCTTACTTGCCATGCCAGTTCCTTGTTAAATTAGTTGCCTCCCCCGAAGGGGAGGACTTGTTTTGCCGATGGAGGAGGACACCGACGATTCTATCCTCGTGCAGTGCTCGCGTTGAAGAGGTCTAT…
>metag_c_000000135675
AGTTATGAGGCGGGCACCACTCACGCGAGAGTGGGAGTTTCCGTTTGGGCTGAAAAGTCTGGCAGTGTAGTTTCTATTAAACTGGCTGATGTTGCGGGAGCTTATGATAATGCGGGTAGTGATACCGACACCTATGTACAACAACTGGGCGCAAACGATGGAGCAGATCAAACAACATCGGCAAATACAACAGGAGAATCTTTACCATCTGTAACTTTAATGACACTCACAGATGCTACTAACGTAACAGGTTGTTCAGTATCACTAGAGACTAGCATGCCATCCTTTGGTCTTAGCACCCTGGCCTATGTATTCGATTCAGATGACAATTCCCAATTTAGTGGCAGTAAGGTTGTAACTGTAGACCATGATGCGGGCACTGGAGCTACGTCAACAACT…
>metag_c_000000290188
ATGGCTGACAAAATATGGACAGGGGCGACAGATGGAGATTATGGGGTGGCAGGAAATTGGTCGCCGTCAGGCGTGCCAACGATTGCCGACTCGGTTTATCTGACGCAGGATTATAGCGTCGCAATCACAGCGGGACTGGATCAATCACTCGTCGCGATCGACAAGTTTGTCGTCGATGGATACACAGGCAAGATCGGAACGCTCGCGCTGGGGTATCTTCAGATTGATCCCGATTCGTTCTCGTTCAATGGGTCAGACGTCTCGTTTATCGACGTTGGCTCTGCGGCGATTGACCTGGACATCAGACAGACCGCTGGCGGTGGCACGACTCGCGGACTATATCTCAAAGGTTCTGCGATCGCAGTCCTGTCGATGATTCGCGGCGATGTCGGGCTGGCT…
>metag_c_000000289221
CTTTGTTCTTAGGTCCTCTTCATCCAATTCATTAAATCTTTCCTTCATTGCAGCTGTATAGTCTTTTAAAGCTGACTTAAACTTTTCAGGGTCTTCATCAATAGCCCTTAGGGATGAGGTTTGTGTTGTTTTTATTTTCCCGAATTCTATTTGTTCAGCGGCTGCTAGTACCTTAGACTTGTTCATCTGAGAAATATCCTGAAGTATCTCTTTGATGGGTTTGCTAACCGTTCTGTCTGGCGACCGATTTTGGGGATTGAATTCATCGCTCACCCCCAGCTCACCAATGCCGCCTTGAAATCCGCCTTTGATAACTTTTGTTAAAGGGATACCAAGCTCTTTAGCTAATTTATCTAATGCTGAGCGATTCCCCGTACCAAGTAACTTTTTCAAGGCTGC…
>metag_c_000000202029
TCATGCTACCACCTCCCACCTGTCGATTATCGTTGGCATCTTTGGCTCATCGTTAAAGCCGCAATGGTCTAGCGCGTGGCTCATCACATACCGCATACTGACGGATGGGCCTCTACTCTCTAGCACCTTGCCGCCTCTGGATACCGTAAGAAAGTATCCTTGGGGAGTGTCTCGTATCTCTACCTTTTTCATTGGGTGATTTTTCATGATCAGTAATTGTCTTTGTGGAATCTTCCCTTCGGGCAACTATCTTCAAAGCATTTGTCAACGCTCTCTACTTGGATTATGTCACCCTTCGTGTAGCTCTTGCCGTTAATGTCTTTGCCGACAAACTCCGCGTGAAACTCGGCGATCATTTCCGCTTTGGTTGTCCCTAGCGGATACGTGCAGCCGCCCATG…
>metag_c_000000299354
CTAATCTACCATCTCCTCGATAAAGGATACTCCGACAAACCATCGGTTCTTAATTAAATTTTCTAAAGCACCACGGGCCTCGTCTAGTGATACATCCAGCATGATGGCTATTTCCGTGACTACCTTATCCTTATTATAACACACCTCTGGTTCGCCATCGTTTAGGACAACGCCTTCTATGCATTTATCGAAAGAGGTGAGTTTATACATTTTTCAAGAACTGTCGTAGAACGTCCTTGGACCGAGATTTGCTGACCGATTCAGCCTCATGCTCTGGATTATCACGCAAGGAACACGACACAGCTTTTATAGTTAAACAGATTTGCCCATCAATTAAGATAGAAAACGCCCCATCTGAAAACTCTACGAACTTCATTTTTTGCTGGCTACCAAATAGAA…
>metag_c_000000214222
CGTGAATATCAAATTATCTGCATCAACATCACTCATTTTAATACCTGAAGCGTGGTGCAACTGTGAGGGAACATCTTGCGGGCTGGTCTCCATTCCATCAACCAAAACAGAGTCTCCGTTAGGGCTCATTATGATAACGTCATAAAAGCTTTCACCGCCCTTTTCTGCGTAGGTTCCCCATGGACGTTGCGGGTCTTTTTCCACACCCGGTTTATCCCAGTCGCCTGGATGCATCTCGTTGAGAGATTCTCTAATGATTCTTCTGAGCTGTTGTCTAGTGATTTTCATTTTATTATCCTTACGAAAGATTATACGTCTGGGCGAGATTGTCAATGATTTGATCAAGTTGGTAATCTTCGTACCCAATATCAACCATGTAGGTTCTAAACTCATTAGCTT…
>metag_c_000000274728
CCAAAAATTGATTTAGAACAAGATGTTGCAGTTCCTAAGAATGAAGAGTTACAGGAAATATCTGTTCTCGCTACTAAACAGCTGGTTGCTCAAACAAAAGTTGCTGATTTAGAGAATTTGCTAGCTTTAGAAAAAGAAGGACTACGCAAAATTCAAGAAGAAGAATTACCAGAATCATTATTAGCTGTAGGATTAAAAAGTTTCATCTTAGCAGACGGGTCTAAACTTGATGTTAAGACATTTTATCGTGGTAACATTAATAAGGATAACACAGAAAAAGCGCATCTATGGTTACGAGATAATAATCATGCTGACTTAATTAAAAATGATGTAATTTGCTCTTTTGGTAAAGGAGAAGATCATGGTGCTTTACAACTTATGGGTAAACTTTCAGAGATG…
>metag_c_000000094686
ACCGACTTGAATCACGCATTCGAGGCGGCGCATAAAGCAGCCAAGGCAATCAACGCCTTCTTTGATGATGCTACCGATTCATGGTTTGTTCGTCTTGACGTTCGGCGTTGCGTCCACCAGGATTGCCGATTCGCATGGGCAGCCGACACGCTTCCACACGCGATCTGCGGTGCGATCCTTCAGTTGTCTAAATGGCAAAAGGAAAGGGAAGAAGATGAACAGACGTAACTTATTCAAGCTCGCCGCTTCTGCATTGCTGGCTCCCCTGGCGAAGTTCTTTCCGAAGGGCGACCCACTCGACTCGGTTGAATATATGGCGACGAGGGTGGCTGCTTCGTGGAGCGGGGGTATCCTCTATATGTACGATGACTCAGATGGGTCGATTTGCATGTTGTCTAA…
>metag_c_000000113180
ATGATTACTGCGGCCAGGGAAGGGTACGTCCTGCAATGGACGCTATCCGAGCCGGGGGCCGTGGAGGAGCGCGAGGCACTGAGCGCAGCGAATCGCGGGCTCGATGAGATGCTTCGCGGTCTACGAAGATTGATTGCAGACTGGACGGTCGAGCAGTCACGACAGAAAACTAAAAAAGGAATACTGAAATGAGCGACGTTACGCCAGAAGGTGGCGCACGCTCTATGGGCGACATTCAGGACACGTTTGCCCAAATGCTCACCGGAGCTGAAGAGCTACCCGGAGGGGATTCTTCGGAAGAAGAGCAACCCCTGACGGATTCTTTGGAGGCAGAGCAGCCCGATGCCGAGTTAGCCGATGACTCGGTCGTAGACGATCTAGAAGCTGACGAACCGGAGG…
>metag_c_000000160055
TATGGTTCTAATGTATCTGAACATGAAGATGGAAGATGGTCAGTAACAACTCATGACGGTAGAGTATTAAATTTTAGTGATGAAATTGTAGCTAAGTCATACGGTGATTACAACTCAGCAAACGCTCAAGGAATGCGTGAAGATGCTCCAATTACTGGTACTGCCCATGAGTATTTTAATAGAACCATGAAAGGCTTAATGATGCCTATTGAATTATTAGGCAGCGCAATGACTGGGGTAACTACTTTAACTGAAAAAGTAGAAGATTGGAATAAAAACGCAGTCATGAATGAACGTGCTCCTATTACTAATGAAGTATTAGAACAATACAGAAATAATGAACTACCAAAAACCAATTCTTTTTATGAAACTCTTACTGCATTAGATAAAGAAGCTGAA…
>RIS_MAG_91_contigs_RIS_MAG_91_contigs_232
TCATTTTCTTTTTTTGGCCAATTCCATAGCCATCCAGTTTGTTGCTCTGGTATTAGTCACCTTCTTTTTAACTAGCCTTCGTATAATTTTCCAAACCTTAGCAAGTTCATCTTCACTTGCATCATTGTTATCTACTGCAATAAAGTTGCCTTGAAAATGCTGACTAAACCGGCCAATATTCTTTTGTACATTTTTCCATGAATCAACTACGACGGGGGTTGGGACACTACGAGGCCGCTCTGCATTACGCTTAAGTGCAACATCAAGTGAGGTATTGACGAATATCATATGAGTGTCATACCCCAGTGCTTGTAATCCACCAGCTTGACCAATCAGTTTGTCAGCATCACTGCCAGTGCTATCAATAATCACGCCCAGACGGCCTTCAAGATAATTAGA…
>metag_c_000000058433
TCATTTTCTTTTTTTGGCCAATTCCATAGCCATCCAGTTTGTTGCTCTGGTATTAGTCACCTTCTTTTTAACTAGCCTTCGTATAATTTTCCAAACCTTAGCAAGTTCATCTTCACTTGCATCATTGTTATCTACTGCAATAAAGTTGCCTTGAAAATGCTGACTAAACCGGCCAATATTCTTTTGTACATTTTTCCATGAATCAACTACGACGGGGGTTGGGACACTACGAGGCCGCTCTGCATTACGCTTAAGTGCAACATCAAGTGAGGTATTGACGAATATCATATGAGTGTCATACCCCAGTGCTTGTAATCCACCAGCTTGACCAATCAGTTTGTCAGCATCACTGCCAGTGCTATCAATAATCACGCCCAGACGGCCTTCAAGATAATTAGA…
>metag_c_000000134459
ACCACAGGTCAGTAGCGGGATCGGTGTCTTCCCAAAAGGGCGACCGATAGCAAGCAGCTCATCGAGTTGGTCCTGGTCCTGGTCCCATCCTCCGCATCTCTCGATACCGAACGACGCAAGCATTCGATCCCCATACCGCTCCAAAAACTCCGGGATATCCGTAGTCCCCAGATACGACAGGTCAACCATCACATGTGATAAAGGGTTTGCAGTAGCCCTATGGTCCATTCCCATGCCGGTTTTCAGTTCTTTTGAACCCTTCAGCATTGTTTACATCCCTCGTTGTAGGTCTTCTCACATGGTGATGCTGCGGCCATGCCCACACCCTGCGCGGGCCCCACCTCTGCTGCTCCTGGTTGATGTTGACGTGGATGTTTCGAACCCTTCTATACGCCCTAC…
>metag_c_000000140694
GTCGGCCATGTCATTGAACCGTTCAGCGAAGTGGTCCAGCTCGGCGAGGCGTTCGTTGGCCGTGGCCTGATCCGCGAACACGCCGTAGGCCCGGATCGGTTGGCCGTTCCGCTCGGGTGAGCTGTTCGACACGACAGCGAACTCTTCGCCCTGGCCCACCACCTCCCGCCTCGGGTCAGGTTCCTCAGCGTCGTCAGTGGCAGTGACGGTGTCGGCCGTGTTCGAAGTGTCGGTGGTCGTGACGACCGAGTTCGGTGGCGGTGTCGGAGCCAGAATCGACGGGGACCAAACAATCCGCTCGCCGCTATCGGTGACCTGGCCCATCGTTTCGGTCTGCGTTGTTGCTGTGTCGCTCATGGCCCCTGAAGCTACCTCAGCGGCCGCCTGAGAAGCACGGAC…
>metag_c_000000230120
TATGCCACGTTCAAAGCCTGTGACTTGTCCATTGCGATACACTGCAACGGCTACCCAGTCGCCTTTAGTGGCGGGATTAGTGCTGTCTGTCCTGAATGATGCAAAGCCGTAGTTTTGTTTCTCAATCGTCATCGTTCTATCTCCGTTGTGGGCGGTGATTCGCCCGGTTGTGGCTGCATTACTCATATTGTCGATCTCTCTTGATCTGAGAGAACAGGAACCCACTCATCGGCCCCGTCATCTTCGCGTGGCTTGGTGTCCCATAGGCGACCGTTGAGCGAGATTTGACATGTAGGAACACCGTGCTTGCGGATCAGACCGTCATTGGTTCGCAGAGCGCGGGCGCCTATCGGCCCCTTAGTTATCCATATCGCCAGGGCATCCTGTAGATTAGTGATA…
>RIS_MAG_79_contigs_RIS_MAG_79_contigs_464
TCAACAGGAGGTCTGAAGTGTACTGTCATATTCCCGGGCGATAATTTCACGCAGGACCTCAAGATCAACGTCGTCAAGCTTATTGATATATAGACACGCGACCGATTTCTTGTGCTTGCCCAAACTTGCGAAAAGCGCTTCTGCGCCTTCGAATTTGTTGCCGATATAAAAAGTCATGTTTGCCTTACGCCGCGAAAAGCCGGCTGCCGGCACGGTGCCCTCGCGCCCGCTATCGTATTCTTAGTGGTGTGTACCAAAACCAATGGTTGACGGGCCCCACATTACCGATGGAAGATAGGTCACGTCCTTGTATATGCATAGGGCGGTTAACGCATCCGCTCGACGGCGTTTGTTCGTAATCCCGGCCATGAAGTCATCGACGGATACCGAGGTAGGTTT…
>metag_c_000000046770
TCAACAGGAGGTCTGAAGTGTACTGTCATATTCCCGGGCGATAATTTCACGCAGGACCTCAAGATCAACGTCGTCAAGCTTATTGATATATAGACACGCGACCGATTTCTTGTGCTTGCCCAAACTTGCGAAAAGCGCTTCTGCGCCTTCGAATTTGTTGCCGATATAAAAAGTCATGTTTGCCTTACGCCGCGAAAAGCCGGCTGCCGGCACGGTGCCCTCGCGCCCGCTATCGTATTCTTAGTGGTGTGTACCAAAACCAATGGTTGACGGGCCCCACATTACCGATGGAAGATAGGTCACGTCCTTGTATATGCATAGGGCGGTTAACGCATCCGCTCGACGGCGTTTGTTCGTAATCCCGGCCATGAAGTCATCGACGGATACCGAGGTAGGTTT…
>metag_c_000000243887
GGCTGAATCTGGATCATCCTCAATTAGTCTGCGAGATTCATACATCCCCATAGCAGCCATCAGGGGCCAAGCTAGTTTTGCAGAATACTTAAGCGCACCCATCTGACCTAACATCTGGCCGAACCCGGCAACAGTCATATCAAATTTATTGTCTTGGGACTGAATCCTGTCTTGAGCAAAATCAACTACAGCATCTCCGCCTGATTCGAAAGATTCACCAACAGACTCAAGACCTTCCCAGAGAGGGTCCATAAAGTACAGCTGAGGTAATCTTTGCATCACCCTGCTGGTGATAGCAACGGCAGTACCTGCTGAAGCTCCACCCATACCAGCCAGACCAACCGTGGCACCAACTAGGTTACGAACTGATTTTTCAATACCCCCCAGTTGAGTCAGGTT…
>metag_c_000000261999
ATGGCATATGTGACACTGCTTGCATTAACAGGAAATAGAGAGAATATAACTGCCATAGATTTTGTTAGATGGCTTAAGAAGAATAAAGAAATCATATGTACAGAATTTGAGGAATGTGATTTCAATCAAATTTTAATCTATGCTCCAGATGTAATAGATTTATTAGTAGATACATCAATAGTTAGTACTAATGGCGATGTAGGTGTATATATGATTACCAATTCTTTGATGCAACGATGGCTAGAAGAATCAGTAATGATAGAAACTGTTGTTGATAATGTTGAAGTTTATACATCAGACAGTATCACTTTATTAACTTGTTCAAAAGGATTAATTTAATGCCCGAATCACCAAAGATGTATGTGTTATGTGCTCGACAATATGCGTATAATGACGAAG…
>metag_c_000000279192
TCCCGATGGCATATCCAATGTCTTCCAGGTCTGCCCGTACTCCACAGAGCCACTCACGTCCAAGATGTGACGCAACCTGTTCTCCAAATATCGTTGAAGGTCGGCACTCTGCGACGAGGTTGTAAAAAGGGGGCCAGAGGTGTCTTGCGTCGGCATCTCCACGCTGTTTGCCAGCGACCGAAAGCGGCTGACATGGAACGCTTGCTGTCCAGACCTCTCTTCTGTCAGGCCATTGCGCGAGTCGCAGAGCCTCTGACCATCCGGCGATTCCTGCGAAGAAGTGGCAGTGTGCGAATCCTCTGATTTCGGAAGGGGAAACATCAATAATTGATCGTTCATCTACGACTCCATTGGGGATAAGGTCGTCCCTGATAAGCTCCCGCAGCCATTGGGCGGCAA…
>metag_c_000000151899
TCAGGACATAGCATCCAGAATGAAGCCATCGAACCATTCCATAGTTCGCCCTTCATCCTCTCCTTCGGTGTAGAAGATGCCGTTATCGGCCACTGAAATGCGTCCATTGACCACAAGCTGGGTGAATGCTTGCATCGCCTTCCCGCTCTTGTCGAAGTCGCGACGCTGCACAATGTGTCCTGTATCCACCGGGCCATAAACCAAGCAGAACCAAGCTACACGAGCACCCCATCTGGGGAAGCCTTTGGATTTTGCGTACACATCTGCTTGTTTCCGAATTTCCTTGAAGCCCGAAGACTTGATCAAGTCTGACATTTTCCTTCCTTGGAATAGTATCCTTTTAATTCATCAAGAACATCATGGAGCGGGGCCGCGTCATTCCCTTGACAGCCGCGCCTG…
>metag_c_000000064633
TGCTTGTCCACCATAATCAATTCCAGTTACATCAGCACCACCTGTTTTTTCCGTGCCTATACTAACAAGCATTATTCTATTTGATCCAGAAGCATTAGTATGTGTATATGTCCAAGTTGTTGAAGATATGGTTGGTGTTTCTGCATTAGATGTTGAACCAATTCTTGTTATTGTTCCACTATTAAAATCTGTACTTGTTCCTTGAACCCTTCTACCTGAATTGTAAGTTATTGTCAACTTAAAACCTCAAGCAATTTGTACTTCGACAGCCGATCCGTTTTTAAATATTTTAGTGAAGACACCTTCATTATTAGTATCTATTTTTTTAATATAAAGTTCTCTTTGACCAGCACCTGATGCACCAAATCTAGATCCATCTGCTGTACCTGTATATGTAGT…
>metag_c_000000254023
CTTTTTCTCCATCTTTTTAAAACTGTCATAGTCAAAATCCGCAATGATTGGGGAGCCATGCGAAACTCTACCCTTGAAGAATCGAACACTCATAGATCCGACACCTCACAGGATAGGATTAGCTCACCCGATGGATGCGCACGCTCAAGCACGTTCTCAATGCCGCGTACCTGTAGCGTTAGATCGCCATACTTAAGGCGGGTTTCATAGGTCACATTAGCGCGCCACCGGATACGCACCTCGTAGGTTTCAACGCCAGCCTTTTGAATGTCCCCATCCATCGAGGCATTTTGTGACACGTTCCGCACCCGCGCCCATACCTTTTCCTCGGTTGTTGTATATGAGTAGGTCCTTGTACCAGTCGCATCAATTGCCTCTGATGGGTCTTGAATGCTCACG…
>metag_c_000000293609
GAAGAAATCATTACTTTTAGAGATGAATTGACAGAAAAAGTTGACGGATACTTGAACTATGTTGTTGAAGAATGGATGAAAGAAAACGAATTAGCAGTTGAAAGAGGTATTCGTACCGAAATCGCTGAAGATTTTATTACTGGACTTAAATCTTTATTCAAAGAACATTATATTGATGTTCCAGAAGAAAAATACAATGTACTAGACGACTTAACAAATCAAACTAAAGATTTAGAAGCTAAGTTAAATGAACAGATTGAAAAAAATGTTGATCTAACAAAAACAAATTCTAAATTTACAAGAGCAAACCTTGTCGCTGAAGTATCTGCTGATTTAGCAGAAACTGAAAAAGAGAAATTTGTTTCTATGGCTGAGAATGTTGATTTCGATAGTGCTGAA…
>metag_c_000000282006
AACTGTTACTTCGGGCTCTGCAACTTCTTCAGGTTCTTCTTTAGGATTAAAGAATTCTTCTATAGTTTCGAAAGTAAGAGACCCTTCTTCTGCAGCAGGCTCAATTGTGCCATCAGTCTCTTCAACTTGTGGTTGTCTTAGAGTTTCTTCTCTACATCTCCAATCTAATTGTCTACCATCTCGATTGTATGTGTACCTATTGTACCCATCACAAAACGATGGAGTTTCTTTACTAAATGAACCACTATCATCTTCTTCAACTGGTTCTGGTTCTGGTTCTGGCTCTGGCTCCGGAGGTGGAGGGGTCTCTACATAATACCGTGTACCATCAGGCACATCGTCTGGATTCTCGCCCCAGGCTTCGTATGCATCTTTACCAATTTTACCTTTATAAGGACA…
>metag_c_000000157689
CTACGTAAACATAGCGTCCGTCATAGCGACGGCTAAGTCAAAGGCCTGATCCTCAGAGAAGCCATTCTCAACGGCGTTCGTATTCACGTGTGCGGCGAACTTAACTTTCATGTCGGCCATTTTCCAGAACGATGCATCCTGCATGAGTTCTTCCAGCTGGGTGCAGGCGTGCCTTACGGCAATTTCATCCAAGACTTTATCGGGGTTGAAGTCACTCAAGTTCGGGTGTTCCATCGGGCTACTCCTCGATTAAAATGATCCCGGCTATCCAAATGGATAAACGTATTATATAAGCCAATACCACCAAATCCCATAGCCATAGCTAATTCATGCACTCGATCCATCGTATCGACCCAATTATCATGAGGAGGTGCCCGCACGTCTGTTGCTAAGTGCAGA…
>metag_c_000000313687
CAACGCGCCAACCGGCTGCATGTCTCCGCCATCGTTCCCGCCAAATCGGATGGTGCCCAACGGGTCGTTATCCTGCACGATAACATCCGCGCCTACCGTAGCGCCCCTGCTACTCCCGAGATGGATTGCTGGTCCAGCGGCGGCATTCTGCCAGCGGATAATTTCAAATATGCCTTTGTCGACGCTGTTGAGTTGGACTTCAGAAGTGCTGCCGTTAATAGTTCCGGCCACTATAGCAGTGTGTCCTACTACCAGATCGTTTCCAACCGGTAGAGACGCTAAGCCGCTCGCAAACGTAGCTTTCCCAGTGACAGTGAGGGCCGCGAATGTCGGGCTGTCGCCCGAAACATAGCCGGTCGTAACGCCGAGATTTGACCGGGCATCTGCTGCATTAGACGC…
>metag_c_000000249697
ATGACTACTTGCTATGCTACAACTGCAGATATAGCAGACTTTCTTAGAATTAACATAACCACTTGTACCAGTCCTAGTATTGCCCAGGTAGAGAAACTGATCAAAAGAGCAGAGAATAAAATTGACCGTAGAACAGGACACGCCTGGAGAACAATCGCCACAACTGAGATATTCAACTTACCATTACTATATACCTTTGGATGGGGTACTTTTATAGGATTAAAACATAGAAATATTAAATATAAATCTGGTGCAGATACTTGTTTAGATACAGCTGCAGGAGATAAGATAGAGATATGGAATGGATCTAATGGAAACTGGACTGACTATGTAACTACTCCTGGAGCATATGATATCGAGTATATAAAAGGAGAGGTTTATTTGAGGGGCTTTATATTC…
>metag_c_000000141418
GCAGACGTGGGGGAGATCATGGGACGCATGACGGACTCATTCCCGCGTGGCATCAACGGCTACCCGATGTTCCATGCCGTGACGGTCATCCACAAGGACGATTGGTCACGCATTGAAACCGCACTCATCCGAGAGCAGGGGCGTCAGGTTCAAGTCTGACCGGGGCGTCGGGGTATCAATCGAGATTGACACTGACTCGCTGGGCGCAGCCCCACCGGAAACTTATTGGAGCAGACTTCGTGAGAGGGTCTGGATTTGATCCCTGCCGTTTGATAGATAGGATTTGACCCCCGGAGTCCTCCCATGATTGATCCCTCTTTGCTGATCGAGAACGCTCTCACCGAGGGTGAGCGTCTGACATTCCTTGACCGATTCACGGCCATCAATCCTCATTGGAGG…
>metag_c_000000125298
GAAACATTAGATGAAACAAATAAATCTAGTGAATTACTTGCTCTTTATCAACTAAAGCGTCCATCACCGGCTCAACAAGCTAGACTTAAACAATTAGAAAAAGAATTAAAAGTAATAAAAACAAGAAAAGAAGAAGTAGATTTAGAAGAAGGCAGGATGAAAGAGTTGCATACATTAATTCAACAAGGAAAATCTGCCGAAGAAATTGCAAAGATTATGGGTGTGGATGTAAAAACAGTTAAGTCATTAATGTCTAAAGAAGAAGTATCAGAAGCAGACTTATCTAAATCACAAATCAAAAAAGCACATGATAAAGCAGATGACTTACCTAAAAATGATTTTATTAAGAGATATGGAAAAGATGGTGATAGTGTAAGATATGCAACAGCTACAAATATG…
>metag_c_000000321490
GAAATTTTAAATAAAAAAGATATAGGTCTAGTAGTTGCAATGTGGAGTGAAGTACAACGAATTAGTTTCTTTATAGATGACAAAACACTTTATCGGCGAAATGGAGATGTTTATAAGAAGGATTGGGATTGTTTTCATCCAGAGAGAGTAGTTCTTGATGCAGACTGGCACGATAAGTTTTTTATCCCCCCCACAAAAAATACTAAGAAATCGGGACTTAAATATGATATTAGTGTTGCCCTAAGAAATAAGTTTTTGGATGATATAAAGAGCGGAGTAAAAGAAAGTCTAGGTTATATGTATGCACTTCAGACCATATGTGAATCAAATAATATACCACATCTTCAGATACAAGGTTGTCAACCCCTAATGGGTAAAGGAGAACCTTTACAGGGCATT…
>metag_c_000000183869
AGCTCAAAGGTAAGACACTCGGATGCTATTGTTGCCCACAAGCCTGTCATGCAAGTATTCTCGCTTATATTGCAAATGGAGGCTATTGATTTTGAAGTCATCATGAGTGTAGATTCAATTTAACTTCCCTGCCATAGGTAACGGAGGTTTAGCTTTTGATGATGTGTATGAAGTAATTAAAGATCTGCCAGATAATGTTAATGTATGGACATTCAAATAGTAAAGCCTTTTGCTTAATGCACTTACTCTTTAAATCATTTACTTAAATCATTTAAACTGTAACGCATTAAGCATTACTATTTTTTTCTTATTTAACAACACAACTAAAGGGTAAATCAATTAATCTTAACTCATTTACCATTTTAACCCACCTTAAGAAACTGTCAACTAAAAAAGCTC…
>metag_c_000000191431
GTGGCGCCGCGGAAGAAGACGAAGAAGAAGAAGGCGGCCGGCGAAACCCAGGCCGCAACGGCCACGCGACTTTCCAAGGCCCTGGGCGGCGCCGTTACGCGCCACATGGTCCGGGTTTGGACTCAGAAAGGCCTTCCGCTCCAGGATCCCGCGGCCCTGGCCGCCGTGCTTTTAGCGCAACGCAAATGTCCGCCCTGGCTTTTGGAGGCTCAAATGCCGGCCGGCGCCCAGGAGGACCCGGCGCCCGCGGCCACGGTTGCGGAATTGCAATATCAGCTACTCCTTGAGCGCGTTAGAAAAACCGCCGCGGAAGCGACAATCAAGGAATTGGACGCCCAGGCCGCAAAAGAGAAATGGTTTACCGCGGACCAGGCGCACGAATCGGGCCGACAGATTGGC…
>metag_c_000000222739
GGTGGGCTAGGTGTGCCCGCAGCTGAGCAGTACCGTACGATTTGGGGCCACGATTACAGCTCCTGTGAACTGCACTCGCGACTCCAGCAATCCTTGCGCGCGATCGGTATTATTTGGGCAGTTCACTCAGATTTCGGCGGTGTGGTGAACGGGCAACCGAACCGGGCATCGAAGCAGGGACTAGCAGCGCTCTACCCAGAACGCGGCAAACAACATCCCAGTGGTTTGATAATGCTCAAGGAACCACCGCGCTGGTTGACGCAGGCAAACGCAAGCTACCTAGCGTCAAAGGAAGCCTCAGGTGTGGACACGCTTTTGGGTACTTGTTTTGTGCCCGCGGACACAGGGGAGACGCCGTCGTCGGACAAAGCACCGCCTGCCGACGAGGCTACCCAAGAT…
>metag_c_000000311568
CTGGAAAACGTGCCTCGATCTGTGCGCGAACATGGACACACCGTTCTCAGCCTGGAAGCGGGGGAACAATCGGGCACTCATTTGCTTGTCATCCGTAAGGAAGAAGGTCTAGGGGGGTACTTTTAAAAATGAATATTGGTGATAAAGTAAAATATAGGAATGTCTATAATGAGCCAGGTGCTGGCGTGATTTTGGATGTTTCTTCTTCAATGACTTCTTATGATTATATGAAACTTGAGGATGGGATTCCCTATTATATCTCAAAGAAGTTGAGCGTAAATGAAACTGAACCTGTTTATGTGTCGGTGAAGCCAAAGAATATGGATACAGTGTTTCTAATCATAGAAACCAGCCAGGGCAAAACAGAGTTTCTTTCGTTGAATGAAGTTATAGATTATG…
>metag_c_000000266135
CTGCGGTACAAGAACGCTAGAGGTCAATCCTACGGGCATGGCAACCGGCAACCCGCCCCCGACGGCTTCTCATTCCGGACATGGTTCGGCAAATCCAAAGACGGTTACATGCCCATCGGCATGTACTTCTACCATCTGGGTCAGGTTCCGAAGTGGGGTGATTCGGTCAAGGTCGGACAACTCAAGATTGGTGGCGATGCCGTTCTCTTTGAATGCGAAGCCGATTTCGATGAAGGTTTCATTCGTGCCCGCGTAGACGGAGGCGACTGGGTTCGCCATAACCTCGTAGTCACCGACAAGACCGCTGTCACATGGGCGTGGCTGGATGCCTACTACGGCGGACCAGCCGTGTCTCCCGAAGACATGGCGTGGGATATTTCTGACTACAAGTTGGAAAAT…
>metag_c_000000267113
TCATAAATTCTCTTTCGTTCTCTTTTCAAAGAGGTTAATAGCCATGTTTATCTGCTTGAATGTGTAGCGTTTGCCTGTCCTTGCGTGTAGTGCTTCTCTTACGTAGTACGTAGTAGAGTGAGGCAGGTTGGCAGACATTAGTTTGTTCTGATTTAGCAGCTTGTACATCTTTTCAAGCAGCATATCGTCAGTTCGTGTATCCATCACATCTGTAGATCCGTTCATGTTATACAGTTATATCCATTTTAAGTTAAATGTCAAGCTTTATTTCACTATGTACTTAATTATTTACTAATGGACTACAATTTAGTTCATATAGACTAACATTTAGTTCATAGAGTTCAAATACAATACACCTTAGGTGTTGGCGATTTGAGGTTTTGAGTGTAGGGGTTTAGG…
>metag_c_000000201535
AGGAGTAACTGATTCGTCGGGCATGGGCGGCCCCGAGGCCAAATCGGCTGGTGTCTTTGGCTGCAACTTCGGATCAAAGGTTTCAGATAGCCGCTTGAACTTAGCCAACAACTCCTGTGGCAACATATTCAGATTGTCAGCCATCATCTTGAATAGCCGACCGCCACCTGCTCTCATCAGAGCGCGACCAGTCGGACCAAACATGGCACCGACAGTCCCCTCCAACGCCCACCCCAGCGGAGTATTAGGTACCAACAAGTCGTCCTCATAGTTGACGCCATACCCCTGTGGATACAGACCAGCCAGATTCTCACTACCCGTCGGACTCATCAACTCATAGACATCATCCTGCTCTTGCGTCTGGACACCGGGGCGACGTGGATCGCCTCCTCTGCCGTA…
>metag_c_000000296128
AGCATCTAAAACTTGTTCTGCTAGTTCTTTAGACAGTCCAAAATTATCTACAAAGTAATTTATACTGGCTTTGTCTTCTTTTTTAGCAACAGTAGCAGTCAAAGCTTCTTGAACTCTGTTAGCAATATTCTCATCACCTAATCTAACAACATCCTCATTAATAAAATTCTTTAGTCTTTGAGCTATATGCTCTGTCTTTGAAATAATTTCTCTTTGATTCTGTAAACTTTTTCTTTGGGCTTTAAAACCTTCTTCAGTTAAAAAACCTTTAGAGAGAGAGTATCTTTTTCCAAATCTTTTGATAGCATTCTTCCAATCAGAACTAAATAAGTCTCCGGTCTGAGATAAAACCTGAGCTAACTCTTCATCTTGTTTAACAGCGTTCTGTTTTCTAGCTGT…
>metag_c_000000231117
AGAAAAATTAGCGTTATCAGAGTTACTGATGGTATGAGCCAGAGTTGCCGTGGGGCTTCCTGCTGTTGCTGTTGCATAATATCGTGAATACATCTTAGTTTATTGGCGAGGTGGGATGGTTCAACTGTTGATTCCTCTTATTCCTGTAATAGGCCAACATCAGGGCTAACTCAGGGTATGCCTTCTCCGCTTTCTTTTTAGCTGCACCTCGATAGCCCTGTAAAATCCGCTTCACACCTTTAACGCGAGGGTCGTTCGTACCTCGTTCCCAGTCGGGATGTTCTGCTGCTTTTGACCAACGCTTGAATTGCTTGCTTTTCATGAAGCGTAGCATGGATTCACGTATCGTTTCGCCTCCGAGCTTTAGGACACCAATCTGCTCTTGGAAGTAAGCATAGG…
>metag_c_000000132726
CCCACCACTGTCTGGTACGAGACCTTCTTCCCGTTCACCTTCATCCTGGCTGCGGAGCAGGTGTGGACAGAGATGGTCGCATTGAGGACCCTTCCGGCAGGGAACCTCGCAACCGCTCAGGCTAATGCAGCAGCAAATCCGACCCTCATCCAAGACCTCTCCGATCCGGCTACTGCTACTCAGTTGACCCTGGTAGCGGGGACTAACTTCTCCACCTACGTCACCTACGCCACACCAGGAGATCCCTCCTCCACACAGATGAAGAACTGGCTGCTCCCACAGTTGGTGTCTCAGGATTCGGGGGCACCCAGCAACGGATATGCCATCCAGTTGTACCAGGGTGACCCCAATGCTGGAGGGGTTCTCGTAACGACGACGGAGGGGACCACGGGAGTAGGC…
>metag_c_000000306313
CCTTACAAGCTCATCGATAATCCCTGCATAGGCTGTGTTCACCGTCGCCATGTCGTCCTTATTCGTGGGCGAGAAGGGGGACGGCAAGCCCTTAAACACAGCCTCAACCCTAGCTATACTGCGCTCTCTATCCCGGCTCTCTATTACTTGTTTGTCCAAGCGCACCGACATCGTGGTGTGTCTACTTGCCGTGATCCCACCATCGGCCAGCAACTTGTCCAGCATCCCCTGCAGCGCATCAATGTCTTTTGGCGTTAAATCAGACCGCTGAGTCTCCCGATCTATTTGGGCCTCCTCAAGTTTCTCCTCCCGGGTTTGTGGCCTAGCTCTCAGGGCCTCCGTGTCGGCAGCGTCGATGAGGCTATCCAAGCCTCTAACGCCGCTCCCCTGGAAATTCTC…
>metag_c_000000334435
TTCAGGTTTGAATAATATCTTCTTCATATTATAATCATCATCGTCATCAATTTCAAACCAAACAAGTCCAATGTCTGCCAAGCTTTCTGCAACTCGGTGTACATATTCCGTTGCAAGTTGCCATGCTGGTAGTGCAACCAACCGTGTTTTTACTTTGTGTATTCTTCCACTGTCTGCGAACTGATGGAAGTGACTACGGATTGCTATGTCAGGTGGATCTTCTTCGTCCATCATGTAATTAAAAAATATATCCTGTGCATACCAACGCATGTATGGGCCTTTGGTATGGGCTCTTCTTCCCATTCTACCGTGGTGCTTTACATCAAACCGTAAGTTCCCAAACTTAATCATTCTCTGATAGGATGATGTCGTTCCAGTATCAGGATCTTCTATGACATT…
>metag_c_000000173084
ACTATCGCGGAATGGAACAATTATATTTACACGATATTTTTTCTTTGGGGCGACTATTTCTGTACTAACTGTCTCGCCTTCACTTTGTCTCACTAAAATATGATTAATAATATTTTCAAGATAATTCAATAAAGCGTCTTTCGTAATATAATTATCTGCAAATTGTTGTGCGTTATTTACAATTTTTTGACATTCAGCATCATTTTCCTTACACCAAGCAATTTTTTCCTTTAAATCACTTAAATCGGCGCGAATTGGGATATAATGTTCCATTGGCTTCCATTTTGATTCCCACCATAATTTATTTTCACTTTCTACATTCAAAATAACACTACCTGATCTCAATAAGAAACTTAATCTATAAGCTGCAGAATTTCCTGGAATATTTAATATATATTT…
>metag_c_000000271268
TTACTCTATCATATTCACAATACCATTAGAGATGTTAAGCACTCGTTCTGTAACGACGAAATATCTCAAAATCCATTTAACAAGTTCATCACCTATTACAAATCCACCGGGTGTCGCGGCTGGAATAATTGATCTTCGCGACCAAATCATAGGAGTATTACTCATGCGAACACCATTTCCAGCGGCATTACTAATTTTAACACCAGTCCAATGATGAGCGGCTACATCTCCAGCAAGTCCTTTATCAAAAGCAGGTGCGACAGCAGGAACAATAAGCAAAGCATCTTGATTATATCCATTATACAAGCGATCACTAAGACCTTGAATGTAATTTGCACTGGCGCCATCGAGAGAAGGAGTAAAATCGTAAAGCATAGCATTTAATTGGAGGGGTATACC…
>metag_c_000000205713
CAGTATGCAGCAGCAGCACGTAACATCTTCTGTAACGTTACTAACTCAGTTAACTCTACAACTGATGGTTCATTTACCTTTGTTATTGAATACGTACAGGTAGCATAATGGTTGATCAAGCAGCATTGGTAGGAGAACACTTAGGGTGGGCTGTAGAAACTGCAGTTACTCTAGGCAATACTGCTACTACACATGTAGTTTGCACTGACGCTAAGATGGTGATTATTGAAACAAGCCATGACTTAGACATTGGTTTTGCAACAGCGGAGGCTGACGTTACTGATAATGATATTATGCTTCCAGCTGGTGTGCATACACTTGTAGTACCTAAAGCTATAGGCAACGCTACTATTTTAAACTATAGGCGTGGCAGTGGTTCAAGTACATTAGTACGTGTGA…
>metag_c_000000279608
ATCCTCGGGGAGGATGGAGGTGACCCCATCCGGGGCAAGGATGTCAAACACAACCGGCCTGACCCCACGCCCAGAGAACTCGTCTCCGGCCCCAGCAGGAAAAGCACCGCTAAAGATTGGGGGTTGGTCAGCCATGGTTTACCTCGGGGGTCATTTAAGTGCTGCCTTGACGGCTGACTTCACCATCGCGAAGGTCTTGTTGGGATCACCCGATTCGTAGATGATGAGGTTGTTGATGCTCACACCACTGCCACCCATTTTTGAAATGGCACCTCCGTCTTTGAACCCCAAAACGGTGTCACCCGGATCGATACTGTGGAATTTACCGTCATAAACAAAGTCGTCGTAGGATTCGCCAGTATATGCCTTAAAATTCTCTTTTGCAGCGAGTGCTGCTGC…
>metag_c_000000125601
CAATACGCTTTTGTCTCCCAGAGGAGGCGTACGCATGATATCTTGGCCTACCGGTATCAAGTAGATGTATGGCGTAGCCGAAAGCGCATCCGGCTCGAGGTAAGCCAGGTCCGGGTCGTTTGGCGACGTCGAACCTTGGGTAGCCCCGCTATACAAACTTGGATCATCCATCCCTTGATAACCCGGCAAGACGATGCCCGATGAGAATATCTTAGTAGCAAACGAAGTGGGGCTAAACGCATGGTCGCCAGCGGCCAAGTCCCTACCCATGAAGTTTTTATTATCGGTAATATTCGTGCTGAATTCGATGATGATACCTGGCACCGGCAGGCCGTCGCCAGAATCGATCTGCATCGCATATCGAAGTACATCCGGATCGGAAAGCAGATCGCTAACGCG…
>metag_c_000000160306
ACTTACCCAAGCCCCAGTCGAATAAGAATCAAAAGTAAAACCATTCGAAGTATTGGATGCTATTCTATAATGGTCAGCATTCTGATCACCTTGGTCTGCCGTCAGACGAAGAAAGGCTTTTCCATCTTCTCCACCTCTTATGTCGAAAGTTGTATCACCCCCATCAGTTATAGCCATTGATATATAACCTTCATTAGTACCAACACCTGTGCCAGAACCCATTACAAAAGTAATCTCTCCGCTATCTCCTGAGTATATTGTCGCATCTTGGTCTGCACCAAGTATTAAACCTTTGTCGTTAGCGTCAATTATAATACTTCCTGTATGTGTAGTATCTGCTGAAAAAGTCTTTGCTCCTGAGAATATTTGGGTAGTGGAAAGGTGAGCCGTGTCAGCATC…
>metag_c_000000227107
ACCACCCAGCACACCGTCTAGAGTTCCGGTGAAACCAGTTGCTACAACCTCTTGTCCTGTCAACGAAGCTAGAACATTTGTTGAATCAGTTACATCTGCTGATGTCTCAATTCCTGCTAGTTTTGTTTCTTCGGCAGTGGTATATTGTGCTGTAGGAGCAGTTACGCCATTAAGCGTAGTTACAGTTGCAGCTGCTGGAGTTCCTCCACCTAGCACACCATCTAAAGTTCCAGTGAAACCCGTTGCAACTACTTCACGAAATCCTGAAACATCTTTATTTGCATCTACTGTAACAGTTTTAGATGCTACTATAGTTCCAACTGCTGCACCTGTATCATTATAATTAAGTTCTGTGGTGGTGCTGGTTACGCCATCTAAGATGTTCAACTCAGCTGCTGT…
>metag_c_000000261217
CTGTTTCTTAAATGGTGGCTGTTTATAACGATGACAATAGTGGGCTTCATTTTCGCTGGGAGCCAAGGGTTTATTTATACCCTGTGGACAGAAGATGCAACGAAGCTTAGTTTTCTTTTGCTGTTTATTTTCTTACAAATGTCTATTTGGTGTGGATATAAGACTTGGACTCTTAGTAAGTTTATAGACGACAAAGAAGAAGACAAACACATAGTTGAAAAGATAGAGCATCTCATGGAGGTTGGCTGGTTTACTAGCGACCTGTGCTTAACGATTGGTATGATTGGAACCGTAGTGGGGTTTATTATGATGCTCTCAGGCTTTGCCACGGTGGACACGAACGATATTAAAACCGTACAGGACTTAATAAAAACTTTGGGGGTAGGCATGTCAACGGCG…
>metag_c_000000312401
GAAGAGGAAAAGGAAAAAACAACGCCCACAACCACCCGCCGCACCGCCGCCAAGGAGCGCACAAAGGCCGCCACGGCAGCGCTGCGGAAGGGAAAACCAAAACGGAAGAAGGCAAGACCAAAAACCCGGTCAGGGTCTGCAGCCGCGCTACCAACGGGCACGGCCTGGGAAGAAGGATTAAGCTTATCTTTGAAAGATCTAATTAAAGAGGAATTATTGAGAGTAAAAAAATGAAGAAAAATGATTTAAAAACACTTATTAAGCCACTCGTTAAAGAGTGCATTCACGAAGTTCTCTTAGAAGAAGGTCTTTTATCTAACATTGTGACTGAAGTAGCTAAAGGCATGCAGGGAAATCTTGTTGTTGAAACACAGCAAAAACAACCTGATACACTATTTA…
>metag_c_000000144488
CCAGAGGCTGTACTCCTGGTCATTGCCGTCAAGCTCCCAGACTTCAATCGGCGTTTCAGCCACGCCGCTGCCGCCCCAAACGTCTTTTGCATAATTAACGTACAGCTTGGCCGTGGCGCCGTCAGGCTCGAAGCGTATGCTGCTGGCACCGCCATCTCGGACGTAGCGCCCGAACAGGCCGCGAACGGCCTTGGTTTCGCCTTCAAACTCCTTTGTGTAATTGAAGCCGGCAGCCCTGTCCCAGCTGATGGTTGGGTTTTGCCGGACTAAGTGATAACCTTTTACGTCTGCCATGGTTTAAATTCCGTCGGTTTCGTCGGCAAGTTTCTTGGTGTTGCGTGCAATTGAAGTCAGCAGTTTGTTGTTGCTCCGCTCGATGGCGACAGGATCGGCCGACTG…
>metag_c_000000180880
AGATTACTGATGCCTTCCAAGAAACGACCAACGCCTCGAGAACGTATCCAACAGGCTACCACCAAGGCGAAGAAAGATCGGGCCGGTCGGACCAAGGCTCGACGCATGGCAACCAAGGCCGGACTCGTCAAGAAAGGTGATGGCAAGGATGTTCATCATCGCGATGGCAACCCTCGCAACAACTCGAAGAGCAACCTCGCAGTCAAGTCACGCAAGACCAATCGATCGACCAAGAGGAAGGGTGGGTCGACCCGGCGGCGGAAGTCCTGACATCACTCGGGATGCGGTGGGTTATATCTCATCCCGAGGCGCTTGACTCTTGCCCGTGTACGCGAGGCGCTGAGATTTAGTGTCGCCTGGGACGATGATTCTCGATCATTATGCTCCAGGTGGAACGAA…
>RIS_MAG_79_contigs_RIS_MAG_79_contigs_432
TCGATCCCGCTCACAGGCACGGGTGGTCAATCCGTAACGGACATTTCAGAGACGTTATCCTTTACCTCCGATGACGGCTCCAACACCAAGGTCAAATTTGAATCTGGTACGATCACCGGGGCATCAGTTAGCCACCAGAATCACGGAAGGAATCTGCCTTCCGGCATTTCCAGTGATTCTGCTCCCACCATACCGGTCCTGTATTTCGAGATCAATACCACGCTGCCGGATACAGCTACCTTTACAGCCAAGGTGACCATAAAATACACGCAGGCCATACTTGAAAGTGCCACCGTAACCGACGAGACTACCCTTAAACTATTTAGATTTGACGCTGGTGGTGGAATATGGACGCAGCTGGTTACCGTGGTGGACGCTTCAGCTAACACGGCTACGGCA…
>metag_c_000000046747
TCGATCCCGCTCACAGGCACGGGTGGTCAATCCGTAACGGACATTTCAGAGACGTTATCCTTTACCTCCGATGACGGCTCCAACACCAAGGTCAAATTTGAATCTGGTACGATCACCGGGGCATCAGTTAGCCACCAGAATCACGGAAGGAATCTGCCTTCCGGCATTTCCAGTGATTCTGCTCCCACCATACCGGTCCTGTATTTCGAGATCAATACCACGCTGCCGGATACAGCTACCTTTACAGCCAAGGTGACCATAAAATACACGCAGGCCATACTTGAAAGTGCCACCGTAACCGACGAGACTACCCTTAAACTATTTAGATTTGACGCTGGTGGTGGAATATGGACGCAGCTGGTTACCGTGGTGGACGCTTCAGCTAACACGGCTACGGCA…
>metag_c_000000191365
GGGCAAGGCGCAGATGTCTTTGGGGGTCAACGTGTAGCAGGGTTTTCCCCTCTACAGCAAAACGCTCAGAACATATTCGGTGGGTTAAGTCCCGCTATAGGTTCCGCATTAGGTGGTGGTCTATCAGGACTAGGTCGGTCAAGGGATTCTTTGGCAGGATACCTAGGCGACTTCGACCAAGGACAATCTCAGCGAGATTTCCAGCAAGGTGTTGTTAACCCTGCAATGCGGAACTTCCAACAGAACATTATGCCCTCTATATCAGAACGGCTGTCTAATGTGGGAGGTACGAGTGGGGTCTTGTCTAAGGCGTTCGCCCAAGCGGGTGGTGATTTACAGTCAGACTTAAGCGCTCAGGGCGCTACGTTTAATCAGAATGCTAGAGACACCCATAATCAA…
>metag_c_000000167618
TACTCGTTTAACCACCTTCTCATCGAGATCTTCTTCATCTAGAATATCAATTTTAAATTTAGAAAATGTTTTCATTTAACCCCTGTAATTGAATCCTAACCCTGAATTACCTTCATAGTTAGGAACATTATAACCTGTTAATTTTTTGACTGTTGCTTGTACAGAAATACTGTCTGCAGCCGCAGCTCCATGAGTTGCAATCTGAATATCTCCAAAGGTAACTCCTGCTCCAGCTGCAGTACCCTTAGTTATAGGAATAAGATGGTTAGTTTCATCCCAAACTCCACCACCAGTTAAATATGCAAGTTGTGATGTTGCTGTTCCTCCAACATAAGTCAATACAGCGGAATGACCAGAACTTACAGACCATTTAACTCCAGCAAGAGCTACTTCTTTTGC…
>metag_c_000000172946
CTAGACGATCCATTCCTTCTGCTCTTCGATGATCCCGAGCATTATCCTTTTGTAATAGGTATCGGCATCGACCCCCTCTTTGCGTTGAGGGCTGTTTTCCCAGCGCCGGTATATGACAGACCGGAGCCGTTGAGATGGAGTCCCCTTGGGATGCTTGGGAGGTTTCTTAGCTCCCTCATCGGTGGACATATCTTCCTTTGGATCGCAACTATCCGGGGCAATGATGATTCTCGCTCTAACCCCCTGGAGGTCTACTAGATCATGGTATAGCTCTCTGCCACATTCTCTCTCAGTGGAGAGCCGGAGTGTAGCGGAGAAGTCTTTTCGTCTTCCCACCGAGTCTACAGTGCAGTAGATGTCAGCAGCCTTTAGTGTGTGTGCTTCGTCATTCATAATATT…
>metag_c_000000229382
GATCGCATGACTCCCGAAAGCCTTGCTAACACGCTAATAAATACAGCGGGTAATCTAACAGCAGCAAGGCTAGGAGAATTGGAGAGCGCCTTAGACTTTATTATTAAACGAACCCCGGACCCTGTTGAGCAGCAACGCTTTAAAGCGTTAAAAAAATATGATTACCGAGGCGCTACGGAAATAATTTTGCGTGATCTTCTAGCTAAGAACGTAATAGACGATCTAACGGGAGAGATAAAGCCTAGACTGCTTGCCCGTGAGTTAACAAGGTACAAAGACGTTTTTGCGTTGCCCGGCATGAAAGTGGTGGAACAAGATTTAAAGAACGCTCAGACAGCACAACAAACCTTGCTGAAAATGCGCGAGGACATTAAAAAGACAGGGTACACCCCTTCGTCC…
>metag_c_000000320000
CTTGCTAGTATGATGGAAGTTGATTATGCTGGTGGTAGACCATTTTCATATAAACAGGCCAACGCCGCGGACGGTAAAGACGAGCCGTACGATAAAACAGATGCAGTAACTACGGGTGTTGGTAGAAGAATATTAGCATATGAAGTGGATACACATGCTGATGTTTTAAAGGCAGTTGTTGAAGGTCTGTTTGCATCTAAACAAACTACTATTGATAATACATATAAATATTTTACAGAAAAAACATATAATTTTTTAGAAAAACATTTTAGTGGCGGTAGTTCTATTGAAGAACATCCATTTGTTCGTACACAACCAGAGATATTATATATTGGTTCACCTGCAACAGAAGAAACAGACGTTCAAATTATAGGATCAAAAACAGAAGGTAAATCTATT…
>metag_c_000000255755
GGTATTGTTACTTTAGTAGATGACTTAATATTAAAAGATGCTGCAACGATTGGTGTTACATCAAGTACAAGTGCAATCACAATAGCAAGTACAGGTATTGTCACTTTAGTAGATGACTTAATATTAAAAGATGCTGCAACGATTGGTGTTACATCTAGTACTTCAGCTATATCAATTGCAAGTACAGGTATCGTTACATTCGTAGATGACATAATAATTAAAGATGCTGGAACAATAGGTTCTGCTTCTGATGAAGATGCAATCTCTATTAGTTCTGCTGGTGTTGTTAACATCTCGGCAACAACAGCAAGTACAAACTCAACCTCTGGTGCATTAACTGTTGCTGGTGGTGCTGGTATTGCTGCTGACTTAGGTGTTGGTGATGATTTAAGAATGATT…
>metag_c_000000334592
ATCGTCTGACTTGACGGCAATTGTTACTTGTTGGCTTTCAATCTCAACTTTCACACCTTTGGTGTATTTCGACTTGTCGATGAACGGCAATTTTGAAACTTTCTTAGTTAGTCCCTGAGCACAGAACGAACAAACGATTCCATGCACGTTGATGAGATAGTCACTAGCGAGAACGGGGGTGGCTAATAATACGGCTATCAAAGCGGATACGATTTTCTTGGACACGATTTCACCTATTAAAAGTTGTAAGACAGGCCTACTGATATTGTGTTTTTAACTAAGTAGTCTCCGTCAATAATCTTTTCTGTTATATCTATTCCTAGAATGAATTCATCATTGATGTTATAATCTAGATTTAATTGGACATGATCATTATCTTTATCAAACACTCCATATGAA…
>metag_c_000000256960
TTATTTTAAAGAGTTTAAACTGTCCACTTTTCTTTTTCTTCTTGCTTGAGTTCTTAATATTAATTTAATTCTTTTTTCTTCGCCTTTAGCATTTTTTATCTGATAAGAATTTACTCGCATATCTTTAAGCAATTCTATTTGCCCATCTCTTTCTAATTCTTGTAAGTTTTTATACTCTTCACTTCTCTCTATAACAGGCGTTTCATATTTTATATATTCTTTTTCAATATCAATTCCTTTTCTTAACGCAATAGAAATAATTGCATTTGTTCTTTCTGATTGTGTTTCTAAAGTTTTTATAAAATAAGGATTTGCTTTAATACCTTTAAGGAACTTTTTCTGTTCAGCATTAGTTAATGATTCTATGGCATCTATATCTCTTTGTCCTTTAGGAGTATT…
>RIS_MAG_69_contigs_RIS_MAG_69_contigs_190
ATGGCAACTCCAAGAAAGGGAAAGGCTAAAGTAAAAATTACCTCAACAGGTAAGAGGATTAGTTATGGTCAGGCAGGAAAAGCTAAAGGAGGTGGTCCGAGAGTTAAACCAGGAACGTCAAAAGGAGATGCTTATTGTGCAAGAAGCTATGGAATAAAAATGGGATTACCTATAGGTAAAAGAAATGATCCTAACACACCTAATAACTTATCTCGTAAGAGGTGGGGGTGTGTAGGTAAAAAATCAAGACGATGATAAAAAATATATTAGGAGGTTTGTTTGGTAAGGTTGTTGAGCATGCTGAAGGAATATTAGATGAGATTATTACTACAGATGAGGAGAGAGATAGAGCGAAGCTTGCTATAAAAAAAATTATGTTGGATGCCGAAAGAGAGGCTT…
>metag_c_000000022291
ATGGCAACTCCAAGAAAGGGAAAGGCTAAAGTAAAAATTACCTCAACAGGTAAGAGGATTAGTTATGGTCAGGCAGGAAAAGCTAAAGGAGGTGGTCCGAGAGTTAAACCAGGAACGTCAAAAGGAGATGCTTATTGTGCAAGAAGCTATGGAATAAAAATGGGATTACCTATAGGTAAAAGAAATGATCCTAACACACCTAATAACTTATCTCGTAAGAGGTGGGGGTGTGTAGGTAAAAAATCAAGACGATGATAAAAAATATATTAGGAGGTTTGTTTGGTAAGGTTGTTGAGCATGCTGAAGGAATATTAGATGAGATTATTACTACAGATGAGGAGAGAGATAGAGCGAAGCTTGCTATAAAAAAAATTATGTTGGATGCCGAAAGAGAGGCTT…
>metag_c_000000194460
CTAATTGCATTTAGAATTTTAAAATTATTGGTCACACCTTTCAATAAGAGCAAAGCATTTAAGTTTGGTATTATTGATGATAAGGGTAAAGTTTTGATTAAGATGGCAAAGCTAAAAAAGATGGATAGTAGTTATCAAAAGACTCAAATGTTGAACTCTTATACTTTACTAATTCGCTTTGTATTTAATCTGAAAAGACTATTGAGTAAAGTGGGTATTCGTGGACCATTAGGATCAGCAACTGCTGCGGCAATTGCTTTCTTAAAAGAAGAAACCGAGACTACTGAGCAACTCGAAAAAGAAGTGTATAAGTACTTAAAAGAAAACGGATTTGAATTTGAAATGAATGAGGGTTACGGTGAACCTTTAGTTGAAGGTCAGTATAAAGTCAGACACGAT…
>metag_c_000000272928
AGTGGAGCTCCTATAAATGCCGTAATTTATTTTGTGGCTACAGCAAACTCAAGTACAAGTCCATTAATAGCAATCCAATCAAGTGGTAGTGGGTTTCCTTTAAGTCCTGATGGTGGAACTATAAATGTTACGTTCCCAGCTTCAGACCCATTTGTCATGAAGGTGTAATTTGGCTATTCAAGGTGGAAGAATCTCAACTGATGACATTCTTGATTCAGCAGTTACTACTAGTAAAATAGCTGACGATGCTGTAGAATCTGAAAAGATAGGCAATAATGAAGTCTTAACAGCAGCAATTCTTGATGCTAATGTAACAAACGGAAAACTAGGTACAGACATCTCTGCAGCAAAACTAGTAGCAGGTACATTGCCAATGGCTCGGTTATCAGGAACTTTACC…
>metag_c_000000072136
GATTACGGTTTCAATTTGAAGCAGAAGCAGCGCATTAGACTCTTGCGCGTAGATACCCCGGAGCGTGGCGAAGAGGATTTTAAAGAAGCGACGCTGGTCCTACAGGATCTTATGAAGGAGGCCGCGGATAGAGACCCTGAGGGCAGGGTCCGTCTTGTCAGTCAGAAGACAGGAAAATATGGGCGTTGGCTAGGCTCGCTAACTAGCCTGGACGAGGAGGTAGATATCAACCAAGTATTAGAAGAGCGGTGGCCGAATGAGTAACTATGGTTTCAGATTGAATCGAGAGGACTACCGCAATTTTTCTGCCGCGCAACAAAGGGTTCTCGAGCTCCTCTCTGATGGTAAGTGGCATAGCCGTGAAGCTATCGTTCTCGTGGCCGGAACGAGAGGCATTCC…
>metag_c_000000193861
GGACGGGGAGCCGACAATCATAAGCCAGAGTCTAGGTAAAGTTGTTCTTCGGGTTAGTTGTGTTGCTATACAAACTTCTAAATTACGCACCACCACTGGGTTGACATAAAGAAACGTGTTCATGTGCGCTATTACGTTATCCATTGTAGGTAGTTTTTGCATTCATTACTCCTTTCTTATTAAAGAATCTCCTTATAAAATAACTACGTGCTATGGATATTATAGTAAACAAGGCACCTATCCTTAAATTATCCCACACAGCTAGGTGTACATCAAACAGAGGGAAGATTACTATCTGACCTGCTAGATTGATTGAATACCCTATGAATATGTTAACACAGGCTTCCCATAATGAGCCTAGTTTAGTCTGCATGCCTGCCTCCATTATAAATTACTCTC…
>metag_k121_3128264_flag_1_multi_90000_len_13744
CCGTTCCCTTTTCAGTTCAGCCTTTGCATCGTTGGTTTTATTCCAACTCAACTCCATCCGTTCCTGGGATTTCTTTTCCCGATTACTGACCGGCTTTTCAGTCGGTTCACTAGTTTCCTCGGTCACCTCCGCTTTCACTTCGGATTCCGGGTCTGGCGTATCGACAGATTCTTCCGCCGCAGATGTGTCTGACGCGAGTGCTTCAGACTTTGGGGTTTGCTCGCTTGGGGGCGTGTCAGCCGCCTCTAGGGCAGCCAATAATTGTTCACGCTCCTCATTTCTCTCACCTACTTGTGGTTCTTCTGTCATCATTACATTTCCTGATTTAACCACGCCAAATCGTCTGTGGGCACATCCGGGCGGTGTTCCGGGTCGCTTACCACCGGTTCAGCCATTAGC…
>metag_c_000000143565
AATCAGGTACTGTCTGCGGATTCCACGGCTGGTACTGGTTTGGCGTGGTCTGATGTTGTTTTGAGTGTTGGGGGAACGGCTAATGAAGTCGAAGTGTCCACAGCGTCGGGTGCGGCGACAGTGGGGCTTCCCAATGATGTAACAATCGCTGGCACATTAACGTTGGACAGTGTGGGACTCGCCGCTGTTCAGTCGTCCGGTGAGGCGTTTGCTAATAACGATACGTCTGTTATGACTTCTGCTGCTGTTGAAGACAAGATTCTATCTTATAGTTATGCCACCGATACGGGTTTAACAACTACTAGTGGTGCGCTTAGTGATTTGGAGATAATGGTCCATATGGAGGTTACTATCTAATGGCAATGACTCAAACGAAGTTGCATGCGTCGTCGCAGTTGG…
>RIS_MAG_133_contigs_RIS_MAG_133_contigs_46
TCATTTCTCTATCTCGAACCGCCTTATTTCCGCGGTGCCTTCTGAGTCGATGCGGAATCCGATTTTTCCTGCTTCCGAGAACGTCGCGTCACGCGCAACGAGCCTTTCCCCGCCTCGCAACCCAATTGCGAACCGTGCTCCTTCTGCGGACACCATGAGATCGAAGTATTCATCCAGCGGGATAGTCGCTTCGACCTCGGCGATAGGGGACGATTCGCCATTCACCACACGGTAGAGTCCGAAGGTGCCTTCCTGCGCATCCAGCCGTGCGAAATAGTAATTTCCTGGATCCTTGTAGCGCAGCACGAGACCAGTGGGTGAAGGTGTATCGCTTGCGATCATCAGCTCGGCGCGCATTTCGAAGTCCTTGCCATCAAACGGTTCAAACACCCCTACTAT…
>metag_c_000000042162
TCATTTCTCTATCTCGAACCGCCTTATTTCCGCGGTGCCTTCTGAGTCGATGCGGAATCCGATTTTTCCTGCTTCCGAGAACGTCGCGTCACGCGCAACGAGCCTTTCCCCGCCTCGCAACCCAATTGCGAACCGTGCTCCTTCTGCGGACACCATGAGATCGAAGTATTCATCCAGCGGGATAGTCGCTTCGACCTCGGCGATAGGGGACGATTCGCCATTCACCACACGGTAGAGTCCGAAGGTGCCTTCCTGCGCATCCAGCCGTGCGAAATAGTAATTTCCTGGATCCTTGTAGCGCAGCACGAGACCAGTGGGTGAAGGTGTATCGCTTGCGATCATCAGCTCGGCGCGCATTTCGAAGTCCTTGCCATCAAACGGTTCAAACACCCCTACTAT…
>metag_c_000000152027
CATACCCTTTTAGTTAATGGTATAATGACCCATCTAGGATGGAACGGTACACCATTGTATACTGCTCCTGATGTTACATTATCAAATGCTCACGATTGGCATAATCTAGAGGGCTCACAACCAGACCATCTACATTCATTTAATGGTTCTGTACTAGATACTATTGGTTTAAACACTGGCAGATTGTCTCTAGCACTAGATGATAATCAAGCAACTGATTTAATAAACGGTGAAGTATCTGAAATAAAAACATATTCATCTATCGCAAACGGAGACCATTATCACGGAGTCACAGTTACATATGATGCCTCGACATTAAGTTTCATTGCGTTAGATACTGAGAAATGGGAATCATCTGACGGATACCAATTCTATTCCGCAGACCCACGTTCTCACGCT…
>metag_c_000000310301
ATGGCAAAGGCAAAAGCAACACCGAAAACAGATGACGGCACAATCGCAAGAGATAAGACAGCACCGAAGGCTACTCCACTAGCTAGCCAAGTAGAAAAGACTGAATCTTTTACTGCAGCTTTTAAGGCAGATGCTCATGCATCAGCGGATCATTTTTTGGCAGATAGAGAAGAGGTAGGTAGAGAAGTAAGTGACGGTGGCAATGAAGGAATTAAAGTAACAATTACCTATAAGTAAAGCGGGGATGAATGAAAAAGTTTTTAGCGGTTATTCCATATTTTGGGGGCACTTCTAGCGCTCCTCGCCAAACAGAATTAAATAATGTTTTAAGGTATTTTGAATATACTTATAGTAGTTTAAAACCTTATATGACGAAACTCATTGTTTCTGTTTATAATG…
>metag_c_000000241782
AAAGTCAAATTCATTAAGATATCTAAGATCATCGAAGATTACTGTTTTTCCCTTATTTAGATGATCCACTACATCCTTTTGTATAGCATTAACCCAAACATCTGGCCAAACATCCCGTAAACCTTGCCCTAATTTTTGTAGGGGTTCTCGCTCTGGGGGAATATTTAAGTGGTTTAATACTCCCCTTAGTTTTCCTGCGAAAGACATAATTACCGAATCAGGGTTCTTTTCCTGTAACGATTTGGCTAAAGCAGATTTTCCAGTGTGCATTTTCCCATGTAGTCCAATTATCTTAGCCAAGCCCCAACTCCTTATCTGTGACTAACTTACAATCACAGTAACTATAATGAATTGCGGCTACTTCGGACATTAGGGGAGGCGAAGCCATATGCGCTATAG…
>metag_c_000000142001
AAAACGTCTGAAGAATTGAATGATTTATTGGGTCTGCCTTCAACGGAAGAGTATACGGAATCCATTAAATTGCCTTCCGCAAAGAAACCTAAGGACGCCGATGTTCCTGAGGTTGAAACGTCTGCGCCGCGTGCCTCAACTGGCGAGCAGAAGATCAGAATTATAGAGACTGAGGAGGGTGAGTGGCGTATTCATGCAAAGAATGAAGAAGGCGTGTTGTTGGGGGAGCGGCGCATCGGTGAGGGGGCGCCCAAATTCGTGCTGCTGGAGCAAGTCCGGGAGGGTCTGTACAAGCCGTTGCTCGCCTCTCGGCAACCTCATGGCCCGCTGGGTAAGAAATATGCGAGGGAAAAATATGAGGAGGAGGGTGGATGGCAATTCTTCGATGATTTAAACGAA…
>metag_c_000000286843
TTATCGTTGATTGTCGAACCTAAAAGGCGTTCTCACGTTGGTCTGAAAAAACGCCCCATCGCGCCCTATCGGATTAACCGATGATGCGTGGATTTCCACGCTGCTGGTGGTGACCCCTTCCAACGCAGCTACGACATCGTCGGCTACATCGAGGCTGGTCTGTAGACCTTCGCCCATCGGGCTGAAGACCTGCACCGTGACAAGGCCCAGATGCCGCCACCGGCGATATCCAGTTCCACCGAGCGAGGCTTGGAACGCCTCACCCCCTTGCACGGTGACACGCGCCCATGCTTCGTCAGTGCTGCTATTGAAATCGGCCTCGGGATCGAAGTCGATGTTCGGCCAGCTGATCTTTACGTTGGGCCGCGAGCTATCCATCTGACCTTTAAAGCGCGTCAG…
>metag_c_000000222853
ATGAGTTGGGATAATGTGCCGGATGATTGGGGTCAATACTACGCTAAGTGTGGTTGTCATGCCTCGGAAGGTGGACACTCATGCAAGGAGGGTCAGTATGAAGATGCAGAAAGAAAGTGGCTTGGATATTCTGATTATGAGATTGAGGATGGAACGTGGTCTAAGAGGATTGGATTCTCAAAGCATACGTGCAGAAGGGATCATAAGAATGGCAGAATAAAAAAGGGTGACAAGTATAGGCTGAAAACTTATCGGTGTATCGATGATGAAACTGGTGAGAGTTGGATTAGTAAAAGCATAACAAGGATTCTATAATGTATAAGGTAACCGGAGTAACTGTGAGCGGTAAACGCTTCAAGGTGGAAACAGATAGTCGCATGCATGCGCTTGGAATCAATC…
>metag_c_000000271455
GCCCTCAGTGAGTGCTTTGATGCCGGTCGTATCCGGTTCTACATAACGGAAGAACGTAACACTGTTCTTCCCCGCTTTTTCTGGTAACGCTTGCCGTTTGGCAAACTGATCCAAAACTAGATTCTGCGTGATCTGCTTCAGTAATTCCTTGCTGAAGTAGGCTTGCAGTGAGCTGCTAATACCGGCTGAACCGGTGTCCGTAATTCCAAATGCCATAATGTTATCCTATTTAATTCGTTAAGTTGTAAACACCAAGCCCCGGCTGTCAGCGTCCTGCACCATTTTAAGCAGTTCATTACGCTGCCGGTCTGGTGTTAGGGTATCGAAAGATTCGACTCTTCCGGAGCTGTCAACGGTGCTTCCGTTTAGTTGCGTTTTCTCATTTAACTCTTTTAGCTC…
>metag_c_000000126977
TTTAGCTTTAGTATCGTTAATTATTTTAGCCATGTTAGCCGGTATAAATTCAGTTTGCATTTTACCGTCCTTAGAAACTTCAAGGTATTTTTTATCTAATAATAAATAAGCATCATTATATTGTAAACTATTATCTATAATAGATACTTGCTTACCGTCTACGTCTAAAGAGCTTGGAGTCTGTAGCATCTTTATATTCTCTGCTTTTAAATTCAATATAACACCTGGATCGTAAGCTAACCAAGTTAAAGCTGGTTTATCAACTGTCATGCCATCTAATAATGATCCAGCATATTTCAACCTTATTTCTCCGTCGTCACCTATGTAGTACTCTTCAGATGCGTCATCACCTGCTAAACCACTTCTAATAGCCATAGTTTTACACCAAACCGGAGTGTC…
>metag_c_000000143267
GAAGAGGATGACGCCGGAAAGTTTCAAGATCTGATAGATGAATCATCCGAATTTGCGAGTATCACTGTTGAGGAGTCGGCAGATGGCTAAAGATCCCGTCGCTGAGACCGTTCTTCCCAGTAGGCGGCAAGCCTTAAAGGTGGGGAAGATGCTGGGTTGTACCGGTGCCCATAAAAAGGGCGACGGTTGGGGTCTGTGCGAATCTGAAGAAGCATTGATGATTCTCATTAAAAAGGGAAGCGCGGCTTATCGGGAACACCGGGATGGCAAGAAGGAAAAGTCTGCCTGTTGCGAGGGTTGTGCTGAAACAAAAGTAAATCCAGCAGATAAGAAACTAATGTTTAGAACCCGACTCGAAGCAGAGTCTGCTGCAACTGGAATCGGTTGCTCAGGGGCACA…
>metag_c_000000290712
ATGGCTACCTCAAAGAACAGTAAGAGCACTTCCAAGCCAGTCCCAGTGATGGGGCAGAAGGGCGAAGAGGTGCGGACGGTCACCATCGTTGGAACTCAAACGGTGGGCCGCATGCGGAAGGGAGCACTGCAGATTCTGAAGGGAGGCCGCGAGGCCAACCGGGGAGTCTTCCTGATCGCCGCCGGTACTCAAAAGGTGCTGGAGGTGTCGGGCGGTGCAACCCTGAAGGGTGCGGATCTGAAGGAGGCCCGGGCAGTGATCCGGACCATCTGCAGTGGCGCCGTGGAGGAGTGGCACTTGATCGAGCAGACAGTTAATGAGGCCGTAATCGACCTCTCTGCCCTGCTCGTGAGGTTGTCCGCACATCGTGCGGCCTGCACTTCAGATCCGGTGGTGGAA…
>metag_c_000000124297
GTACTGCGAGGCATCCGAACCGAAGACGAGTGTAATCGTCAGAAAGGGCGAAGCCCGATGAGTGAAGAAATACTAAAAAGGCTCAGTGAACCATTCCCCAAAGAGGTCGAATCGATCCTCAAAAAGGGAGGAATGGAACTTACCTATATCCCGATCCACGAGGTCATCGCACGTCTGAGCAATGTGCTGGGTGTCGAAAACTGGAACTACACGATCAAGAGTCACGGTCGCGATATCAAGACTGACGACTGGGTCATTGTCCATGTGCAGCTTTCCGTCATCATTGAAGGCAGCGTAGTTATCCGGGAAGCTTTTGGTGGGGCCAGACACACGGGCAACATGGATCTAGGCGACTCCTACAAGAGCGCAACTTCCGAAGGTCTCAAGAAGGCTGCACAG…
>metag_c_000000234327
ATGGAAACATTAGAAAAACGTTTGCCTGAGTCTCCGACGTTGGGTCATGTTATGGGTAAACCTGTTTACGACTTCAAGGTTGCTTCTCCTGACGGTACGAATCCCGACATCCTTAGCAAGTATGAAGGAAAAGTGACTCTCCTTTTCAATTGTTCAGCAGGTTGTGGAAACGTCCCCCAACACATGGTTCTCAAAGAGTTGGATGAACGCTATGCGGATGAACCAGACTTCAATCTTCAGGCCATTGTTGTGGATGACTTCACTTGCCACGGGTACCCAGAGTTTGGTGAAGGCTTGGAGGCTTATGCCAAAAGGGAAGGGTTGGATCTGACTCCGGGTCAAGTGGCGGAATACTATGGGCGTGAAAATTACGGGGTTGAATACGGGTTTTCGGAACTG…
>metag_c_000000207670
TTTTCTGATTGCCTTTGCTTCCTCAGTTCTTTTTTCTGTCATTGCAACAAAGTTTGCAGTTGACTGACCTCTGCATCCGTCTCCTGTGTTCAATGTGTTGCATTCGCCAAGTTTGATTCTTTCTTCCCTGTAACCTGTTCTGCCGGAACTTGACCAGGCAAGTATCATTGTTCTTGCTCCGTGGAAGTCATGTCCTTTATAATAACTTGCATCAAGACAGGTTGCCCTTTTGACTTCTCGTAATTCACCCCTGTCATTTACGACAGGTATGTTGTTGATTGGTGCTATTGTTGGTTTAGCAGTTTCTTTGCCGATTCTTCCGAGAGGAAATACTTGTCTGGAACGTCCTCCTCTAAGATGGCAGATAAGGTAAACTCTTTCCCTGTTTTGTGGGACGTG…
>metag_c_000000248340
GCCAGCGCAATAAACAGATGTCGCATAAACACCGTGGGTATTTGCGTAACCTAAGATTCCGTAATTACTGCCAGCTGCGTCGTACCCGAGAACTCCACCAGAACCCGACGCCGTTGTTTTCCCGTAAATACCGTAGCTTGCGCCTTGTCCATACAAGCCATAGTTAGCACCAGTAGTCCTGAAATCTCCTCCTGCTCCTGACCCGTCATTCGTAGCGTATACAACAGAATAGGTCGCAGACGAGTTATCTAACTGCAACCGCAGAGCGTAGCGACTTGTAGTGTTGTCGTAGCAATATAGTTGTGCGTTGGCGTAACCAGAACTACCCAATCCAATCTCGCCAGTGGAGTTAATATCAATGGCAGTAGGCGTCGTTGCAGTTCCGACATTGCCGCCGTC…
>metag_c_000000319176
ATCAACATTTGATAGAGAGGTCTCGGATAAGAACATAGCATCCGGGTTCATTTTCTCCAACCTAGCGAACGCTTTTAAGAGGTCCTTATCGTTCGTTGCCATTACTTTTTGTCGTCAAATAATTTAACCACTTCCGGCTCTTCAGCGGCGTCACTGGTAACGATACCTGGTGGGTTATCAGGCACGGCAGACGTCACTCTCTCGTATTGTGTTAGTAACTTTTCATCCATATCTAGGCCTTCTGGCTCGACAATATTAGCCCGGTTAAATCTCCAGGTGACTTTTCCTTCTCTAGACTTCTCGCCCACAAGTTCCTTAAAATACAAAGGAATAACTTGCACTTGGATTTGTCCGTTATCCGGATTTGGTTGTACAAAGACAATACTCGGATCGTCAACT…
>metag_c_000000135587
AAATGCAGCTATACCAGAGTTACCAATTTTAAAACTATAAAGTTCATCAGCTGCACCTGCTGTAGTTGGTGAAATTGTAAAATTTGCACCAAAATCAACATTTGTATATTGCAATGGTGATATTTGTAATTTTGCACCTGTTGTATTAGCATCTACAAGATGACTATTGAAACCATCTCTATTTGGAGCTGCTTCAAGTAAATTCATATTTTCGATTACTGTTCCATATGAATCTGTTCCGTTAGGGTGAGTTACGTCATATAATTTATAATCAATCTCATCGTCACTTAATGCAAATTTAGTGACTCTAAAATCACCAGCTGAAAGTCTTTGTCTTCCTCTTTTTGTTAAAATAGCATCTACTGTGATACTTGTATTGTCTAAAAATCCCATTGTATT…
>metag_c_000000262583
CGTCTTGCTGGGATAGCCCTCCAAAACAATTTGGAGTTGATGCACAAGCATCTTGGCCAGTTGAAAGGATGGGGCGGTGGTGGATTCATGGCCTATGAGGCTGTGACGGATATGTACCATACCCCGGTTTTGGACCATGCAGAAGACGGAATGACTTGGGCTAATGCTGGACCGGGAGCCAAACGCGGATTAAACCGTATTCATGACCGTAATTTAACCAACGGTCGTGCCGATTGGAACCAGGAAATGCAGGTTCTTCTTGGGCATAAAGATTACTACTTATGGGACATAGATACGTTTGAGGTTGAGGAAACCAGGGAGCTTTACCTGAAAAGCCCCCGGCCAACGAACCTTGTGAACATGCGGTGCATAGAGCACAGCTTGTGCGAGTGGGACAAG…
>metag_c_000000325023
GATGCCCCACGACACTGGAACGGTTCCACATGGGCCACGCCGACACTTGGTAGCATAACCGCTGCCAATGTTATCAATGTTGAAGTCTACAAGGAGCGATTGTTCTTTGTCCTGACGAACAGCCTGACATACGGCTACTTGCCAGTGAACAGCGTGGCCGGAACGGTTGCGTCCGTGAATCTGGGCAGTGTGTTCAGCAAGGGCGGCAAGATCATGGCGATCAGCACATGGACACGCGATGGCGGGTCCGGCCCGGACGACAACATTCTATTCTATACGGATCAGGGCGAGATCGCCATGTACAGCGGCACTGATCCGTCTGACGCCACGAAGTGGAGCCTTGTAGGTGTTTACACGGTAGGGCGTCCCATAGGGCGTCGGTGTATGCTTAAAGTGGGT…
>metag_c_000000196525
GCTAGGCGGGTTGGTGCAAGTGCTTCCACAGTCGTTCCCACCGTCATCGTCCGTTTCAATCGTGCCGCCGGGTGCGATGCTGTCCGTATCCCCTGAGTGGTCCCCCTCGTCAGAGTTCGTATCTTCTCTGAGGTAGAGGTACGGGTCGGCAGCCTCGTTGCTGGTATTGAACTGGGCGCGAGTCAGGTTCGTTTCAGCGTCGATACGGACACTGGTTACCTCGGTCAAAGAAAACTGAACATGATCGCGGTCGCTGCGGCTAGAGGATTGCACGATGCACCAATCTCCCATGCCTCTCCAACCACCCTCAGAGCAACCTTCCTCAGTGTTTACGGTCGCAGATGTAGTCGTAGATGCTTGTGTATAAGCGTCACCAGCGGTGGCCGTAGTCGTTTCGGG…
>metag_c_000000277113
GATATTTAATTCTGCTGCAGTACTTGTAACACCATCTAAGATATTCAACTCTGCTGCAGTACTTGTGACACCGTCTAAGATATTTAATTCTGCTGCAGTGCTTGTAACACCATCTAAGATATTTAATTCTGCTGCAGTGCTTGTAACACCATCTAAGATATTCAACTCTACTGCGGTGCTTGTCACACCGTCTAAGATATTTAATTCTGCTGCAGTGCTTGTAACACCATCTAAGATATTCAGTTCAGCGGCTGTTGCTGAAATAGCAGTACCGTTAAAATTTATAGCATCTGCATAAAGAGTACCATCAAAATAACCGTCTTTAAATTCTAAAGAAGCTGTACCGAGGTCAATATCATTATCTGTTACAGGTACAACAGCACCATCTTGAATCCTGAT…
>metag_c_000000209871
GCGCAGAGGGCTGCGCCAGATAAACCTACAGCCGCAGATCTACGCAGGCAGGCAAACATTGATCGCTTCGGTTATGATCCAAACAATATGTCAGACGTACCTGTTAGAACGCCCACAGACGACGCAGGCTTTGAGTCATACCTTGAACAAGTAAATCCTAATTTTAAGCGCATTGCGGCGGAGGATCGCCCTAACTTAATGAGGGGCGATATGTACGGAATGATTCCAAGCAAGTCTGAGATAATCCGCTCTGAAAACGGTGTCACGTTTTATCGCGCACCTAACGGGGATCGATACGCCACTGCCTTCAATCCAGATGTAAATGAAGAGGATGTTGTTGGTTACATAACCAACCGTGGTGACGGCACTGAGCTGGCTGTCGCCCAAGAAATGCAAGGC…
>metag_c_000000143576
TGTTGATTTTCTTTCTGCTGAAGTAGATGCACTCTTATCAGATTGAGTAGTCTTAAGCTTTCTAACAGTTTGTTCTACAGCTTTAGTTTCACCTTTCTTCATTATTTGATTTTTATAGCTTGTAGGATCAGCTAATAACCATAATGCTTCTGATACTAAATCATAATTTGGTTCTACAAACTGATACTTTTCTAATAAGTGACCTAAAAGATTTGTATTCTGTCCACTTATTGAAGGATAAGAAGGATTAACTAATCCGTTATATATAAGTGATTGTGTTTTCTTATCTACTTTAATATCTCCTACTTTACCAGTCTTAAGTGTGTTGTATACATTTTGCATGTAATTTTGTGATGCTTGTTCTTGTTGTTTTTTCTTCATCTCTTGCTCTTGAAGTTT…
>metag_c_000000219369
GATGTAAATAGAAGTAGATTTCATGGAGCATTATCGTTAATTGGTGACTATGTTTATGCTAAAAAAATACCAGCAATACATGTTATTCATGATCATATTCCTGGCTGGTTTAATTTTAAATCTGGTGTTGTAGATACAGATATTTGGAACATCGAAAAAGAGTTTTCCGAGTCGTTTAATAAATCTGTAAATGGAATAAGTGAAGAAGGAAACAGTCTTATTTTTAATAAGATAATTTCCCTAATACAAAGGATATAAATCATATAAATATAAATTAGATATTACAATTTAATACTAGAGGGTTATGAAAACATTTAAAGACTTATCATCAGTAGCTAAAAAAGAGATAAGAGAGCATTCTGCTGATGTCTCTCAGGAATTTCCTCATATGAAAATGAA…
>RIS_MAG_82_contigs_RIS_MAG_82_contigs_49
CCGTTTACACAAGCTGAATTAGATTATAGACAAGAACTACGAGATTTACCTGAAAACTCCACACCCTCATTAGATGATAATGGAGGACTAATTGGTGTTACTTGGCCCACAAAACCATAAAGGAATAAAATGAGTAAAGCACGAAATATGGCGTCATTTAAAGAAAGTGACGGTACACTTAAATCGATCATCTATGCTCGGAAAGCGTCTCCATCATTTTCAGGTACACCAACTGGTATTAGTGCTACGCATATAACAACTGGGATATTACCGGTAGGGGTTACAGGTGGTTCTGGTTTGACTGCTCTAGGAACAATTGGTTCTGGTGTTTTATCAAGTGGGGTAACTGGTGTTGCAGCTGTACCCGCACAATCAGGACACTCAGGTAAATATCTAACA…
>metag_c_000000017234
CCGTTTACACAAGCTGAATTAGATTATAGACAAGAACTACGAGATTTACCTGAAAACTCCACACCCTCATTAGATGATAATGGAGGACTAATTGGTGTTACTTGGCCCACAAAACCATAAAGGAATAAAATGAGTAAAGCACGAAATATGGCGTCATTTAAAGAAAGTGACGGTACACTTAAATCGATCATCTATGCTCGGAAAGCGTCTCCATCATTTTCAGGTACACCAACTGGTATTAGTGCTACGCATATAACAACTGGGATATTACCGGTAGGGGTTACAGGTGGTTCTGGTTTGACTGCTCTAGGAACAATTGGTTCTGGTGTTTTATCAAGTGGGGTAACTGGTGTTGCAGCTGTACCCGCACAATCAGGACACTCAGGTAAATATCTAACA…
>metag_c_000000207021
GGGTTTGTTGAAGTAAGCAAAGACGAAATTAAAATGCATTTAGATCAATATCGTGATGGAAACATAGATGGTGATGATTTAGCAAATGCAGTTGAAGAAATAGTGTTTAGTAGAATGGAGGAATCATTTATTGGTGATAAATCTAATAAGGATCTAACTAAAATGGGAACAGCGGATATGAACTTATGGCATGTTCAAAAGTTACTAGATGCTGGTATTTTACAGGATAGTGAAAAAACTAAAGCACTTTTAGTACTAGATCCAACTAACCCATGGGGTATGGAAGAATCATTTAAAACTGATGGTGAATCAGAAGACAGTGTTGATAACATTGATAAAGTAGCTAGCCCAAGTGCTAAAGGTAGAGGATATGGAGCTGCTGTTGGTGCTGAACGTAGT…
>metag_c_000000171136
CAAATTCTCTAAATCAGCAACTTTTGTTTGAGCAACCAGCTGTTTAGTAGCGAGAACAGATATTTCCTGTAACTCTTCATTCTTAGGAACTGCAACATCTTGTTCTAAATCAATTTTTGGCTTTCGAATAAGCACAGGCATTCCAGCTTTATCTGCGCCTGCTTCATATTCAGATTCATTTCTTTTTAATGCTAATTTCCCTGGTGAAACTCTAAACGTTTTTGTCATTATTTTCTCCATAAAGATTTACATTTAAAGGATAGTATTGTCTTTCTTGTCTATCCCATTTTAATATCATAGCTTTGCCTCGATTCACATTTGAAGCGATGGCCACCGCTAAGCCTATTGCTAATGGATCCCCAATAAGAAGTAAATAATCCATATCAGTAAAGTTACGCA…
>metag_c_000000213507
AGTACTTTGATTTGCATACTCTCTATTATACTCAGGAATTTTGTCATAGTCAAGGAATTTTATCTCAGGCATAAACTTGATGTATTCACCGAAAGTTCCACTTGTGTGTGCATCTTTAATCGTTTTTTCTATGGAAAATTTAGATATCTCTTCCAAGTCATTCATTTTACTGTCATAACCAATATAGATGGTCAACGGTTTACCTTTTGCAAGTTCATGTACCGTTCTGTTAAACACCCCAACATCTTTTCTAAACCCAAGTTCTGCAAGATCGGACTGCCATTCTATTACACCACGAGTATACAAAAATGCAATGTTCAGGTGTCTCATTTTATGGTCGAGTTTTCCTTTCCAGTACTCTAGGGTTTCATCAAGTGTTGCACTAGGTAGTGTATCCAA…
>metag_c_000000311653
ATCGTCCTCTTCCGCGGCCGCAACTACATGAGACAAGGGCGTAGTCGTGTCATTGACAGTAACAAACTGAGCGGTGGCACTTCCCGGCTTCCTGCCTATTGTTGATCGCGTCACACCCGTGCTAGGGTCTCCGTTTTTGAATAAATGAGTGTATCCTTTCCATTCACTTATACTATATGGTGCCGCGTTCATTCCAGCTAGACCTGTTCCTTGAGCAGCCACAACAGTACTAAATGTACAATTTGAACCATAAGACCTAACTTCTCTGAATGATGCATAGGTTGTTGGGCCGCCCTTCCAAAGTTTTTTAGACCAATCGGAGAAACTGAGATTGCCATTACCAGAGGCCTTCCCGGTAAGAGCACCACCCAGCTCGGTTCCAATGTCTGTAACTGATAC…
>metag_c_000000129303
ACAAGCATCCAACGCTATACCAACACCACCGATCTTAAAACCGGAAGTACTTCATTGAAGTACAAAGGCGCGGATGTGGTGTATGATAGTTCGGCTGCTGGTATGCCGGACGCTCATGCGTATTTCCTCAACACCGACTATATCGGGATTTGCGCCCATCGCGATGCGAACTGGACGGAAGTCCCCGAAAAATCGTCGGTGAACCAGGACGCGCAAGTTCTGCCGATTATCTGGCAAGGGAATTGCACCGTTTCAAACCGTTCACTTCAGGGCGTCATGAAAGCCTAGTCGGCATTCATGCAAACTCTATTTCCTGAAAGGAAAATCTAATGTCTGACTATGAGATTACCAACACGATAATCGGGGCGCAGAACATCTCTGTAACCTCGACAACTCAGA…
>RIS_MAG_22_contigs_RIS_MAG_22_contigs_30||0_partial
CTACAGTCGGCGTACTTCTCGGAAGGCTAGTTGGGCTGCTCCGAGTAGGCTTACGTCATCGCCGAGACGGGTGGCGGTTAGAGGGGTAGTGGCTCCGTAGCCGGGTAGGGCTCGTTCTACGACCGTGGCTTTGAGTTTCTCCCAGTGGCGTTGGAGCCCTTGAACGACTCCGCCACCGATTACGAGTGCTTCCGGATTGAAAACGTTGATAAGTGCGGCCAGCCCTATGCTGACGTTTTCTATAGTTAGATCGACAACTTCTTGCGCCACAGGATCACCATCGTCGGCGGCGTCGAACACCATTCGAGATGTGATGTTTGCTGCATCTCCTTTGGCAAGATCGGCCAGTGCTCCATTGCCGGTAAACCTGTCTCTGGCGATACGGGCAATGGCGGGGCC…
>RIS_MAG_69_contigs_RIS_MAG_69_contigs_464
CAATTTCTGTGATGATAATTTTTCTTGTTTTTCCATACAAGATTTTAGCTCACCTTTTAACTCTTTTAATTTTTGTATTTTTACATCAATGTCATCTTCCCTATCTTCTATTTCCTTAATCTGACCTTTCAATTTTGTAATATAACTATTAATCGCTTGAATTTGATTTTGATTGGTAGTGATAGCTGTCTGTACTTTTGATACATGATCTAAACGTGATTCTAAATCTTTAATTTTATTACCAAGTTGTAATAAGGCAGTTCCACTCTTATGCATCGTTCCATGATGTTCTTCTATCATTTTAGATTTATGCTCTTCACCCAATTCTTGATTACATGTAGAACACGTATCATTTTGTTCATAAAATTCTATATCATTTTCTGAGGATAACATTTTTTG…
>metag_c_000000022738
CAATTTCTGTGATGATAATTTTTCTTGTTTTTCCATACAAGATTTTAGCTCACCTTTTAACTCTTTTAATTTTTGTATTTTTACATCAATGTCATCTTCCCTATCTTCTATTTCCTTAATCTGACCTTTCAATTTTGTAATATAACTATTAATCGCTTGAATTTGATTTTGATTGGTAGTGATAGCTGTCTGTACTTTTGATACATGATCTAAACGTGATTCTAAATCTTTAATTTTATTACCAAGTTGTAATAAGGCAGTTCCACTCTTATGCATCGTTCCATGATGTTCTTCTATCATTTTAGATTTATGCTCTTCACCCAATTCTTGATTACATGTAGAACACGTATCATTTTGTTCATAAAATTCTATATCATTTTCTGAGGATAACATTTTTTG…
>RIS_SAG_35_contigs_RIS_SAG_35_contigs_44
TTGCACAGAGTTTCAATCTCAACGTTGCAATTAAGTGGCAATTCTATGATCCTTACCGACAAGGCCATCCGGAGCAGCAAACCAAGAAATAGTGTTTACCGACTTAGAGAAGTCGGCGGCGGCGTTAAGGGCTTTGGAATCACCATGGCCCCAGCGGGATCTAAGACGTTTTTCCTTGGATACACGAAGCCCGGATCCGGGATGCGCACGCAAATCAATCTAGGGCGTTATCCTGCAACAAGTCTGAAAGACGCGCGCCAAAAGGCCTATGAGGCTAGAGAGGCTTTAAACCGCGGAGTCGACCCCCGTGAAGAGGCTGTGAAGCTGACTCGGCAAAAGAATGCGTTGGCAAACCGAGGTAATGTATCAGAACTCTTCGACGTCTACATTCGTGGCCTC…
>metag_c_000000125394
ATGGACCATAATGCAGACTTTAGATATGACCTTAAATGGGGTCAGGTAGGAGAAAATACTGTTGCTGAAATAGTGGCAGGAGATAAGACAGAGGTCAAATCTGAGCGAGATATCTGGGTAAGAACTGGAAATCATTTCGTTGAGACTGAATCTAGAGGTCATCCTTCAGGAATATGTGTAACAGAAGCGAAGTATTGGTCAATCAATTTCTTTAAGACGGACAAGTTGATGTTTAATATCACATTGACAGTAGAGAACCTTAAAGCAATTGTGTATGAGCATCGAAAGAATAAGGTGCGAGGTGGTGATGACGATACCTCAAAAGGGGTATTAGTTCCGATTAACTCTCTTATAAAGGTATGGGATTATCTATGAAAATGCCAATCGGTAGAGATTTCA…
>metag_c_000000250827
ATGATGGATCGTGAATATAATAAAAAGTTGGCAAGAGTATCTTCTAATCGTGTAGATACACCTAATAGAAATGCAGCTACACTTTTACCTTACGATGAATTTAAAGCAGACCATGAAGGTAAGAAAGCTAATGCGTTAGCTGGTAGGGGGGGATTTGCGTATACTCCATCAATGGGTAAAACCTTCTCAGAGAAAGAAGCAGAAGAGTTAAGCCGTAATGACAAGGATGGGGAAACCGCAATGGATAGCATTGCTTTTGATAATAAAGGTAAGTCATTAAAAGAAAGGGGTGGTTTTCTAAGAGGTTATGATAAACTTCTTAACCCAAAGCAGGGTAAGGAAGATGCACAACATCTTCTTGAATACAATTTAAGGCAAAAAGCGGCATTAGAAGCTGAA…
>metag_c_000000269055
AGAACCAGCCGATATTAATGAACTTGAGGCTACAGAGGCTATTGAAAATAATGAAGCTGATGCTACACCACTAGCTCCAACTGCTGTGATTCCTGTTGCAAGGGATGCTGTTTTCTGTCCCAAAGTTGTGACTGATGATTGAAATGATGCTGTCTTAGTTCCCATAAGTGTAAAAGAACTTGAAAATGTAGCCTCTTTAGCTCGAGTTGCTAATTTATCAGTTTGTTGTCTTGCAGCTATTGAAGCTGATGTGGATGTGAAAGAACCAGAAACCGATGAACTCACGGTTGCGAGCCCCGCTTCTGCAGATAATTGTACAGCTGATGATGATGCTTGTGCTCCAGCTCCAGCTTTAGTGATTCCGTCTGCAAGTGAAGCTGTTCGTACACCGAGTGTAGT…
>metag_c_000000314572
CACTATCTGATCGTTGGTGGGGCCCACAGATTCAGGGCATTACAAGTGCTAAACTGGACGAAGGCTCCTTCGACCATCTATTCTGACTGGGATGAACGCGAGCAGAAGCTCAAGACCGTCAGGCGGAATCTCTTGTCGGGCGACTTGAATGATGCTAAGTTTACCCGACTGGTGGCAAGTCTGGAAGAAGATGGAATGGATCGCGAAGAGATGCCTCAGTTGATGGGTTTCCCGGACACGAAGGAATTCGCCGCCCATCTGTTACAGGAGGCTGAGTCCCGCGATCGGTCATGGCTTGATAGCCTGAAAGATGAATCGAGACAGGAATTACTGGCGGTTGACTCGCTGACCGACATCCTGAATAATATTTTTGCCGACTCCGGTGATACTGTATCGAAA…
>metag_c_000000292544
TTAACCCCAAAAACTGTCAACCGCTTGCTTATTCTTTAGATAAGCAGCAGGAATAGTAAGTGGGCCGGTAAATCCTATACTGGATTTTGTGACGTAGGTAATATCCCATACGTACACGTCACCAATATCTCCAGACCTCCCAGTCATAGGGGTTACTACTTTAAGCATACGCCTGATGCCCTTACGATTATCCATCACCGGGCATTCTACGCCCATATAGACAACGGTGTCGCCCTGTTTAAGTTCGTTAGGTGTCATAATGTTTTCCGTTCGTTGTGTCGTTGATTCGATATTTATTTGTGTTGTCGATATAACTATTATGCACTATTGATTAACGGTTGTCAATCCCTTAGTCCACCATCGGTGTAGTGCTGTTCGATTGTATCTTCATCAATTGTA…
>metag_c_000000208840
ATCTTCTTCTTGTATTATTTGTTTATTTTTTGCGTCACCTATAATGTTAAAAAGCTCTTCTGCTTTATCAGGATTGTTATCATATCTTTTAAGTTTATCTTTTATATAATCATACTGCTCTTGATCTATTTCACCATCTTTAAGTTTAGTATCAACTAAGTTTAATAAATCATTTTCTATAATTTCAAACTGCTCTTTAGTAAATCCGTTTTCTTCAGAAAAAGCGTGAAAAAGCTCGTGTATTGGGGTTGCGGCTTCCCCACCATTTATTGCTCTATCTATAAAAGTAAATGAAGTTCTTTCTCCGTTTTCACTAGTATAAACTCCAGTTGCATTTGGTACGTTTTCATGCTCATTTATAATGTTAATAGCATCTTTTTTGTTTATTTTAGTGCCATC…
>metag_c_000000252985
TGTATTATTACCAGTAAAATCAACCACTCTTCCTGTAGCTCCAGAAGCTGCACCAGATACTAATTCATCAGCAGCATATTGAGTTCCGTTCCAACTATTAAGAACAACAGTAGTTGCTTGGTCTATTACTGCACTAGTTGCAATATCTCCATTTGCAAATTTTGGTTGTGCAACAAGTCCTACTTTACGAAAATCATTATTTGTTGTAAAATTATTTGACTCTGAATACTCAAGACGAGCATTTGTGAGAACAAAGAATCCACCAAGTTCTTTAACTGCATCTGAACCATGACCACCTACTGGGCCAACGACAGGAGTTAGAGTTGCTGTAGTTGGATTATAACTATTAGATTGAGACAGGTTTGCATGAAGTGTAATTACAGCATTGGAGTAATTATT…
>metag_c_000000317509
ACTATGACACCCCCTGATAATCCTATGAATTACGGATATAAGAAGCCAAAGAAAAATAATAAAACTCCAGTATATCAACATAAGGTCGTAAGGAAACAAACTAGGAAAAGGTAACTATGTCAGAAAAAAAGAAAAGTGCTTATGCTAGACAAAAGGAGGGGAAAATTTTTACTAAGGGGAAGGATGGCTCTCTTGCATCTTGGGATATTCAAAGAATAAAATGGGAGCTTTTAAGAAACGAGCATAGTACATGGAAAAAATCTACTCCTGCCCAAAGGAAAAAGAGTAAGGATAATACTATTAAAAAGGGTAAACCAAGCTAAGAGAGGGTAACTATGACTAGAAGATCAAGGAAAGTAGGCATTAAGGAAAAGAAAATACCTAATAAAAAACTTCGTG…
>metag_c_000000244701
GGAACAAAATTATTATGGAATAGTTCGTATAAACTGATCCAGGGGTCGATACAAGCGAGTATATTACTTATTAATAAATTAAGAGAACCTTCAACCGGGTTAGCAGGGGTTTTAGAAGAGTTAGATTTAGTGCCTTTTTTAACCGTTATCAGTGAATATTTACGGAATCAAGAGGAAGAATCCAAAATTTTAACTTTTATTCAGGAAACAACTAAGCATTTATATCATGAATTAGAAGAGTTAGAAAAAGAAACCCAATTGCATCGTCAGCGTTGGTTTTATACCTGGAGATCCGCAAATACGGACCTGTATCTTGAAAACATTTGTAAGTATGAAAAACAATTAAGAAAACGATGGAAATTATATTTAGAGGTAAGAAAAAATCTTTAAAGAAAGAGA…
>metag_c_000000090831
CTTCCCAAAAATAGAATGCAGCCAATCTATATATTCATGATGTGATTTATTATCTTGATATAAATCATATGGATTTTTATGTTTGGCGTTATACCCTAAGTCTACATTATAGGGTGGTGATGTTACTACTAGATCTATAGAGTCATCATCTAAATCTTGAATCAATTGCTCAGAATCGCCACACGTTATTTCATTAAGAAATCTTTTATTCATTAAGAATAACTTTCATATAGTTTAAGGGTTTTCTTTATTGATGCAACTTCTGCATCAAACTCAAAAATATTATGGTTAGATTCTAGGTCTTCATATTCCTTCCAATTCTCTTTCTTATACTGAACATAACCTTTACTATCTTTATAAACCTTTAGATGTTGACTATCACATTGTTGTGCATGTTGT…
>metag_c_000000133247
AGCAGAACCAGAAGTACCTGTTGAACCAGATGTTCCCGTCGAGCCAGAGCTTCCAGCAGAACCACTAGTACCACTAGTACCAGCCGAGCCAGAACTACCAGAGCTACCAGCAGAACCAGAAGTTCCGGTTGAACCAGAACTACCAGCGGTACCTGATGTGCCGCTGTCACCTTTATCGCCTGTGCGGGCAAAAGTTAAAACACAGTCGTCGCCATTTGAAAATGGACTAGCTCCAGATTCATCGACGGGAGAAACATAGACTTTAAAATAACCACTTTGTTCAGCTAACGCACTACTGATAGTAAACATCAAGAACTTAGAAGCGTCATGCAGTTTCGTTACTTTAACGTGACCTCTGATGGAAGATGTCGAGTCGTCTATGGTTCTCAAATATGGCTG…
>metag_c_000000194262
ACCATCACTTACTAATATTCCTGCAATCCATATTGTTCCTGTTGTTCCAATATTTGCACCTAGTATGGCGGCAATCGCAGACGGTAAAGGCAATGCTCCAGATGCAACAAGTCCTATAACAGCGGTTGTTGTAAGAGATGATGATTGCCAAAGAATAGTAAAACCAATTGATCCAAGAAACATCCAATAAGGATTACCTAAAAACCATTCAAGTTGTTCTATATGGCCCATAGATTTCATGCCTCCTGAAAACATCTTAAGTCCAATGTAAAAAATTATCAAACCTAAAAGGGTTTGGAATACTGGATTATTAAATTCCATAAAGCCTCCTTTTTTATATTTCCATGAATCGTAGAGTTTTCTATCGTCTTTTTTCAATTTCATTGTCCAAGTTCATTC…
>metag_c_000000088175
CAAGTTGGGATGCTCATGTGCCTATTAAAAATCGCACGTCAAAAATCAAACCCTAAACACGCAGACAATTATATTGATTTGGCGGGATACGCAGCTTGTGCTGGTGAGCTGTCAGCAGACACGAATACCTATTAGAAAGGAATTACAATGCCTACAGTCTACATCGTTACGCGACCAAGAGAGAATAAATTTGGTTGGACGCCTGACCTTTCAGATGCAGCCAAGTATGGTCAAATGCAGGTCGTGTTTGAGCCAGATGAAAAACCACAGTTCAATCCAAACAAAGCCGTCGTCACAGCCAGAAAAATTATGAAGGGTTTTTGCCCCGATGATTTCCTGTTGTGGCCCGGTGGCGGTGACCCAATCGCTGTGATGATCTGCACAGCAATCGCATCAGAG…
>metag_c_000000256071
GAAGAGTCTGAGCCTCAAGAAGAAGAGTTTGATGGTCTTCCATATGGTGCTAAAGCAGGGTATAAGGAGAAGGTAAGTGGGCCATGCTCATGGGGAGATATGTGATCTAGAAAAATAAAAACAAAAGGCTTTAAAAGCGAAAGTAAATAGAGTATAAAGTGTAAAGTAATAATGTATTATATGGGTTATAATACGAAGTAATTAAACAATTTTTGATAGGAGTAAATCAAATATGTCTGAGTACGTGCAATGGGGCGAAGTCCCAAGTAGTGGTGAAAATTCTGATTTTTTAAAATTGATTTCAGGTAATACTTACAAGATTAGGCCAATACTTGATCCTGTGATGTTTTACAAGTATTTTCATAAAGGTGCAAACGGTACTAAAACTGCTATTTGTGC…
>metag_c_000000176518
GGCTGCGGCTGTGTTCTTTTTCCGACCGATCTTCGATCCATAAGCAAGGTCCCATGGAGGAGTGGATCCGGCCGATGGGACTGGGGACGGTTCGACGGTATTGTCTGCGCCCTTCCACGATCTCGGTTTAGTTATTAGCTCAGCGAGTGCGACAAGAGCAATGCCAATCACCTCAAGAACAAGCTTGATAATAAAGGCAGCGACAAAGGATTGTTTTCCCACGTAATACCAGTCTGGGTGATCCGTGTTTAGTGCGCGCATTTTATCCATAAGCTTTGTAATATATGCAACTTTCCCCTGGGCATCAGAATAGGGTATAGAATCCCATGGTTCCGCGAGGGGATCATCCATGAACAGCCCAAGAAGGGGATCTGTTTCTGGCCAAGGTTCTGAAGCTTT…
>RIS_MAG_86_contigs_RIS_MAG_86_contigs_439
GAACACCGCAAAGATTCCGTTGAGTCTTTCCTTAGCAGTTGATGTTCCGTCCCAAGGGGCTGCCGGGTCGGCTGCTACCCGTGACTCTTTCAACAGAGACACCGCAGTGCCGAACTTCGCGATCAATCTCGTGGCGAGTGCCGCAGCTCGCGTGTAGTCCTTCGCCATGACTACCCCCGAAGAACGCGACGAGATGACGAGTTGACCAGCAGTCCGCTCAACAGCAAATCTGCTGCTGGGTACTCTGGAATGTTGAAGTCACTGATCAATGCAGATTTGAGGGAGACGCCAGCGGCAGAAAGATCACCGCCCTTGTCGTACGTGGTTTCTTCCTCGATCGGTCCAACTGATTCCTTGAACTGTGCAACGCTCCCCGTGGGGGCGGTGCTCTGTGCAGTT…
>metag_c_000000045683
GAACACCGCAAAGATTCCGTTGAGTCTTTCCTTAGCAGTTGATGTTCCGTCCCAAGGGGCTGCCGGGTCGGCTGCTACCCGTGACTCTTTCAACAGAGACACCGCAGTGCCGAACTTCGCGATCAATCTCGTGGCGAGTGCCGCAGCTCGCGTGTAGTCCTTCGCCATGACTACCCCCGAAGAACGCGACGAGATGACGAGTTGACCAGCAGTCCGCTCAACAGCAAATCTGCTGCTGGGTACTCTGGAATGTTGAAGTCACTGATCAATGCAGATTTGAGGGAGACGCCAGCGGCAGAAAGATCACCGCCCTTGTCGTACGTGGTTTCTTCCTCGATCGGTCCAACTGATTCCTTGAACTGTGCAACGCTCCCCGTGGGGGCGGTGCTCTGTGCAGTT…
>metag_c_000000273664
AGCAGCCTCCTCAGCAGCAGCCTCCTCAGCAGCATCCTCTTCCTGTGATGCCTGCTGCGTCCGCGCGTCCTCGGCGGCTTTATCAGCGGCAGCAGTAGCGGCGGCGCTCTCAGCAGCAGTAGCAACATTCGAGGCTTGTGCTGTTTCTTGATTCCGCGTCGTTACGGACCCGGGTGAACCACTAGTGGACCGCCCGCCCTGCGCATCGGTCTCCGTCGAGCGGAAGGAGAAGCCCTCGAAGATGGCTACCTCGCGCTCATCCGTTTCAGATACGTAGCCGGGGTACTCCGCATTGATCTGCTCAATGAGAGCAATATGCTTTTGAGCAAGGCTGTTGGGTATACTAGGATCAAGGTGCATCTCAATAAGCTCAAGGCGCTGCCTATTTGAAGCACTGGA…
>RIS_MAG_82_contigs_RIS_MAG_82_contigs_53
GTGATGGAATATTTAAGACATTTATTAGGTAGCTGTGGGGAATCTCATGGGTTATTATATATTATATACTCGTTTGGATCTTTTATAAAAACAATGATTATGGTGGTATATTACCATATTAAGTGGTATATTGAAGATAAAATAGGGAGAATATTATAATGGTATTAAGAAAACAATATAAAAAAGATGCTTTGCTATATTCTAAGAAAAAAAATGGAGTAGTATGGACTATTAAATTTCCTAATGATTATATTGCTCACAGGACTTTAATGAGCTTAGTTAGAGATGAATATAAAGGCACTAAAATAAGACTCGAATCTTTATATATGGATGAAAAGTTAATTTATAAACGTGGCGATAAACAAGTGGATATAGATGATTTTTATTATATCTTATCTG…
>metag_c_000000017127
GTGATGGAATATTTAAGACATTTATTAGGTAGCTGTGGGGAATCTCATGGGTTATTATATATTATATACTCGTTTGGATCTTTTATAAAAACAATGATTATGGTGGTATATTACCATATTAAGTGGTATATTGAAGATAAAATAGGGAGAATATTATAATGGTATTAAGAAAACAATATAAAAAAGATGCTTTGCTATATTCTAAGAAAAAAAATGGAGTAGTATGGACTATTAAATTTCCTAATGATTATATTGCTCACAGGACTTTAATGAGCTTAGTTAGAGATGAATATAAAGGCACTAAAATAAGACTCGAATCTTTATATATGGATGAAAAGTTAATTTATAAACGTGGCGATAAACAAGTGGATATAGATGATTTTTATTATATCTTATCTG…
>RIS_MAG_86_contigs_RIS_MAG_86_contigs_113
TTATGCGGGCCAACGGTTTTGGCAGGCATAGCAGCAAGCAATGGGTGCAATGCCGACGTTGACGCCGCTGTCATCGACCCACGAGTCCTGTGCGAAGCACTTCGGACAAGTACGGGTGGCGTCGACCACTCTGTCTTCCAGCTTTACTTCGGGATTCTTTTTGATCCATTCCACTCCGCATTCAGCACACTCCATATCCATGTGCGTGAGGTGCTGAAATCCTCTCGTGTTGTGCGTCCCACAGTTCGGGCAGGTGCTGTTCTCGGGGGCCGTCCATTCTTTCTTCGGTTTCAGCTCACTTCGGGCCGACGCTTCGATGAAATGCTCCAGCACGATGCTGGACAGCTTCGCCAGGTCGTCGACACTCATGTCGACGTTACGTGCTGCGGCGAAGTCAGC…
>metag_c_000000046021
TTATGCGGGCCAACGGTTTTGGCAGGCATAGCAGCAAGCAATGGGTGCAATGCCGACGTTGACGCCGCTGTCATCGACCCACGAGTCCTGTGCGAAGCACTTCGGACAAGTACGGGTGGCGTCGACCACTCTGTCTTCCAGCTTTACTTCGGGATTCTTTTTGATCCATTCCACTCCGCATTCAGCACACTCCATATCCATGTGCGTGAGGTGCTGAAATCCTCTCGTGTTGTGCGTCCCACAGTTCGGGCAGGTGCTGTTCTCGGGGGCCGTCCATTCTTTCTTCGGTTTCAGCTCACTTCGGGCCGACGCTTCGATGAAATGCTCCAGCACGATGCTGGACAGCTTCGCCAGGTCGTCGACACTCATGTCGACGTTACGTGCTGCGGCGAAGTCAGC…
>RIS_MAG_82_contigs_RIS_MAG_82_contigs_117
ACGGATACTGCGAGGTATACAAAAAAATCTGTTTTAAAGATTGTTAAATTAAAAAAACCTGCTAGTGAAACGAAATCAGGCAAACTTTTTGGATATCCTCTTCATAAGTGGGAAGAAGTTGAACTAAAAGAAATGAATCCAACTGACCATGTAAAAGAAAAAGATAATAAGTTCTGTGTATATAATGCAGATGGTAGTATTGCAAAAGAGTTTGACAATAAAGAAGATGCAGACAAGTATGCAATTGACAACCATGACAAGTTGATGGCAACTAAGAAAGAAGAAGTTGAACTTGATGAAGTTTGGAGAAGTAATCAATTGAAAAAAGATAAAGCTGGAATTGATAAACAAACAAAATACGTTGTCGTTACAAGAAATATGAAAAGTCAAGGTAAAGTT…
>metag_c_000000017158
ACGGATACTGCGAGGTATACAAAAAAATCTGTTTTAAAGATTGTTAAATTAAAAAAACCTGCTAGTGAAACGAAATCAGGCAAACTTTTTGGATATCCTCTTCATAAGTGGGAAGAAGTTGAACTAAAAGAAATGAATCCAACTGACCATGTAAAAGAAAAAGATAATAAGTTCTGTGTATATAATGCAGATGGTAGTATTGCAAAAGAGTTTGACAATAAAGAAGATGCAGACAAGTATGCAATTGACAACCATGACAAGTTGATGGCAACTAAGAAAGAAGAAGTTGAACTTGATGAAGTTTGGAGAAGTAATCAATTGAAAAAAGATAAAGCTGGAATTGATAAACAAACAAAATACGTTGTCGTTACAAGAAATATGAAAAGTCAAGGTAAAGTT…
>metag_c_000000196332
ATTGCTACTTGGGATTTGTGGTCAGAAAAAATTAGAAAAAATTCTAAAGTATGGGATGAGAAACAAGAGCTAATGATGGCTGTAATAGAAACAATGATAGAGAAAGGGTTACATGAAGAACAATCAAGTGATTAACGGAGTTGAGTTTGATCGTAATACAGGATTAGGTGGATCAGATGCAACAAGAATATACGAAGGTGATTGGCATCAACTATGGTCTGAAAAAACTGGTAAGAGTCAATACCCAGATTTGTCAGATGTGTTGCCAGTACAAATGGGAATACATACAGAACCATTTAATATAGCATGGTTTGAAAAACAATCTGAAATGAAAGTTAGAGGAAATAATGAACACTTTGTTCACAAAGATTATGAGCATTTATACTCTCACCCAGATGG…
>metag_c_000000282087
CCGTCTGGTGTTGTTGCTGCTTCGGCTAAACAACCGCTAGCGATGAGAGAACTCGGTATTAACGCTGGACTTCATTTCTCTCTCCCTGGGACGGGCAGAGTGCTTCGTAGGATCGTTGAGCGTCCGTTGACATCTGTTGTTCCACCGTTGAAGCGTGCTGCTGCTCGCCATCGGGTGAATGTTGTTGCGAGGGCACCTTGGTCGACGGGGTTGGACCTTTCGGTTGCGAGTAACAGGGCGACGGTGGTTAAGTACATGACCAGCCGCGCGGCCCGAAGCGGTATCGCAGATGACATTGCCCCCGCTGTGCAGCAGGCGGCACAGCGGGCTGGGAGACTGCCTATTGGCTTCAAGGCTGGCCCTGGCAGCGGGCAAGCTTCAGCTTCGGCTCTTTCGCTG…
>metag_c_000000207436
CTTAACCGACTTCCTCTTGGTTATCCTCAATGGCCCGGGGCCGTAGCATGACCAGAGCTTTGCCTTGATCCTAAAGCCCTCTGTCTCAACGCCTTTTACGTCCTCCCAGTATCTGACCCCATTACCCTCGGTGTAAGCAAAGTCAGGTTTGTAGTTTATCCCGGCGCGGGTGAGGACGGTCTGGGGTTGGAGTTCCAGATCGGTAATGCTGCCATCCTGCTCCATCGCCTTGAGGCCCTCCGCCCGATCCCTCTCTGCCTTGGAATCAAACATCCTGCCGCCGAAGAGGGCGCTCCCGGAACGCTTCGCCCGATACTTGTTTGCCATTGGAACCTTCCTTAAGGCCTTTTCCAGGTGCTTATCCATAATTATGATTCCTCCTACTCTTTGAGGCGAGCA…
>metag_c_000000206479
ATGGATAATAAATTTTTTTACATTAAACGTATTCTGTTTGAAGCAAAGATGGATAATATATTAGCAATATCCTTTTCAAATAGTGGAAAAGAGTTAGCTTTACATTTTAAATATTCTAATTCAGTTTCAGATGGAACCAATCTTGCAGAAGGATGGGCGTCATATATGCTCATATCTCAAACACCAATTGAACTGTTAAAAAAGGGGGATGAGATTATGGGCCGTATAATGCCAGCTGCTAAACCTCAAACATTTAAACGACGGGTTAAGTTTGCAGGGAAGACAAGACAGGGAAGCTATAATCTGAAAGGAAATGTGAATGCAGGATCAGAACGTTTCGTATTTACGTCTGAGATATTGGAAGGCAAATGGAGTCTTACTGCTAGTAAAAAGAAAGGA…
>metag_c_000000176485
TCTGTTATCGGTCACAGTTCTGGCGGCAGGGTTGCAGCAGGCACACCAACCTATTCAAGCAATGGCGCTTCTGTCATCCATCATCAGGCTGGCACGTTCGGCTTCAACGGTGAGCTATACAACCTCAAGAGCATGGACCTGACGGTTGACAACAAGCTGGCGACTCGTCAGCAACTTGGAACGCTGTTGACATCACAGCCCAACCGGTCAGACTTCATGGAGGTTGGCGTCAGCGTAACGCTAGAGTATAGCAACGAGAACTTGCAAACGGCGCTCTATGCAGACACACCTGGAGACGCAACGATCACCTTCACAGGTCTGGGCAACAACGTTGCAGCGTTCACCTTCCAGAACGCCTACATCACAACCGTATCAACGCCAGTCAGCGGTACAGACGTG…
>metag_c_000000252230
ATGGAAACTAGAAAATGGGGAATCTTGGAAAATAACCCAGGGAAGCTGATGCGGTATGACGAGGCTATTGATTTAGCCTTTAAGCTGTCGAATTCTGCTGACGATAACTGGACGTATACGGCGGAGATCGATGCCACTAGTGGGATGGCGCGAGTCGCTGTCTTTGATGAGACTAAAATTAAACTGGGGTACTTGTAAAATGAAAGAAATAATTAAGTGGGAAGATGAAACAGCGCAGGCATACCAACCCTCCGACATCACGGAGCTAGAGCCCGTTTTTGCTACGGCAAGGGCTATATGGGACCGCACTTGGAAAGCCCAGGGGGCCACAGATGAAGGCTCATGCTGCGGGGGAAAAGGTATCCAAGTGGTTTATCTCGGCAAGCGCAAGCGGCAGTG…
>metag_c_000000325982
TGTATTACTCTTAGAGGCAAAGGGGCAAAAATACTTAATTGTTATTGTAAAGACATGGCAGACTATGGGTTTGTTCTAACTGGCAATGGTTCTCAGCTCATAGCTAATTGCGTTGCTATAGATTCTGCTGGTGTTGGTTTATCTGCTTTTTATCTTGCAGATACAGCGTATATGGTTAATTGCTACGCAGAAGGCGGGAATGGATCAGGGGTTTGGGTTGCAGGCGATAATGCTGCTGTGATAAATTGCACACTAAACGATTCCTACAGTGGTTCAGGGATATTAAGCGATCATCATGGTTTTGTGGCACTCAATAATATTATATCAAGTAATGGAGTTTACGGCTTAGACGACAATGGTGCTGATGATCTCAATATTTCAGATTATAATTTATATTAT…
>metag_c_000000282766
AAACTTTTAGCTATGGGAAAAAAAGTGAACGCTGATTATATTATCATGTCAGATTATCCTGATACTGAACCATCAGTAACCATTAAAGCTGCTGAAGAGTTGGCTCCAGTAATTAAAGAGAATGGTTTTAAAACTTTCTTTTGTCCGCAAGCTAAAGTAGGAGATCATGAAGGACTTATTTCTTCATTTGCATGGGCGGCACAATCACCACTTGTAGATTATATTGGATTTAGTATACTGAATATACCAAATGCTTATGGCGTGGAACAAAATAACCAGCTGCAGAGATATCTTTCGAGAATGAAGTTCGTTCATGATTTGGATGATAGAGGTATTATGAATCAAATGATGCGAAACAAAAAGAAAATTCACTTTTTGGGAATGGTAGATGGGCCTAAT…
>metag_c_000000185087
GATTGGTTCGATGGTTCTCGCCTAGACCACTATATCATGGAATATCTCGCCCCCAATCCTCGCTCTGGAACAGATAGGAACTCCACTTGGACGGGGTGGTCGGATAAACCAAACGAGCGCCTTGAAGGCGGCTACACCCCGTCACAAAGAGCCCATTTGGACAAGATGAATCAATATCTTCAGAACCCAAATCTTTTCAATCCCCAGTCTCCTGATGGCGTCAGTTCGCTGTTCGATCCATCGGAACTACCGAACGCCGGTGGTTTTGATCCCGGCGGCCAAGGCTTTGATATGGACCGCGCTAGTCTTGCCGGGATGACGGCGGCCGGGCCGGAGGCGGGTAAAAATGAGGGCCATTTTGGATCTGTCGCTCAAACAACGGAGATTGAGCGAAATCAA…
>metag_c_000000266441
CCTTTTAGTGACTACAAAGTAATACCTACTCCCAAGAACCTGGGCAAAGGGACCGTTACTAAGGGAACAAGCCGAGGAATGGGCGCCATGCTACGCGGCGGAAAATTTACTATCAACTAGGTGACCTATGCCATTAAAAAAAGGCCGCAGTAAAAAAGCGGTAAGTGGTAATGTGAAGAAGCTAAAGAAGGAAGGCTATCCGCAGAAGCAAGCGGTAGCCATTGCCTTAAACACCGCCGGTAAAGGCCGACGCAAAAAGAGAGGTTCCACGTGAAACTATCCTACCTATTAATTCTGTTGCTCATTAGCAGTTGTACTGTTTCTGAGGACATGATCCAAAACAAAGAGCTGTACTGCTCGGGTGTCTACAAAGGCATACGAGCCGTAGGCCGCGTTGCT…
>metag_c_000000143826
ATAATGGTGTGTGCTTAGATAATCGAGTATACCATAATGTTTCCGCCTATCATCTTTTGGGGCAATAGTATCTAAGATACCTGCGGAGACAGAAACTCGACCTGCAATAGGCAGTATACCTGCGACTGCACTTGTTGCAACAACAAACAATCGCTTAGACGGAACAAATACTGTTAATTTATTTAATAGAGGATAGATAAGACCATTGCGTTGCACATATGCAGATGCAATCATAATGCCTGCAAGGTACAATAAGTACCATTGATTCGTAATCAACAGGCTTGATACTTTGTTCCATTCCATATTTAACTTATCGGTCTAAATTGAATTTGATCATATGCAAATTGGTTAAACCAGCTGGTTATTGTGTACTTATTTTGAGAGTAAGGCGGGTTCCCT…
>metag_c_000000317761
ATTGATCCTAGACAGGTGCTGATCTACGAAAGCCCTGAGGAGTTACATGGTTTAGCTGAGGAACTGAATACCTTAGAAGACGCTATCGGGGTGGAGCAGGGGATACCCGGAGCTACGGCCGAGTTCACTGATGAAGACATCGCCAAGGCGTCTCCGCTGTTATTGCAGCAAGCAGAGTTCTTCAGGCGTACAATGAACGCGGACATCCTCGCAAAGAATCCAGCGACGAGGGCACTAGCTCACATGAAGGTGGATGCAGTCAACGTGAAGAATGCCGCGATGTTTATGACGCGCTTCCCTGAGAAGCTCCCCAAGGGTGTGCAGGCGGCTCGGAAGTTTCAAGTGTTAGAACGGTATGCCAACGACCCGACATTCCTCACATACCAAGGCATCACACAT…
>metag_c_000000172112
CTACGAAAACAAAATATGAGCGTTGTTGGCTATCCAATTTTTAATAACTGGATGATTTTTTAATTTAGGTGATATTTTATAAATATCCTTGAGTACTATTACTCTAAATTCTTCTGGTAATCGATTCATGGCAGTTATAATCTTATCAATATTATCTAATGTACTATTATGAGATAGCATTGTTGTAACTGCATATTGTTCACTTGGTTCTTTAGGTACTTTCCATCCTGATTTAGGGTTTTTAAGAATTTCTTCAATTGTAGGTAAATTTTGATAAATTTGTGAATAAGTTGCAAACTCAACGGCTGCGCCTTCACCTACGGTTCCGGCTAGCCGAATTGTAGTAATATGATCTATTTTTTCTTTATTTTTAATAACTTTAGATGCAAATTCCCAAGT…
>metag_c_000000188470
ATGCCTAGTGAAACCGACGTAGCAAACGTCGCATTACGATTGGTTGGGGGTACTAGGATAACCTCTTTTACTCAAGCCACTCCGAATGCAAATGCTATTAATGATATCTATTCGGAAATACGAGATACCCTTCTTGAGTATCCGTGGAATTTTGCTACCCAAAGAGTTGAGTTAGCTAAACTAACCACTGCTCCTAGTTTTGGGTACGATCACGCATATGCCCTTCCGGCAGATTGGATATATACTATTTCTGTCCATGACAACGACGGGGGATATGGAACAATTGATTACAGGGCAGAACAAGTAGCAAATCAAAAGGTTCTTTCAACTAGTCACTCCTCAGTTTATATAACTTATGTAAAGAGGGAAACAGATCCTAACCTTATGCCAGCATCTTTT…
>metag_c_000000221314
AGCCTAAAAGGCGAAGAAGAAGAAGCCAAATTAATAAACAGCATTAGTGCTGACTTTATACTTATAGGACTGCTTACTAAATGTTTTTCTTATTACAACACACGAGACAAAAGAGAAAATATATTGAAAGAATTTAAAGAATTAGAAGACAGACTATTGAATTAAACACGATATGACCCCTGAAGGAGAGACACTCCTTGACCAAGAAAACGTCTCACTCATAATGCCTTTGGGGGTCTCCTTTCCAAACAACTTATTTGACATCTACTTTACTTTGTGTATACTGTTCTATATATTATGGTTAATATATTTTTAAACCATAAAAAAAAGGAGAGCAATATGAGCCACAGAATTAATGACGAATGGTTAGAAACATTTTATGAAAATCTTGAAGCAAGA…
>metag_c_000000144767
GAAAGAGCAATTAAGAATATTCCTTTTGTAGTAGACATCAATCCAGAAGACAGTCGTAGGAAAGATCAGAAGCAATTCGAGATGTACAAGGATTCCTACTATTCAGGATACTAAAAATGATTGAGTATCTCATTTGGAAAAACCTAATCTGGATTTGTTGGGGAGTAACTATTGCCTATCATTGGGGAGCAAACCATGGATGGCATTAGAATACTGTGCATTAGAGTGATGGTCACTTTGATGTTTTATAGCTATATTTCATTTTTCACTAAGTGGAATATATTTTTTATAAATCTATTTTAATTGGAGAACTAAAATGGAAATGAATAAGTTTCTAATAAACCTAGTGGGAGCAAGTCCTTTTGCTTCAATACTAAAAGGTATTCCAGTAAATGAGGA…
>metag_c_000000226482
CAATAGCTCTGCTGATTCAGTTACACCTACTGGTCCGGGGTAAGCCCCCATGATAGGTATTGATGCTGTTGGCCCTATTTTTGGTATTGCGAAAGTCATATTTTCTCCTAAGCTGGTGGCATCATCTTGACATAGTAAATGCTTAATGCTACTAAACGTAGTTGTCCTGCATTACTAAAGGTTGTTGTTATCTGTGGCATACCGCCTTTAACCCCTGTCTCTATTTTAAAGTGTTGTTGTGCTGTTACGGAATTAACATAGAACCAAAAAGGTTTTTCATCATCAACTGAATTAGCTGCCCAAATACTGCCTACATTTGCGGCAGTATCATCTCCATCATCTGCCCATATTAGAAATTGATCTTTATTAATGACTTGGGTTTTACCTAGTGGATAATGC…
>metag_c_000000200774
ATTTGCCCAACGTACTGCATTTGATCCTAAGTCACGTGTATTATGTGCATCAGGAAGTATATTTGACGGAAGTGCAAGATGTTCTGTTTTTGTATAATGATTAGCAGAAGAAAATGTGCCATATGCCACTGTTTGTACTGCATCACCAACGTCGGCTGGGTCAACTAATACTATAGTTGTTCCGTTTGTTGCGGTAACATCAACACCAATAAGAAGTTTAACACCATTTAGATAAACTTGTACATTGCCAACTGTATAAGGATCTACAGGTGTAAATGTTGTCTGGCTTGCTGTAGCAGTAAATGTTTCTGTTTTAATTGTATTTTGGGCAACCACAAATGTAGTAAATGCTACAGTTTGTATCATATCATTTAGGGCCGCTCCTGTGGTTAATACTAC…
>metag_c_000000145911
TTTGCCGCATCACAGACGGTTGGAAAGTTTTTTAATTGGACAGCTGATGCAAAAAAGGCAGCAGACAAAATTGCATATAGTTATAATCCAAATGAAAACCAAATGATAGGCTTTGAAGTTGATAACCAGACAATTGAAGAACCAGCAGCACTCGGTGAGGAAACAATTTATCCCACGAATGACAACGAAAAACCTGGTAAATATGGTTATCTTAGGCACATATTAGTAAACACAAAAATTATAAAAGAAGCATTTGGGGTTATTGATGCCGCAGACTTGGGTGTAGAATCTATAAACATAATGGAAACTTTAGACTATATGTTTGATTTGTTAAATCAAGACTTAGACATTTGGAATTTTCAAATAACTACAGATAGTAAAGTTACAAGTAGAACTAAA…
>metag_c_000000094676
ATCTATTCCCACTATGCTCCAGTCCATCTCAGGGTAAACTCCATATCGAAGATAGACGCCGTCGGCTATTTTTGTGTCTAATGCTTGACCTTTTCCGTCTAACAATACCGGTTCGCGGCTTGCGAACCCGTCATCAGTTACAACGGCGGTTGTGACTGGTACTCCAGAAAGCGAGTCGCCGAATGTTTTATCTTGGTCGAGTGTCGCATATCCTCGGTCGAGGATGTCCAGTCGCCAGGTAAACAATTTATCGATCTCAATCTCTAGCTCGTTCGCATGGTACGCGATCCCGTTGCGGCTTGACGGGTTGGTAGTAATCCCCATAACGCGACCGGCATAAATCGGAACCTTTACGCTGGCAAACGTCGGCTGATTTATTCCAAACTCGTCCTTCCAGAT…
>metag_c_000000270970
ATTCCACATGTCGAACTCAAAGTGAAGGGCCGCGAAATGAGTGGCACATCTGTAAGAGCCGCTCTTGCCGACAAGACTATAAAAACCCCCGAAAAGCGTAAGCTTTTTAAGGGAATCTTCGGCCACGATAAGAAAGACATATACAAACTCGTAGTTGATAAACTAACTCGTTTGAGTGAAGAAAAGATGGAAATAAGGGGGCTTCTAGAAGGAGGAGCTTATGGTCATATGCAACACATTTTCGATGATAGTAATTTAACCTTTGGTGATTTTAGAAAAATAGTTAAAGACCTTTTACGAGGTGGCACTAGTATAGAGAAAATTACAGAAAAACTCGATGGCCAGAATCTTATGGTGTCTTGGAAGAATGGTCAACTAGTGGCGGCAAGAAACAAAGGT…
>metag_c_000000298871
GGTGTTAATGTACCATTTATTGAAACGAGACTCTCGGCAGAAAAAACGGGTGTGGATAATTTGACTACTATTTTTATCTCCCTCTCCTTTCAACCGAAAAAAGATTGGGGAAAATCAAAAGGTGATGACAAAGTAGAAGGTGCGAGAGATTATGCAAAAATACGAGTTGATATGACTGGAATTATGGATATGCACCAGACCAACACATCTTGGGATTTTAAACTGAAGAAGACCAAAATAAAATCTGCAAAGGATGTTATTAGGAAACTTAATAACTGGGTAAAGAAACCACACAAATGAAAAATTTTAACACATATCTTGTCGAACAAGAACAATTAGAAGAGAAGTTAATCCTTCTTTCTAATGGTAAGAAGTATGGACAGATATGTTTCTTGGCTG…
>metag_c_000000308596
TATGCCGCATCTACATCAACTACCTCTATCGTGAAGTCTTTGAAGGATGAGATAGCAGAACATACTCAGATGTACATTGCCCGTAACGCACCTATGGCTGCAACAGCTATGGTGTCTGCCATGTACGATCCTACACAGCTAGGATTAAAAGATAAGATGAATGCTGCCAAAGATATGATGGACAGGGCAGGATTTGCAAAGACAGAGAAGGTGGAAGTCAAAACGACTGGTGGCGTAATGCTACTACCGCCTAAACAAGATTAGCAGGGACACTAAACACTTACGCCAAGATAAAATAATTATAACGAGTGGCTTATGCTGTCCCTGCTTCCCCATACAGGAAGCTAACATGGAAGCGAATGATAACTTAGCTTATTCGGAGGTAATGCCCAGTGCAGG…
>metag_c_000000183289
TTCGGCTAGTTCACCTTCGGCGGTGTAATTAACAATGAACTCTGTCGTGATGTTATCACCTTTACCTTCGAATGTCGGCTTCCCGAACATACATTGTAAATCGTAAAACGAACACTCAACAGTTCCCTGTTTAGTTGATCCAGATTTACCCCATTGTATATCGTCTTCTGTATAATACTTTACTTGTTCCATCATGATCCAGCTCCCAATAATGTTTTGATCGGCTCTCCACAATTACCACATTTCCTAGTACCACCGGCACTGTATCCTGAGATGTAATGAGGACCTGTCCAGGCTACGCTGTAGTCTTCGAAGATATTTCCTCTAGCTTGATTAAGAGTCGGTGTGTTCCAACCAGCTGATTTGAGGATATCTCCTTCTTTGAATTTAGGATTCGTC…
>RIS_MAG_37_contigs_RIS_MAG_37_contigs_343
GGGAGGGAAGCTCGTATCGGGTGAAGTGTCGAATGAGTCAGCGATAGGGGTGGAGTAGCCCACCGGCCAACCGCCCTTATCCTTCTGATTCAGTTTCCCAATGACAACCGTTTTGGGTGTAACCTTAACCACCTGATAAAAGGTGTTAAGCGTCATGCTCCATCCCCAGCCGCAGTGGAGGATGTCGCCTACTTTTAGCGTATGTGCGTTTCTCATAATTTGAATTGTTCCTTAGTTGGTTTCTTCTGAAAGTGTTACATTGGCCCAAATAACAAAGTCCTGCATTTCCTCAGTTCCATACTCAAGCCCCTCCTTAAAAGCTGCCTCTTTGAAAGCTGAAGTTGGCTCCAATCCCATTTCCATTAAGGAGCAAGCAATGTTGTAAATCCTTTGGAATTT…
>metag_c_000000300420
GAACCAACGCCATCTCCACCAAACCCAATTTTCAAAAATTCGTACATGCCGTCCTTAGAGGAAATGGGTTTATCACCACCACCACGCCCCACGGTTTATGCACGTTTGTTACAGATTTGTGGACCAGACCTCAAATATCCAATATTTCCAGTCTTAGTGAATAGTCTTGAAGAACTCGGACACACAGAGCGTGGTGCTGGAGGTTTTGGTTCCACGGGTGTTTAATATGATTGTGTAATGGTAGCATTAAATTTAATAATATAATAATTTATTATTGTATAAATGGCAAAAAAAAGCAAAAAAACAACTCAAGCAATAATCTATTTAGGCATTGTTTTTATTATATTATATGCATTGCGGTATTATTTAACTAGAGTAAATGAACAAATTATAGCTGAG…
>metag_c_000000286072
ATTGTCTTTGTAAAATTCCTCTATTGCTGGTTTCAGCAAAGGTAAATAATCTTTCTTATCTTTTATAAAAGTTTGAACCGCACCATCTTCGGTCACTATGAGGATTACAACTTGATTAATTTCTTGGTTAAATCTTTCTTCATACATCTCACAATAGGCAGAACCTTGAATGAAATAGTTTTCTACCCATTCTTCTTTCTTTTCTTTTGTGGATGTTTTAAAATCTATTACTGATAATTTGCCTTTATATTCTGCAATACAATCAACTCTTCCTGCGATACCCCATTTATCACTATATAAGCCACCTTCTTGTAGTACTATATTATTTATATCATCTAGTTCAGGCTTTAGTATAGTAAATAGAGCAATAGGTAAAACATCTTGGTTAGATAGTTCTGT…
>metag_c_000000187555
TTTAGACATTGGTGGTTTAAAGCTGGCTTAGATGTCGTTGACCTTGAGTACTTTGACGTTAAATTCTTGGATGGCAAACGACCAGCTATTCCATTACGAAACGGATCAGACTTGGTGGGTCTGGCTATGCGGTCCTTCGATTCAAACAGCCCTAAATGGGTTAACTTTGGCAGTATGGCCGTGTCACCAATTATTCACCCGATACAGACAAAGTATCACATTCCAAAAACACTAGTAATTGTTGAGGATATTATCTCCGCGTTGCGGTGCTCTAAACATTGCCATGCGTTACCACTCATGGGCACGCGTATGTCTGACGTGCATTTTGAAACAGCGCTAGAGTTTGACGGACGGGTTGTAATCTGGCTGGATAATGATAGCCGAGAGGTGATAAAAACA…
>metag_c_000000114743
AAAACATGTTTACGTTTGGGTAGTAAGATTATTGGAAAATGTATGATGGGTTCAACATCAAATGCTTTAGATAAGGGTGGCGCTAACTTTAAAAAGTTATACTACGACTCTGATTGCACAAAACGTAATTCAAACGGTCAAACGAAAAGTGGGTTATATAATCTATTTATTCCTATGGAATGGAACATGGAAGGTTTTATCGACATATTTGGTATGCCTGTTTTTCATACTCCTTTAAAGCCAGTAATGGGGATTGACAAAGAAATGATTACTCAGGGTGCAATTGATTATTGGCAAAACGAAGTAGATTCATTATCTAGTGATCCAGATGCATTGAATGAATTCTACAGACAGTTCCCAAGAACTGAGTCTCACGCATTTAGGGATGAAAGCAAGCAG…
>metag_c_000000239633
TTTGCTCTCCTTAGAGAGAGCGTCATGGCCAACTCGACGCTTCTCGTTCGCCTCTTCACGAAGCTCCTGCGCCTCGACCCGGCTCATATCTCGCTGGTCCTTGATCGGCTTTCCCGCGTCCTCCAGAGGAGCCCCCTCGCCCGCTCCAGCGATAATCATGGAGTCTGATGGTAGGCGACCGGCCTCCGCATAACGGTCGGACAGTACATGTACCATCTTCTCGGAAAACAGGCCCATCTGGTTGTCGTAAAAGGGCCTCTTGAAAACTACTTCTATAGACATTGTTCTTCTCCTCCAGAGAATTGGGGCGACGGCAAATACGAAATCATTTCGCATTTGCCGCCGCTGGGTAGTAAACGCCCGTGCTAGTTAACGGCGTCTGGGTAGGTCTTACCACCA…
>metag_c_000000299511
CCCTTCTGCCCCATCACTGGGACTGGCTTGGAAGTGCTCTTACTGTTCTTTGAGGTAGCCATTGGCTACTTCCTTTCTGTTGGGGGAGGCCCTTCACCGGGCCTCCCGTGACAAGACCATTCTCCCACATGGGGGCGACCTCTTCCAGCCTCCCAGCGCCTCCAGTGGCACCGTGCCACTGGCAGACCCTCCGACCTCCCCGAACCTCCCCGGGTGGCACCCTCTCCCGTCCCCGCTCCCGTCCTACCGGCCGTCCGGTCCTGCCCCGACACGCTCCCCGCCCGACCCTGCAGACCCGCCCGCCGTCACGCTCCACGTACCCTGAAGGCCCAGACGTCCGGGGGCCACCCCCCGAGGGGGGGGCGGGGGGTCGCTTCGCGGGTGTGTGTAGATATGGAA…
>metag_c_000000232548
ACTGGACCTCCTACTGATGATGTAACTGGACCTCCTACTGATGATGTAACTGGACCTCCTACTGATGATGTAACTGGACCTCCTACTGATGGTGATCCCAAGCCAGACGCTAACGGCAACTGTCCTCCTGGGTGGGAAGGAAGAGATACAAACAACGATGGCGTTAATGACATTTGTATTAAGTCTGGAACAGGCATATTAGATTTGCTTAAAGTCTTTGGTGGAATGACCGGGGGTAGATCAAGAGGCGCAACTAATTTGGATAACGCTTCAAGTAAGGCAAGTATGCAAGTCTTTAATGATCCTACTAACTTTATGCGGTTTGCGCCTAGCCCATTGCAAATGATTGACCCTCGTTACTACAACACTACTTCCTTTGTTCCAGAGGGAGAGCAAAAA…
>RIS_MAG_37_contigs_RIS_MAG_37_contigs_436
AGGAATCTCATTAATAAACCCTTCATCATAATAACCAAGCCTTTGACCACTCTCCGTGACAATTTTAAGACTCATCTGCTTATCACCAGAAGCCGCCACAGTCAACAAAGTGCCTGACTTCGTTGACCCTTCAGTAGGACAGAAGCCGCAAGTAAACGGACCAGAACGAATCTTCATAGGCGTAAGCTCCATAGTGCCAACACCGCCAGACCAAGCAGAAGCTTCCTCACCAGGATTAGTAGCAGCTAAAGCATAGACCCAGCCATCATCATCAACATCAATCCATCTTTCAACATTGGGCCAGTTGCTATCATAAACGAAGATCCTGTATCCATTCTTCGTCTGCTCTACACGATAAGGCGTAATAGCATGACCGCCATGATCGGAATAAATACCAAT…
>RIS_MAG_64_contigs_RIS_MAG_64_contigs_12
ATGATAACAAAAATTGATACTAATACTTTAAAAAGTACTAATAAAAGAATTACAGATATTCTGTTTATAGTAGAAGGTTGGGGTTTTGGATCAGATTTATACAAAAATAAAAATATTAATAAAAAAGATGCTGGTTTTTTATTAGATTCTTTTAACAATGATAGTAATTATTTTAATAATGACATTTTAAATACATATGCTCAACTTGTTTTTGACACTGTCGAAAAAAACACCTGTATGAAATTTAAAAAATTAAATAGAGTGTTTTGGAATTGGTATCATTCCGGAAGTCTTATGGAATTTCATCAAGACGATAGGCTAGAAGATAATAAGTTTTCTATTATATATAATTTACATGATAATGATGGTGGAACAGAATTTAAAATTGATGATAAGATA…
>metag_c_000000041464
ATGATAACAAAAATTGATACTAATACTTTAAAAAGTACTAATAAAAGAATTACAGATATTCTGTTTATAGTAGAAGGTTGGGGTTTTGGATCAGATTTATACAAAAATAAAAATATTAATAAAAAAGATGCTGGTTTTTTATTAGATTCTTTTAACAATGATAGTAATTATTTTAATAATGACATTTTAAATACATATGCTCAACTTGTTTTTGACACTGTCGAAAAAAACACCTGTATGAAATTTAAAAAATTAAATAGAGTGTTTTGGAATTGGTATCATTCCGGAAGTCTTATGGAATTTCATCAAGACGATAGGCTAGAAGATAATAAGTTTTCTATTATATATAATTTACATGATAATGATGGTGGAACAGAATTTAAAATTGATGATAAGATA…
>metag_c_000000303784
GAGGCATTGAACTACTTTCAAGATTATCATTTTGATGGAGCTGAAAAAACATTTCTTAAACATATTGTTACGGCTGATAATAAAACCAACAATTATATTGATATAACAGATGGTAATATTATTGGCATTGTAAATATTTTTGATATAGGTGATGCAACAAGTACAAATAATTTATTTAATGTTAGATATCAAATTGCATTAAACGATTTGTATGATTTGGCGAGATATGACCTTGTTCCATACTTTATGAATATGATGAATATTAGATTTATAGAAGAAATGTTAATTGGTAAGCAACCTCTTAGATATAATAGGCACATAAATAAATTACATATCGATATGGATTGGGGTAAAGTCGCGGTTGGGAACTACTTGATCGCGGAAGTATATGCTAAAATT…
>metag_c_000000072094
ATCATCAGGCCGTAGGCGTAGAGCGACCACAGCAAATGCAAAGTCTTCCAACATTGCTTTATCGTGATCGCTCCCCACCGTGTGACCCTCTCAGCCTTGTTCTTTTTTGGAGCCGACCAACCAAGGGACTTGGTTAAGTAGGGCACCCGCTGCGTCAAATAGCTCAACCATTGACTCCACTCCATTACTTATTTCTTCGGGAGTCAGGTTTGTTTCTACTAGATTGACGCAAAGTAGTTTGATGATTGCGTCTAGCGAATCGAATAGTGCATTGTTATCACCAGATGAAATATCTGTGAGCAATTGCATGTCCCCGCCACTTCGACGAAAACGGAGAATGGCCGCGTTGCTTGCGTAAACTTCGCGGTCATCCCCGTTGATTTTGATGGTGATAGTTTG…
>metag_c_000000278285
ATCAGATACGCCATTAGGCAATCCATTAAACCCTGATAATCTAATATCATTATCTGGGCCTACTGCTAACGCTCCTACCTTAACAGGTAACTTAGATTTAGAAGAGATAGCAGGAAGTAAACTTATAAAATATTCATCCCAACCCATGGTTACCTGCTTCTGTTGTTGCTGCACATTATGCGTAGTATTATTCTTCATAAAGCACTCTATATTTATCCAGTATGGAGTTAATAAATCCATGCCAGCCATTGATCTTGTTCTTAGATATAGTGAATGTTCTATACATATCCTCTTCTCCTGTCAAGGAACTTTTACCAATGCCAATAATCAGATCAGCTTCTGCTGCTTTATCAGTCTTGGACCCAGACATCATAGAGTAGTCTAGTTTAGTTTTCCCTT…
>metag_c_000000325622
AGAATCACCCGCAATGTTGTCCTCAAGGGACTCAGTGCTGATCTCCCAATCCAAACGAAGTTTCACAGTAGTAAGCGACACTTTGGTGAAGGTAACAGCAGCGTTTGCGCCGGTGTCAGATGCCTCAGTAGCCTTCGCCATGATGCGCGTACCGATGGAGAGCTTATCGATCTCCATCTGCGGAGTCCGCATACGCACAACTCGCGAGGACTGCATGAGGGTAGACTGATCAACAACGAAATCAATGAAGCGGTTGGCCTGAGCCGGCTTTAATATGCCGCCACTGGCGTTTCCGACAACGCTGGTAGTAACTTCATTTGCTTTCGCAAGAATTTCTTCCTGAGTTGACATTATCTTCCTCCTTATATCCTTTTACTTTTCGTATCCAAAAGCTTTAAT…
>metag_c_000000303941
GCCACCAACACCGCCACCATCATCATGGCAAAACACCACTGTCTCAGGGTTGCGATTACACACACCCGGAATACGAATGGTGCATTCCTCACCACGAGCAGACTCTCGAATTTTCTTGCTCCTGATGATTATGTCTTTTTGTAGGCTCATGCTAGAAAGTTTACAGGTTTGTTACGAAACCCTAGAAATGTCTGCATAACTTCCTCATCGGCATCTAAACACTTTTCGCAAATATAACCTGCTAAACCCCCAAAGCCATCGCCGTATGGAAACTTGGGCACATCATCAACATCGTGCTCTAAGTCACAACCATCGCATGTATATTTTTCACTCATCTCGCTTCCTCTTCAATCTGTAAATTGACCTGCCGTGACTAAGCAGGCTCTTGGTGTGTTCCGG…
>metag_c_000000313867
ATGACCTTCGATGAATTAGGTATTAATTTAAGGCATTCTTCTGGACAGGAGAAAACACAATGCCCTAAGTGTTCTAACGAGAGGCGGAAGTCATCCGACCAATGCCTCAGTGTGAACATTGACGAAGGTGTTTATCATTGTCATCACTGTGGGTGGAAGGGCAGCATCAACAAGAAATCCACCCCTATGGCGAGACCAATCGTAAAACCAGAAGAACCTCTTACTGATTTACCAGAGGAAGTTATAAAATGGTTTAGCGACAGAGGTATATCTGAGGCGGTAGTCAGTGATGCAGGTGTTGGTTATAAAGATAGATGGATTCAATTCCCCTTTTATAAGGAGGGTGAGGTTGTCAATATCAAGAGTCGGACATCGGATAAGAAATATCGACAATCTAAA…
>metag_c_000000269304
AATGTCAGCTAGGAGCTTTTGTATCATACCCGTGTGGAATTTCATGAACCCACCCTTTGCTTCCTTGTGAGCAGCGTGGATCGCGACTCGCATAGTCCGCTTCCTCTGAGCTTTGGTCTGCGCCTTCCCGGCCTTTGTGTGAACAGCGCGGTGAGCCTTTTTGGCCTGGGTGAAGATCTTCCCAATGTGCTTGTGGGCGTTCTTCTCAAGCGACGCGAAATGTTTCTTTCCGAACCCGGCCCCGAAGTGTGAGTTGTACGTTGGTGGGCGCCTCATGCCTGATCGTTCCCAGCGTGGGTGATCCCGGTAGGTGTCGTAGCGTTGCCGCATATGCCGCCCAAATTCCCGGTGGCCTGTGTTGATACGCTCACTAACCTGCCTCCGCATGGTATCGCGGGC…
>metag_c_000000067702
AAAGAATACGATGCCGAAACCGAGAGACACGAAAAGTATATAGCAGAAACTATAAGCATTATTAAGCGGCATGATGAAGAGTCTGAGGAACGCTTGAAGAATCCAAATCATCCTGGCTATATAAACCCCAAGGACCAGAGGCATATTGAGAGGCTGCAAGGCATGCTGGACAATCTTGGTTCTGGTGGAGCAATATCTCCAGAAGATTCTCAGTGGGTTCAGAAGTACAGGGAAGAACTGGCAGCAAAACAGGCAAAGGTGCAGGCTGACAAAGACAGTGGTTCAATACGTTATATTAGTGATGATGCGTCAGAGACAGATACTCGGGTAGCAGGACAACTGAGTGCTGAGGATAGGGCACGAGAAGCAGCGGGCATTCCTGTTAAGAGAAAAATCTAT…
>metag_c_000000166540
ATACAAGCTTAATCCAAGTCCATGCATTGCAATAGCTTTTGCAGTTGCTCTTTGGATTGCTGTGTTTACATCCATGGATGTGATTTTATCTACAGTAATTGATTTCTGTCTGAAATCTTTAATTGGAAGATAATCAATATGCTCAATATTGTTTACTATAATACCAACCTTTACATAACCAGTTACACCATCAGTGAACCAGTTTAGTCCAGTCTCAGGAGATTCGTAAACATTTCTTTGTGCATCTGAATGCTCTAATTTTAGGTATGCCCATGCATTAGCCCATGATAGGTAATCGAGATTACCTTTTTTCTCAATTTTGCTTTTTACGTTTATCGCAACCAGCTTTTCAAAATAACTTTTCTCTGTACTCATTTGATTTGATTTTAATTAATAATT…
>metag_k121_2678744_flag_1_multi_173992_len_11306
GGCGGTGGTAATGGCACTACCTCTGCTGAATCAAGCGGCGAACCGAATACTGGTGGCGGCGGTGGAGGAATCTACACTTACGGAACCGAGTACGGCGGTGCGGGCATTGTGGTTATCCGATACGAGGTTGCTGCCTGATGGCTGATCCAGGATACATTGTTGATGGTGTTCTCACTGATGGTGAGGCATGGGTCGGTATCGCCCATACGGCGGTGTCGTTGCCTGCTTCGACGGTTACTTGGACTTCGACTAATGATGGTCAGGTAGGCGACTTCTCGCAATACATGGATTTCAAGATCATTGTCTATGTCAGAAGTACTGTCGCCAACGACCAAGACACCCTGTATATGAAACTCAACAATAGCGGTGTGTCTGGTATCTACCCGTGGCAGGCATTCT…
>metag_c_000000253238_lt2gene||lt2gene
TGCTCAAGACGTAATCGCCCGCGGCACTCGTCTTTAGATTTAAGTCCAGAGCGTACTCAGTGCCACTGACCTCGGTCACCGACAGGTCGTCAATCGGTACTGCAACCGCACCGCTACCCGTATCCCGAGTCAACCGGAAGTCGGCAATGTCCACGCCGGCCACGTCCTCAGACACCGTCAGTGTCACGATACCAACGGCCGAATTCCGAGTCGCTGGGTTGATCGCTACGAAAGTCGCCACCGGCGACACCTCGTCCCGATTCCATGTGGCGTCGGCACCAATGTTCAACGTGTTACCGGCTCCGTCGACCAACTGTGTCAAACTGTTTCGCAACAGGTCCTGAGTGGCCGGGCCGACGTCGTCTGTCAAAACACTCAACGTGTACTCGCCGTCGTTAT…
>metag_c_000000312238
ACTATTTTCTATATTATTAAATATTCTTGGGATATCATCGTTCTTTTTTAAAAGTTTATCAAAAATAATTTTTAAACTATGGGTAATATCACAAAAAATAAATTCTTTATCCTTGGATATATCTAACATACCATGATTTTCATTCATAAAAAATAAAACATAATTATTATAAAATTCAATTGATAATGAAACCAATCTTATTATATTTTCTTCCTCTTTTGATATATGAAAATTCTTTTTATAATCATTATCTATGTCAAAAATAGTTTTTTTATAAACAAATAAAGCCGCATCCTTAGAATTTAATTGTAAATAAGTATGCGTATCATCGCCTATCTGACCTATAAATTCTATATAATAGAAAAAAGCTTTTTTACAATGGTAAGATGTTAATTCAAG…
>metag_c_000000236272
ATGGCCGATTTCATGCAAGGCGGTATAAATGCCGGAATGATTGCAAATAAAAATATTTCATATGACGATCCATCAAATGATGATGTATTAAAATTTGATTCAACAGATGATTTATGGAAACCTCAATCGGCCGGTGGAGGGGATGCAACTTCGATTCAGGGGGTGGATGTATGCACTACAACACCGACAGACGGTCAAGTATTAACTTATGATTTAGCATCAACCGAATGGTGTCCGGCAACGGCCGGAGGTGGAGGAAAGATCTTGCAAGTTGTAACCGAAAAAATGGATTATGGGTATGCTTTTCCTGATGATACTTTTAGGGCGACTGGTGGTTATGCTAGTATAACTCCTACTTCAGCTACTAATGAAATAGTTATTTTTAGTGCCGTTCCAATT…
>metag_c_000000277680
TGCGGTTAACGCTGACCCTGCGCCGTTTCTGAAATGTGCTTGTCCGTAGACACTTAAATCCGCCGTACCGAGCTTTGATGTCCCCCCGACAAATAGGTCAGTAGAAGCCGTTAAGTCCCCTGAGAACGTCTTAACACCACCAATAGTTTGAGTACCTGTAGTGTATACACCGTTAGTAACCGTCCCTGCGTTGCCTGTAACTGTAGTTTGAGTTGTCTCAGCAGCCCAAGTCATACCACCTGTATTGCCTGATTGTGCTGTTAGCACATATCCATTAGTAGGTGCGTTGGAAACTTTTAAGTTAGCTTCATCAACTACATTACCTGCTATAACCGTAGCACCATCAGCCGTTGAGGTAACTTCTCCACTATGGTTTGGGTGAACATAGTTGTTAGCACT…
>metag_c_000000141135
TGGCAACTTTTCTTTTTAGCAGGCGTTGGCATAGCCGCATTTTTCTCATATCGCTCTGGATTTAAAGATGGTGTGATGAGCGGAATTCACCACTGTCTTACAGACTTGACCAAGATGGGGATGATTTCGCAATACGAAGACCCAGAAACTGGTGAGATTGAAGTAGGCAGATACGATGCAATCCAGAAGCAATTAGGAGTGAAAAATGAGCAATAGAACTTGGTTTTTCACACAAAGAAAAGACGATTGGTCAACTGGCATTGGTATGGTACCCCCTCCAATGAGCAAGGATGACCCAAATTGTCTTGCTGATTGTGAATGTCACGATATGCCAGACGAATCCGCTCCTGTTGAAATGACTTCTGAAGCACTAAGATGGTTCAAAGAGAACGGATTGAA…
>metag_c_000000269004
GACCGCAACAAGGACGATCCCATCGCGCACGTCTACGAGTACATCAAGAACACGGGCGCGGTCATCAAGCATGGCGGCAACCGGGCGTACTACCGCCCCAGTGATGACCTCATCCAGCTCCCCGATTTCTCTGACTTCGACAGCGCCGTCTCCTACTACGGCACCGCGATCCATGAGCTGGTGCATTGGACCGGAGCGGAGAAGCGCCTCGACCGCAACCTCAAGGGCGCAAACCACGGCAAAGATTATGCCCGCGAAGAGCTGGTAGCTGAGCTGGGCGCCGCCTTCGCGAGCGCGGCACTGGGCATCGAGAACACGCCCCGCGAGGATCACGTCAACTACCTCGCCAGCTGGCTCAAGGTTCTCAAGGAAGACAAGAAGGCGATCTTCAAAGCCTCG…
>metag_c_000000228202
CAAGGTGCGCAAGGTAATAAGGGTGCAACTGGTGCGCAAGGTGGTACTGGTCCTACTGGGGCTAAGGGTCAGAAAGGCCAAACTGGCGCACAAGGCCCGCAAGGTAATACTGGCGCAAAAGGTAACATTGGCGCAACTGGTCCTACCGAATATATGACCGCAAACGCCCAGTACGCCATGTCCGGCGGCGGAGATGTCATATTTAGTGGAACTCATATAAAATGGACCCAGAGAGTAATCTTAATACCTGTCGAAAAAACTGAATTTGGTGCTACCGGATATATAGATATAGGCAACCCTTCTCTTTCAGCTACGATAACCCTTTACCCAAATGGTTCGGGAACCTCAACTGTAACCGTTACTTCAGCTGGAATCCCAATAGCTGATTGGTCAAGTCTT…
>RIS_MAG_37_contigs_RIS_MAG_37_contigs_665
CCGTAAGCACAGGTCACGGATCAACTTCGTGCGAGGACGAGTCTGACCACTGACGGCGGGCTTGGACCAATCGCTCGGTGCCGTGATGACATCAGTGAGTGTTCCTTCGACCGCGTTCAGACCAAACAAAGCCTGAGTGGCTTTTCGCTCACAATGGCCAGCAGCCATTTTGGAGATCGTGCCGTCTTGAGTCCAGCCCGTTGGGGTTAAGACAACCAAGTCAGCAGGCTGTCCTAATACAGACGCACCAAAACTTCCGATCAACACCGATCCGTTGGCCAAGCAATTTGCGCCGGCGCAAGCAAAACTGATGTCAGCGTTGGTCCAACCAGTAACACCGGCAGACGTAGCCGCAACGTCGATGGCAGCCTGAGCCGCACTACTGTCGGCGTCGAATGC…
>metag_c_000000114763
GCGTGTGGTGATGTCATGCGTCTGCAGATCAAGGTCGGCAGCGATGGTGTCATCGAGGATGCAAAGTTCAAGACCTACGGGTGTGGAAGTGCCATTGCATCGAGTTCTCTGCTCACCGAATGGGTGAAGGGGCGGACGCTGGATCAAGCTGCCGAAATCAAGAACACTGAAATTGCCCAAGAACTGGCACTGCCACCAGTGAAGATCCATTGTTCGGTACTGGCCGAAGATGCGATCAAGGCTGCGGTCCGGGATATTAAGCAAAAGCGTGGATATAGCGACGCACCGACGACGGCATAGGTTCAAGGCATTTGAAATACCAATGGAAAATTAGTAATGATTAAAGCCTTTAGAAACAGATTAGAAAACAATATCTTAACAGGTCTAAAGAGATCCTTC…
>metag_c_000000061269
AAGGATGTTATAAAGTTTATTCAATATTGTAATATTCGTAATGCTAAATCAAAAAATATAAGGGAATTAAATGTCTGATGAAATACTAGAACAAAAAATAGAAAAATTAAGAGAAATAGGTGATAAACACGCAGATGCAAAGGCCACTCTGTCATTATTAGAGAATAATAGGAAGATTTTATTGGCAACACTTATGAAGGAATTTATGATAAACTCTAATACAGGGAAGTTAGATAGTGCAGTTGCACAAGAACGAGAGGCTCGTGCAGATGATAGATATAAAAAACATATTGAGGCATTATCAGTTGCAGTTAAGAACGAGGCTAAATGGAATTGGGAAAAAAAAATAGTTGAGATGAATTTTGAAACATGGAAAACTAAAATGATTAGTCAAATTAA…
>metag_c_000000305933
CGCCGCCTTATTGAGTTCAGCCACTATCATAAATTGTTTTTTTGGTGTAAGCTCGCCCGCCCCCGCGTCCGCCGCCTGCGCGGGGGCGGGCGGGCCGCCGTACCGGAGCAGACGCTCGCGGTTGGCGGTGACGGTGGCGCACTCGAGGGCGAGCGGGTCCGGGTCGGACATTTTGAGAGTTTTTTAAAGTTTTTTAAGAGTTTTGTGAGTTTCTTTGTTTGCTTTGTGTGCTTTGTTTGTGTGCTTATACCAAAAGCAAAAAAAGAGAATCAATTTTTTTATAATAAAACTCGGCGTTTTAAATGTTCAAAGGTGTAAAAAAACAAATTAAACAAAAAAATATATTATATATAATGAGGTACAAAATACATGTGTTAGACCGAAAATATGAAAAATGGG…
>metag_c_000000247526
ATCGGTAAGCATCGTACCATGTGTATCCATTGCGGCCGCAGTATCAGCAACACCAGAACTAGGTCCACTAAGAACCAAATTGATATCCAGATTTTCAGTATCCTCAAACAACCCGTAAGCAAGTTTAAGTTCACCAGCAGTTACAGAATAATCATCTGTTCCGCCGGTCAAGCTTACTACTGTAACAGTATTTACAGCCGTGTAAGTGGTTGTAGTATCTGTGCCCCAGTTAGTTCCAGCTGCAATATGATCTCCCCAATAAATGTGACTAGATTGTCTGAAAATGACATCTACATAATAGTTTGATCCACCCTGAGCAGTTTTAGCAACCGGGCATTTGGAAAGTTTCTCGTATCTTTCAACAACTGAATTTGTTGCCTGGCCAGCAACATCGTAGTC…
>metag_c_000000235953
AACGCTGCTGCCGTTACGACAGAGGAGACTGCCAGAACAACTGCTGATAGCGCACTCGCTGCTACAACGGCTTTGATTGGCGCTGAGAATGGTGGAGGAACTGCGTTCATCATAAACGAGTCTACCACTCTCGTCGACAGTGGGTCATCCACTCTGGGTGGAAGATTGAGCAACCTTGACGATTCTGATACCGCACAAGCTGCTGTAACGGCTCTGATTGGTGCTAAGAATGGTGCATCAAATGCGTTTATAATAGATACAGCTACCGTAAAGATTGTTTCGGATGGTGGAGACACTCTCAGTACCGCATTCGCTCGGCAAGCAATTGCTCTCGACGTTGACGGTTATGTCACAGGATTCGAGTCGATCAATGATGGGACTTCAGGTCTCTTCAACATT…
>RIS_MAG_82_contigs_RIS_MAG_82_contigs_88
CTTAAAAAGATTATCAAGTCTGGAATGTTTTATCCTGTTTTTGTTACTGGTCTTTCTGGTAATGGTAAGACTCTTATGATTGAACAGTTACACGCTGAATTGAAAAAAGAGTTGATCCGAATCAATATCACTATTGAGACTGATGAAGATGATTTACTTGGTGGTTTCCGTTTGGTAAATGGTGAGACTAAGTTCGTTCCCGGCCCTGTTATTGAGGCTATGGAACGTGGTTGTACTTTGTTACTAGATGAGTGCGATCTAGGTTCAAATAAGTTACTTGCATTACAGCCTGTCCTTGAAGGTAAAGGTGTGTTCTTGAAAAAGATCAACAAGTGGATTTCTGCAAAAGAAGGTTTCAACGTAATGGCGACTGCCAATACTAAAGGTAAAGGTTCAGAA…
>metag_c_000000017186
CTTAAAAAGATTATCAAGTCTGGAATGTTTTATCCTGTTTTTGTTACTGGTCTTTCTGGTAATGGTAAGACTCTTATGATTGAACAGTTACACGCTGAATTGAAAAAAGAGTTGATCCGAATCAATATCACTATTGAGACTGATGAAGATGATTTACTTGGTGGTTTCCGTTTGGTAAATGGTGAGACTAAGTTCGTTCCCGGCCCTGTTATTGAGGCTATGGAACGTGGTTGTACTTTGTTACTAGATGAGTGCGATCTAGGTTCAAATAAGTTACTTGCATTACAGCCTGTCCTTGAAGGTAAAGGTGTGTTCTTGAAAAAGATCAACAAGTGGATTTCTGCAAAAGAAGGTTTCAACGTAATGGCGACTGCCAATACTAAAGGTAAAGGTTCAGAA…
>metag_c_000000176810
CAATACGAGCAAGAGTTCGAATGTTCTTTTACTGCAGCGGTCTCAGGAAGTTATTACGGAAGATTAATAACGAAAGCCGACAATGATGGAAGAATTGGCTCCGTGCCTGTAGATGAAAACGTAGGTGTGGAAACCTGGTGGGATTTGGGGATAGGAGATTCAACTGCAATATGGTTTGCACAAAGAATTGGACAAGAAATTCACCTAGTAGATTATTATGAAACTTCAGGTGAATCATTAGCACATTACGCTGATAAACTTGAAGAAAAAGGTTACGCTTACGAAAGACATATAGCTCCTCACGATATTATGGCTAGAGAATTAGGAACTGGAAAGTCTAGACTAGAAGTATCAAATGATTTAGGTATTGACTTTGAGGTAGCACCTAAATTAGAAATA…
>metag_c_000000163810
TATGCATATCCTAATATAATAAGGAGAGGTTCACCAGAAACAGGAACAGACAATGTAGCTACAGGAGCGGCTGGTGTATATGATACAACTATGGAATATACTAATATTCAGATAGGTGCTCATGAATCAAATGTTCATATGAGGATTTCAGACTTTGCAGATGTACGAATAGTGGATATAATCAGAAGATCAAGAACTATAGGAGAATCTTCAATGGAAAATGATACAGAATTTATTACGTTGGAAGATGGTTCTTATGAATTAACGGAAACTTCAGAAGCTGTGATACCATTAGAGTCAAGAAAGATTTGGAATGTTCCACCACCCTCGTATATTAGACTAATAACAGCATAACAGAGTTATATAACTCTTATAAATAATTTAAAGACATAAACCACA…
>metag_c_000000113032
TCAGCCAACATTCCGATTTTCCTCAAGCGGGGCCATTAACAAAAAATTACCATCGCGGCCAGCGCGAGCCTTCACGCTGCGCAAATTGCAACCAAATCTCTCGGCAGTGCCATTCGTCTCAGAGTCTTCTTCGCGTTGAACCGTGTTGTCGATTTCTGACAACGTGCGAACGCCCAACACGCCGTAATGTTTCCAGATGTTGGCGCTTGTGCTGACGTCTTTTACCATCAGGTGCTCATCGCTCAGCCGCGTCAGCTCGTCGTCAGCAAACAGCTGCATGAATAGGTCTGAGTATTCCACCGTGGCCGAGACGCGTGCCGCTTTTAGCCAGAACATGAAATGGTGGACGGTGTCCAGGTCTTTTGGCAGGTCCGTCAGCGAGAAAAATACCTCGGCGTC…
>metag_c_000000220302
AAAAAAATTGATATAATTTTATTATTCTTAAATATTGAAAGTATAATGCATGAATGTAAATTTTGTGCAAGAACTTTTGCTGGAAAGAGGGCTCATTCTAATCATCAAAAAGATTGCGCTAAAATACATGGTGTGGAAGAGGAGGTGGAACAAGTAAAAGATGGAAATGTTGAAGAATTATGGAAAATTGTGTATAAATTACAAAAAGATAGCGCTAATCAAAAAAAAGAGATAGAAAAATTAACAAAGAAGTTTGATAAATTAAGTAAACATGCATCAAATCAGATAAAAAATATAAAAATAACAGATTGGTTAAATAAAAATCATAGAGGAATTATAACTTTTGAGCAATGGAAGGAATCTTGGGAAGTCACAAATGAACAAATGGAATATTTGTTA…
>metag_c_000000193032
AAAGAGAGCGCAAGATTTATCCTACCGTTAACAACGGAAACAACTATATACATGCAAGGCTCGATAAGAAGCTGGATACATTACATAGGCTTAAGGACTCAAGAGAATACTCAAAAAGAGCATAGAGAAATCGCCGAAGCCTCTAGGCAGATATTCATTGAAGAATTCCCGAACATAAGCGTTGCTTTAGAGTGGACGGCAGAGAAATAAATATGGGAATGTATGATGACATAATAGTCCCCAAGTCTTATTTAAAAGGCTTGCTGGATAAAAAGCACGAAAAATATATAAAAACAAACCACTCGTTTCAAACTAAAAGCTTTGAGAGTTGGATGGATGTATACAAGGTGTATCGACAGCGCCTTTACATTAAGGAATACTCCGAGAATATTCAAAAGC…
>metag_c_000000276572
TATGCTGGTTGTAATAGTGCTTTTAATTCTGGCAAATTGACAGCTCGTTTGACTGCTCTTAATGAAATTATTATGAAAAATGAAAAACTTTTTACTTTCAAAGAAATTGAAAAGAAAGTTGATGTAACCTATACTGGTGAACGTGACCCCAAAAGATGTTATACTGCAAAAGATCGTTACGAAATGTGGTTAAAACAAGGTGGTTCTCTCACCACATTTAATGAAGAAACTAATGAAGTAATTGAAGGTACTGATGCTATATGTCCAGAGTCAGGAGAACCCATTCCTTATATGGAAATTCAGAATGGTAGACTTTGGGAAGCTGATCATATAAAGCCTTGGTCAAAGGGAGGTCGTACCACTATTGAAAATGGTCAACTAATTAAGAAAGCCTATAAT…
>metag_c_000000165426
GATCATGCAGTTAATCCAAATTTAATTGAGATTGATATAGATACAACTGCATCTCCTGGAGGAACAACAGGACAGGTTCAGGTCAATAGTTCTGGTGCTTTTGGTGCTATTTCTGAAGGAACTGCAGGCTATTTATTGACATCAACAGGAGTTGGGACATCCCCTACATTTCAAGTAAGTAGTGGAGTATCAACTGGAAAAGCTATTGCAATGGCAATGATTTTCGGATAAAAAACAAATATAGGAATAAAAAATTATGGCAAACCCAAATATAGTAAACGTAGCAACAATCAACGGTGAGTCGCAAGGACTTGCTTTAGGAACAGGTGATTCAAATGTTATCATCGCAGCAATTAGTGCTAGCACAGTTGTTAAAATAAATAGAATTACAGTAGCAAA…
>metag_c_000000167561
ATAGGTAATATGTACCATAAACTATATGAAGGTGCATTGCAAGGAACAAACGAATTTAAATCCACTCGAGTAGACTGGTGGGACGTACCTGGAAGAGATGAGAAATGGAAAGCTATGACCATAGAGAACACATCTCAATTACAGTTTGACCAGGAATTTGGCAACTCATTCCATGGCACAGGTAATACATTAATAAGTGCTGATATATTATTAGCATTAAGAGCCACTAATCCTGTCGAATATATGAACAACGTTAAAATATTTGATCAGCCAGAGGAAGGCCATGTATATCAGATGTTCGTTGATGTATCCAGAGGAAGAGGTCAAGACTATTCCACATTTACAATCATTGATGTGTCTCAAAATCCATTTGTACAAGTGTGTACATATAGAGATAAT…
>metag_c_000000197417
AGAATGGGTGCTTTATATGAAGATATGGGTAATATTCTTGGTAGATACTACACAATAGGTGAAACAGTTACAGAGGAATCTGGCGGTAAGGAAGAATATCAGAAATTTTTTAATGCAGCATTAAAAAAGTTTGGTGTTTCTGGTCCAGATGATTTAGATGATGAAAAGAAAAAAGATTTTTTTAACTATGTAGATAAAAATTGGCAAGGTGATAACGAAGCTGATTAGGAGGCCACTTGATTTTTGTAAAAGTGCATAAAAATAACGTAGAAAAAGCAATTAGTATATTTAAAAAGAAAGTAAAAGAAAGTAAGTTGATGTTAGAATTGAGAGAACGAGAATGTTATAAAAAACCTTCTCTACTCAAGAAAGAATTAAAAGCAAAAGCTAGACTTAGAA…
>metag_c_000000174899
GCTAATTCTCTCAGTGAATACAGGTGGTGTGCTAATTGTCTTAGTGTATATAGGTGGTGAACTAGCTACTAACTTCGCAAATGCGAATGTGCTATTAAATGTTGCAGGTATATCTTTGAAGTACGCGCCTTTCAACTCGTTAAACTTTTTTAATCCAATATCTCTATATCTTGTAGTCTCTTGTTTTATAAACATTAGAACTCCATAGGCCTTACGGAAGCAGGAGTACCATCTCTTCCCCGTATAGCATAAGATTTAGCGGATTTAACTCCCTTCTCATACTTCATATGGAAATGCTGAGCTATTTGCAAGGTTTCAGCTTTTCTCTCATACCCAGAAGCTATTGCTCGTGCAACTATAGCTTCGTGAAATTGTTCCGGTATTTGGGATACTTGGTTA…
>metag_c_000000261343
GGCATCCCCCTCGGTGCCTCGTAAAGTCCACGACAGTTCAAAACCAGAATCACTGAATATCCATTGATAAATCATGGTGTCACCGTCTGGACTGCGCCTGTCATTGATAATTGGGTAAAGCTGCCCCACGACACGCCGCCGTCAGCGCTTGTCCGCCACATAACGCGACCGTCAGTACCAGAAGCTACCGCGTTTGATCCTCTTCCATAATTCCCAAAGTTTGAATCCGATGATTCTTGGGCTCCGGAATTTTGATAATTACCGCTATCTGCCCCCACACCGTTTACCATGGAGCCGGAAACATACCCCGTCATGGACGTAAGCAGGAGCCCAGATCCACCGCCACCGGCCTCCCCGTTATTCTGCCCACCGCCTCCACCGTAATAGCCACCACCGCCA…
>metag_c_000000184932
TTAATGAGTCACCTCCAAATCAAGGGTGAAGGTGCCCTGAATGACGCGAGAAACCGCGCCTGCGCTTGAAATGATTTCCAAATCGTAGATACCGTCAGAAGTGAGAGCGGCAGTCTGGGTGTTAGTCATAACAATTTGGATCACCCCAGTTACCCCACCGAGAAGAATGCCGCTGTTGGCAGTAGTCAATTCGATCTCGGCAGAAACTGATTCCAGGGTTCGACGCACCTGCATCCTGGCGGTATAACCCGTCAAGTCATATAACAGGTACGTCGAACCCGTGGGATCGGTTGGATCTGGGTACTTCAGGATGCACGACCTTGAGAAGTCGGTTCCCTGTTCGCACGTTATGTTGTAAATGCCAGCGATCATCGGGCGCTCCTCCTACACTTATTCATT…
>RIS_MAG_66_contigs_RIS_MAG_66_contigs_227
GCAGGCGCCGACTTCGAACTCAAGGCTTCGGCCTCGTACAAGCACATGGCCGGCTCAAACATGGAAATGAAGTCCGACGGCAAGGTGGACGTGAAGGGGAGCTCCGGGGTCACCCTTAAGGGCCCGACCGTGGACATTAAGGCATGAGCTTAGGCGAAGCCGACGAAGCGGGTCCGCTGCAGGGCCGCCTTGATAAACGTAGCGCCGCGCGCCGCGCTCGCGCAGGTCGTGGGTTGGTTGGTGCCGCCCTGCTCGCCGAAGAGCGCACCGATTGGGGCCAACAAGTAGGCGCGCGGAACGCCCTCCGCGAGGAACTTTTTAAGACAATCTCGGAGGAAAGTTCGGGAAGGGTGGCATCGACCCGGCCAATTAGGTATTTTTCCGGTCCGTGGAATGGCG…
>metag_c_000000051576
GCAGGCGCCGACTTCGAACTCAAGGCTTCGGCCTCGTACAAGCACATGGCCGGCTCAAACATGGAAATGAAGTCCGACGGCAAGGTGGACGTGAAGGGGAGCTCCGGGGTCACCCTTAAGGGCCCGACCGTGGACATTAAGGCATGAGCTTAGGCGAAGCCGACGAAGCGGGTCCGCTGCAGGGCCGCCTTGATAAACGTAGCGCCGCGCGCCGCGCTCGCGCAGGTCGTGGGTTGGTTGGTGCCGCCCTGCTCGCCGAAGAGCGCACCGATTGGGGCCAACAAGTAGGCGCGCGGAACGCCCTCCGCGAGGAACTTTTTAAGACAATCTCGGAGGAAAGTTCGGGAAGGGTGGCATCGACCCGGCCAATTAGGTATTTTTCCGGTCCGTGGAATGGCG…
>metag_c_000000210245
AAGTCTCTCGTACTCATCCGTGAAGGCTTCGACTAAGTCCTCCGCTCGCAAGGTGCCGTGGATCACGGTCTGGTCTGCGATAGCTCTGTTGGGATCAGTCATGGTGTTTCCCTCCTTGCGAGGTAAGCCGCTGGCCCGAGGCGATGGAACTCACACTCGTCGCAGTCATCGTCGCAGCGGTACAGCCGCTTTTTGCGTGTCCCTTCTCGTGCCTCTGTCACGGTGTCAAATCCCCTGACGCCCTCATGCGACTGCTCAAACGACCAGCCAAGGTGCAGGGTCACGATGATACCGTTACCGATGTCTCTCTCATCGTCCCAGTGTTCAATATGCTTCGGGGTGTAGGACATCGTCTCAGGCCCCCTCCCGAATACGGAGGCACTCCGCACAGGGCTCGAA…
>metag_c_000000288413
ATGTCTCTGAACACTCTCAACCGTTACAAATACACACGCGATAGTATCGCGCAAGCAATCAAAGCGTTGAAAAAGGGTGAGCCGGGCCCGAGCTTTTTGAGAGCACACCCAAAGGCATTTCGTGCGAAGGGAGCCAAGTTGTACCAAGGCACCCGGCTTGTGATTGCGCGTGAAGACAAAGAGAATTGGCTGCGAGACCTGTTGTACCAGAACAAGAACAACTACCCGTTTGGCAGGGACTCGTTGTTCCACGTCCTCAAGAAAAGTTACCTCGGGATCACGAAGAGGGACATCGAGGCTTTCCTAAACAAGCAGCAGGTCATTGTGGCAAGGCGGTCACGCCCAAACCAGGAGAAGCGAGAATTTGTTTCTAGGATAAGAAAGGCGGGAATACTCAGC…
>metag_c_000000210523
TAGTTTTAGTCCAACTGGGTGAACAAGTTTCTTTAGAACTTCGCGGTATGATTGAACAGGAACTGAAGATTTAACAACATATGAAAAGTCTTGGTAATAATCGTTATCTTGCATCTTCCTATCCGAAGACAAGAAGCCGGCAGAGTCTAACCAATAACCATTTGTTTTCCAAACAGCAGTTTTAACAGCAGGTTGTGTTTCTGGATTAAGAAGAACTTCACAATCTTCTCTTGTAGTGGGAGACTCTGTGATACCAGAAAGAACACTATTTTCTACAGTTTGAATATCTGACGTTAGTTCAAGAACTGGATACCATTCGAGAAAAGCAGGTTCACCATAATATGGAGAGTTTGTATCTGAACCATCAGGATGCAATGCGGCATTACAATCAATCATATT…
>metag_c_000000215827
AGTAGTAGAGAGGACTGTTTCAATAAGCGCGCAGAGATGTATCTTAACACTCGTGACCTTCTAAAGGATGGTCTTGCGTTACCTGAAATTCAGGATTTGTACGACGAAATGGTGGCGATCGAACTGCTTCCGACCCTGGATGGTAAGTATAAGATTCCGCCGAAGGAAGACATAAAATCATTAATTGGCAGGAGTACCGATTTGCTGGACACGCTTGTTTTAACCACCGCCCTGCCTGTTGTCACAAAGATTCAGCGCAGGGTGAATAGAAACAAGCTCAAGCATTCGCGAACTTATAACCCAATCATCGAACGACTGACAAAGGAATGAGCCTATGTGTTTATCACCCAGCATGCCGGATGCGCCTAAACCACCACCAGCGGCACCTAATTACGAAGC…
>metag_c_000000280364
AAATGTCACTCTAATTCTGACTGGGTAAAGGATATGCTACCCATAACTATGGAGAAAAGTAATGAACTCATAGAAAAGTATGGTCATAATAATTGGTATGATTGGTGTACTGATAACTGGACTACTAAGTGGGATGCTAGTGAAGTTAGACTAGAAGATTATGAATTAGATTATATAGTCTATACATTTGATACCGCTTGGGGGCCACCAGAAAGTGTCTATGAAACCCTCAAGCTACAGCATCCTGATGTACATATCTCATGGTTCTATGATGAGCCAGGTATGCAGTGTGCAGGATATTTAGGAGAGACTACGTAAGTGCCAAGAAAAAAGAATATACAATACCAAAAGAAAGATGTGTGCATTTGTTTATGTGGAGTCAAGGCTAAAGATGATCTT…
>metag_c_000000138705
GCTAACATGCAGAGCCTGGTGCCCGCCATGATTAAGGCTGGGGTGCCTCTGCCTCCAGATTTGATTAAGTACTCACCGCTGCCTGAGTCTGTTTCGGATGAGTGGGTTAAGTATATTGAGGAGAAGAGTAAGTCCGATCCCAATTTGCCTCAGAAGATGCAGAAGATGCAGGAGTTGATGGGTCAACTGCAAAAAGAGAACGATAAACTCAAGGGCAAGCGTGAGTATCAGATGGCTGATATGGAGCGTAAGCGTGAAGAGCATCAGATGGAAATGCAGATGGCGCGGGAGAGGATGTTGTTGGAGCGTCAGACTGCTGAGCAAGAGTTAGCCCTGAAGGCTAAGACCAGTGATGCTGACAGAGCTGCTAAGTTGCTGGAGATTCAGTCTCGATATGAT…
>metag_c_000000318365
ATGAATACCACCGAAACAGTAACAACAGGTAAGTCTGCGGCAGCGAAAGCATTTGCACAGGCCAAAAAGGCTGAGGCGATCGTCGTGCCGCAATCGACGGAAAACATTGTAGCGGAGATCGTTATCCGTCCTTTGATCCGTGAAACGGCCATGATCCCGATTAGGGGAATCAGCCCGTTGATCCAGCATCGTTTTGATGAAAAGGCGATTGGCATGATCTTGAAGGGCATGCAGGGCAAGGGCCTTATCAAGAGTCAACGTGAACCCAAAGACCCAGTAGCCGAATTCGAGCGGGCGAAGTACCTGCTCCCGAACGGTGAAGCCGGTCATCCTTGTGTAGCCTTCAAGGCTGCCACGGTGGATGCTTGCAGTCTTTTCGACAAGAGCGTCACAAAGGTT…
>metag_c_000000113103
ATGCCTTACGTGAAACCATCAGATGAAACGATCACGGGACTGGAACTGTTAATGAAACTGTCCCCGAAGGATCAGAAGAGGCTTGTATCCAAACTGCGCGAAGGAAGGCTCTCCATAGACCGGGACCCCTCACCTACCAGCGAACCAGGCGGCCACCCAGCAGACGAGGAGGAGACACCGTGATATGTGATGCCTATGATTTCTCGATTACGATTTTTATTGGCTATGTCCTAGGCGTAATCACAATGATTTCAGTGCAGGATATCTCGGATTATCTGAGAAGCAGGCGGGGAGAATAAAATGAGTAAAGTAATACACGAGCATAAAGAGTTTATCGACACGATCATCGACAAAGTAAATGCCCACTCACGCCTGGTGTCTCTGAGGGCGATGCCATCT…
>metag_c_000000087235
CTGTATCACGACAAGCTGGTGGGGGTAGCGAGGGAGCTGCGAGGCATCTACCTCGATCTGGGGTACATGCCCCCGGTTGGTGATCCGTTCTCCAACTTCGATGTCGCATCCCCCCTCTACGCACAGGCTGAGGCTTACCTGTTGACAGGCATGGAGGCGGCTGAGATGACGGACATGCTCACCAGGGCCACAGTCCTCGGTGTGCCCTTCGACCCGGCCAACGCCACCCCCTCAGGTACCTTGGCCTCTTCGATGGAGTCTGTCATCGCTACAGCCGCCTCGTTCATGGTCATGATGACTGACCCTGAGGCGTTCAACTTCGCTCAGCAGATAGCGATAGGTGACATCACCAAGGACGGGGTACGTGACCTGATCCGAGATCAGGCGATCTCCAAGTTC…
>metag_c_000000228891
ATTATATACTTTACCTAATTGTGTTGTTAAGCGTGTGTAATCCAATTTTGGATCGTAGGTATCTCCGTCAAAATGCATTCGTGTCTGTTCCATTATTTTCTCCTTTTTATCTTACTGGAACGGGATCTGATGTCAACCTGTTCAATAGTACGTTGTAGGCCATTGTTACGCATTGTGGGACAACTGAGTTTCCAAGGGCGCGAAGTCTGTCCACCCGATAGGCAGACCCATTAGTGTCTCCACGAACTGTGGGTTGAGGAAGACCTGACCCAACCCATTTTGACCATCCGTCGTTGTTTCCCCGTGCAGGAGGATAGCGTCCGTAAGTGTTGTGCCATCCTTTGATTTCGACGTAGGGTTGAGGAGGGTTGCTCTCCTTGAACCGCCAGCGTCCTGTGC…
>metag_c_000000299962
AACGATAATCCACATCTAGATTCTGGAACCCGTGTTGCTATTGCAATAGGAGATCATTATGTGGTTACTGTTGCAGGAACATTTTATTCAGAAGTCTTACAAGCAGGAGACAGTCTTATCTCTACAGTTGCAAGTCCAACAGCATTTGCTCAATGGATTATAACTAACAATAACGTAGTAACACCTATCACAAATGCACAAGTTGCAGCAGGAGCAGCAATCGATCAATCAAAGATCGCAAGTTTGACAACTGACTTAGGATTAAAAGCACCTAAAGCAACCCCTATATTCTCAGGTGATGTAACTACACCATCATCAGTATTAAAGAATCAAGGAATAGCAGGTTTATCTGGTGTAACAATAACAACTCCTGTTTCAAATTCAACAGGTCATGTTGTA…
>metag_c_000000100161
GTAAAGTGGGAAGTGGATGTGACCAACAAGGACATTGCGATCCTTAAACTATTCGGGGACGACGCTCCTTCTCGAATGTCTGAAGAAGCCCTTCGCGCTATGACTCGCAAACGTTACGCTCATGTTACTAACAATTATAACGCCCTTTACGAAGCCGCCCATCGGGGCACTTCCGGGTTATAAAATATGAAATACTCAGTATCTTATGAAATCTCAGACGACTCAGGAGGAGTACGTCACACTAGGTATTACGATGCCCTAACCCGAGCTACCGCGCTAGAAATGTTTCAAGCCACATGCGAGGAATCTCTTGCGGGGGAAGATCCTTCTGTATTGGAAGTGAAAAGGCTAACCAAGGAAGACGAACAAGATAACTCTTGACATTTTCTTCCTCTTAGG…
>metag_c_000000323029
CCCCCACCCCAAATTCCGCCACCCCAAATGCCACCACCAGTGGTAACACCTCAAGTATCAACTGCTACAATGTCCCCAACAGGATACTTTGCTGGCTTTACTGATGTTAAGTTACCAGAATATGAGTTAATAACTCCTCAAAGTTTATATTCCATAACAGTTAAAACAATGACTGTTGAAGTGGAAGAAAATCTTAAAGGTAGTTTAATAACCCCTAGAAAAGTTCCGGAACATTTGAATAAAGCACTCTGGCAATCAATTGTAAGCAAACCTGAAAATATTGTAACATATGATGACTTTCTAAAAAATATAACTATTAAGGATAGAGATGTCCTTATGTATGCATTGTACCATATCTCATATAAAGATGTGAGGAATTATGATGTAACATGTTTACAG…
>metag_c_000000227743
GTTCATGAACGATTTTGGATCAAACGCACCTGACTCCACTATGAAGTTAGATTTATTCTTTCCAGTGTTAAGGCTTGGTGAGACTATACTATCCATAATAGCGGCTTTGCCGTCTGCCAACCCTTGAGAACGAAGAATTTTTTCTATTTGACCTCGATATAACATAAACATAGCAACATCAGCAACATTGGCGTGATCTTTCCATATTTGATTCATCATATCTCCTGTAGCAAATCGATATATTTCTTCCTTCTGTTTCTTTGTAACTTTTCCTCCCATAAATTCACCCATGTCTTTTATTTGGGCTTTCAATCCTTCTTTAGCTTCTTTAACAGATTGTTCCTTTTGAGTTTTTGCACTAGCTTGATCTTGCTTAGTTTTATCATTAGCTTGATCAAT…
>metag_c_000000238823
CTAGGGCCGGTGGATCAGCGGACAATGGTGGATACCATGGTGATTGTTGCTGGAACTATCCAGTAGCATTGACAACCTAGGAGGCGCACGATGGCGAAAGTAGATCGCCGCGAACGACCGACACCTACACGGGTGGCACGTCAGCGGGATGTACCGTCCCCCACTTCGAGCAACGACTTTATGGTCGATTGTTGGAAGTTGGCCCAGCAGATTGCACACGGCTACTCCAGCGAGGAATTTACGCTGGCGGTTGCTAGTGGCAAGATCGTAGCGGAAAGGCTGCCCGGCCCGGTTCCCTTCAATGAATCCACCACGGTGGAGGAGGAGGAGATTGACTTGGCGAGCCTGAGTCCGCAAGTGTTGACGATCATGGAATCCTTGGGAGAGATCCCGCCACGA…
>metag_c_000000103198
ATGGCGACCCGATCCATCACTCCCCTCGAGGACTTGCAAGAGATGCTCTCAACGGCTCGGGCGACCTACAAGAAAAGCCTCGAGACCGACATCTCGCAATATTCCATGCAAGATCGGCAGGTGATTTATGAGCAACGCCAAAACATCCGCAAAGAGATGCAGGCGCTCGAGCGAAAGGTCGGCCTCGCGGATCCGGACATCAACGCTCTGGGCGTAAATAAAGTCGATTTTAGGAAATTCGGAGAACAATGATCGCACCGAAAAAAAAGAATCTTTGGAACCGAGCGAAGACCGCGACTCGGATCCTCTTTAATCAAGCTCATGGATACGATGCCGCAGTCAATTCTCGCACGAGAGCGAGACGGCAGGACACCCAAGTCCGAGCGGAACATTACGCCC…
>metag_c_000000299584
CATTGTAAGGCACTCACGAATAGCGTCCCTATTAAAGTAGGGCATCTTTCCAAGACTGCGTAGTTGTGTACGATTAAATTTATGTCGATGAAAAACGTACTCAGCTTCGTCCATGTTAGTCGCGTTAGGGTCTGGAAAGAAATCCCAGATAGATACAAACTCAATTCGAGGAACTCTTACGTCCACAGGTTTGTATACTCTATTTCCTTCTTCGTCTTCATCCCATCTATTCAGTGTCTTATTAAAATTAAACGGTCCTTTAACAATTCCTGTACCAAAGAGTGAGCATTCAAAAAGAGCTGAACGTAGCTCTGAAGAGCCGCTAGACTCTTCGATTTGGTCGTGAATAAGTTTTTCCATTCTCCTTGCTGCTTTCTGAGCAGGGTTTGCTTCTAAGGC…
>metag_c_000000078127
CGATACAAAATAACTACATCTCTTAATAGAATACATAGATAAAAAAACTCCTAAACTAACCACCAAGTAAGCACAATATAAATAATATGTATTAGGCTGACCTAAATCAAACCAATACTTATAGTCCGTCCAAAGAACTTGATTGTTTAATATATCAGATACGCACCAAAATAATAGTAAAGGTTGCACATCATAATACTTTAATATTTTAAATAGATATTTAAAATAATTTTTAATCATCAAACATTCCAGATGAATCATCAAACATATCACTATCATATGTTTTTGATTTAGATTTAGATTTAGATTTTTTAGAAACTTTTTTATCTGAGTTTCTGAGATCTTTATAAAGTTTTTTCATAACTACTTTTCTAATGTCTTTATATAGAGGAATTAATC…
>metag_c_000000310572
ATGTTCAAATCTATGTTCTACTTTACCTAACCCATCTTTTATTATGAGTCCTACCATTTTATTGATAGTAATATCTCTTTCGTGTGCTTGGAGAGCAACCCTTCTGAAATCATCATCTGTAATTTCTATATCAACTACTCTTTGGGGAGTTTCATCTTTACCAATTTCAACTACTGACCTAACCTTTTCAATTGATCTGATCCCCCTACTTTTTCGTTCTCTTTCCTTCTGCCTCTCTATCTCGTCCATATCATAATTGCTCATAGCGTCTTTCTCCTTTTTGTTTAATAGTTCTGCATAGGTTTCCATCGTTATATTGTCTCCACAGTTAATGCTTCATTATATAAATTTCTCATTAATGTATTCAATCCTGTTTTGTTATCTACGTTTAATGTATCA…
>metag_c_000000326518
GGGGCTGACTTCGCAATAAAAGTCCAAGCAAGGCACAATCTAATCCAGAGCCGCTTACATGCGGTCAATATGGATGCGTTAGCCATAGGACAGATGCTGGATTCGATGAAGCATGAGCGACTGGGCGACAAGACAGGGTTTCAGTGGATGGGATTTTCAAACTTCGAGGCCTACTGCTCTGCTCCTATTGACAGTGGCGGCTTGGGAATGAACCCACGCACAGCGTATCGTTGCCTTGCCTTTGCGCGCGTTGAAGCGGATGAGGATATCGAGCGCGCTGACCTCGTCCAGCTAGGCGCGACTAAAACAGGCATCATCAAGACACTCCTCGATAAGGCCGAATCCTCTGAAGCAAAGCAAGATATCGTCCGAACAGCCCGATCGCTTAGTCAGACTGAT…
>RIS_MAG_37_contigs_RIS_MAG_37_contigs_878
CTCCTCAGCAAACACCAGCTCTATCTGCTGCCCCGCATCTAACTCAACTTCAACTTCTAAAGAATCAACAGCAATCGCTACTGTAGCCTCTTCAATATCTGCAATCTCAATAGATTCCTCAGAGAAGGCAAGTAAAGACTGTCCTTCTTCAGGCTCATCCTGCTCCCATCTTTCAGGCTCTTCTTCCTCGACTATTGTAGCTTCAATCTGAACTGATTTTTCCTCATTCAAAACCAACAAAGAAAACTTCTGTTCGACCACTTCTTCTGTGGCCTCTTCAATCCTGTCTTTAGTTGAAGTAGACACATCTTTCGTTGGCACAGAAATCTCTTCAACATCAGCGCTGAAAGCCTCAATACCAGGTGGAAGGAATACGAGCACAGGGTCAGAAGTACTAGG…
>metag_c_000000206121
CTAGGTTTTCCACAAGATCATACTCAATTTAAAACTCTACAAGCAACAGGCTCAGATAGATTTCCAGGTTCAACAGCAGGCGCTTCTGTACCAGGTGTTGCAACACCAAAACCTCTTGCAGAAGGTGGTATATATTCCGATGCTACTTTGATAGTATTAAATAGTAAAAATATTGCTAAAACAGAGATACGATTTCAAAATGTTTATCCAACATCTATTGGAAGTTTATCGTATGATATTAAAGCAAGTGATGTTGATTACTTACAATGTCAAGCAAGTTTTAGTTATATGTACTACGATATGGTTCAAATTTCCACCACTTAAACCTTGACAAAACACCGAAAAGGTGATATAATGGTTATATTATGACATTAGAAGAATTACAACAAGCAGTTGATA…
>metag_c_000000262072
GTAATTGTTCAATACATTGCTGTAAGTTTCGTTTGCCGTGTCTTTTTTCTGTCTTTTGTTGCATGCGCATCCAACTGATATAAGGTTGGAGGTTCTTACGATTGCAGATAATTGGGGTAAGTTCTGAATGAGATCTTGCGCTCCGTTTAAGTAATTCGTTAGGTCTCTTGGCCCGGTAAATTTTATTTCATTATTGCCCATTTGCAGTTTTACATAGTTTGAAATAAACAAACAAAGAGAGAATTAAAGAAGCTGGGAATAGGATCAGATCATAAGCGCCAATATAAAAAACAGCTAAAGTCACCCATAAAGACAAGCATATCGGGCAAGAGAGAAGCTTCGTAAAAAAGTTATTATTTTCTGATAGTAAGAATTCTGGATAGCTTAAACTGGGGGAAA…
>metag_c_000000164203
TTAACCCTGATGTATTCCCCATACTACTCCATGTATTGCGGGAGTTCCTGATGCAGCTACCGCAGAAATTTTAGTTCGGAAATCTATAGGCCATGTAGTTTCAAAGACTTCACCGGCTGCAATCTGAAAGCCTGTCGTAGCAGAAGCAGTTTGGTCAAAGGCTACATAGACAACAATACTTGCATGGTCATTCTTTAATCTAAGGCCTCTGATAACAGCCATTCCTGGCCTACGTTTAGACTCTGATGCATTAGCAATTCCTGTCCATTCGTAATTTACCCCTTGTGCTCCATCAACATAGTCTGCAATAGAACTATCCTTACGTAATTCCACATGGATTTTATCTACATAGAAATCAATATTATGGTTAGTAACTGAAACAACAGCAATTCTATATGT…
>metag_c_000000214306
TACGAAGTCAAGTATAACTTGTCAGACCTCGATCCCAATGACAATGGTATGACCGGACGATTAAGAGTCGCCCTTGGTCATAATCCTAATAATCTTATTGCTAACTGGAACTTTGATATTGCTGATCCAGCATTAATTAATTGGACAATGAGTGGTGTTGATATACAAATCGTTAATGAAAAACTAGAATTTAGTTCTTCGGTAAATGGTACTGCAACATATACGCTTCCAAGTTCTCTTATTAAGAATAATCATTACGAAGTAACTCTTGATGTTGTCTTAGATACTCATAACATCTTAACTTTTCAAGTTGGACCAGGACCATCTGGAAGTCATCTACATACTTTTCAAATCACTCAAGCGGATGCTGATTGGTTACAAGAAGATATAACACGCACA…
>metag_c_000000249801
ACCACGCTGATGAGGTTCCTCGACGGCCAGGATCTACACTCCCGGTTCGTTGATAAGATAGTAGCCCACCTCGACATCATCACCCGAAGGAGCATGAAATGACCCAGCGCATCGCAGTTGCCTACACCCGAGTATCCACTAAAGAGCAGACTGAGGGGCATTCTATGGAAACACAGGAGGATAGAATCCACAAATTCTGCGACCTCAGAGAGTGGACCCTCGATTTTGCTTGTGACGACAGGGGAAAGTCGGGCCGAAAGGGGAAGTACCGGCCAGGGCTCAAGGACGCCATAGAACGAACTTGCCGAGAGGGGGGAGTCCTAGTGGTGGCCAAGCTCTGCCGGCTCACACGCAGCACTGAGGACGCCCTGGGCATACTCAGGAAGCTCAAGAAGCACG…
>metag_c_000000060036
TCACTCGAAAGATCATTAGAGGACATTTTGGATACAGGACAAGGAGGCCTAGGTGACATATTGGCAACACTTGGCACTGGTAGAATAGATGATTATCGCGAAAGAGTGCAGGATCCTGAGCGTTTAAAAGCAACCCATCAGGCGGAAAAAGACACGGCTCAGGGTATGTTAAATCGGGCAGGGGGAATACGGAATTTACAGGATGCAAGGGCAGATCAACAAAAGAGTATGCTTGCGGATTCATTGGGTATCAGTGAAGCACGGATTGAAGAACTGATGGGCGAGATGGACACAGAAGGAGAAATAGACAGTCGCAGGAAGGCTGGTGCGCTTAAAGATCTAAGCTTTATGTTCATGGATAGTCCTGCTAATCTGGCAGAAAACATAAGAGGTACTACA…
>metag_c_000000310546
AATAAGTCAGCAGAAAAAATAGTAGAGAATAAGATTTCTTTATCTCATAGAGAGATATCAGCAAAGAAATTATTATTCAGATTAACTAATAATAAAAGAAGTAAATCAAAGTCTTTTTCTATATACGAAAAAGCTAAATTCTCAACGTCAGTAGAATTAGCTTATAATAATTCGTATAGAAAAATAGACGTAGATTACGACACAACAGCTAATAATAGATTTAAAAAAGTTAATCTATTAATAGACGTTCCTCAGTATTTAGATAAAGCTAAAAAATCTTTATACTTAGATTTATTAAACTCAAACGTAGAGTTTATTAAAAATAATAAAGTATCTCAAGAGATTATAAATAATCAGAAATACTTTTCAGATAAAGTAAATAGCTTATAATCTCAGTAA…
>metag_c_000000333102
AAGTTCCCATACTGTTGCGTTCTCTTGAAACTCACCTCTTTTGAGATATTTCTTAACCAGAGGGTCAAACATTTTCTGAAGGTCTTTCTCTACTGCACCAAACTTCACGAACCTAGAAGTTTCTTTAAGGTCACTTATAGATGTCCACCTTCTACCTTTTTGGTCTAAATGACTCATCACATCACCCGAAGCAGACAATAGAACATCAGCATCCATCTCTAATACTGAATGAACACCACCCTGAGTTGCAACACCGATATCCATATAACGAGATTGCATTTCAAAAAAAGCAGATATTTGTTTTTTCTTTCCTTGAAGTCTAGCTATCTCTTTAACACCCTTTCCATCAGTTGTATGGAATACTGTGGCTCTAAGAGTGTCTGGCCATATTCGTTTGAA…
>metag_c_000000288848
CTAATGCCCGTTAAAAAAGACCCTCGATTAGCTCGAGCAGGTGTTTCTGGTTTTAACAAGCCCAAGCGAACACCAAGTCATAAAACTAAAAGTCATATAGTAGTCGCCAAGGAAGACGGCGAAATTAAGACAATTCGGTTTGGGCAACAGGGCGTAACGGGTGATAAAAATAAAACAAAACGGTCGGACTCCTTCAAAGCCCGTCATGCTGCAAACATTAAAAAAGGTAAAATGTCCGCAGCTTGGTGGTCAAATAAAGTAAAATGGACTTAGTACCGATAAAAAATGTGCGATCCTACGGACAATACTTTTGTAAGCTCTGACGCCCAATACGGGTTAACCGTCGTATTATGATAATGCGTAGCACCCTCGCTCACATCAACAATCCTTCCAAAATAA…
>metag_c_000000211436
CTTCAGCGCATCGCTGTTCTTCCACGCCCGACGGGCGACGTTGCTGGCGGTGCCAGTAGTCGGCGCGGTGATCGCCGTAGCGGTTCCCGTGCTGGGTGCCAACCAGCCAGCGAACAGCGCCACCCAGCGGGCAACCTTCCCCGTGTCCCCAGCGATGCGAGGAAGGGCAGCGGTGACCGCTGCGGTGATCTCGGACTTTCCGTACTTGCTCATAATGTAACCTTTCGTTGGTGGGTGCCACGGGCGATCCGTGCGACCCCTTCGGGGTCAACCCTACAAGTAGAATTACCGAATTCCTCTCCCTGTAACACAATCGAAGCTTTTCCCAATTGCCCCACAAATTACAGAACCAGCCAGATCCACCACAAATTACAAAGCTGCGACGGGGGCCGTTTTGTA…
>metag_c_000000268819
CTACACGCCAGTGGTTGAAACAGAACCAGCAGAAATGGAACCCGTAGGTGCATTAAAGCTGTTGTTCAACCGGACAATTGCGCCAATTCCAGCGGCTGCAAAATCCTGATTCTCAGGATCTTCAGTCCAACCCATAACCCGTAACGTCAAGCTATTGGTTGTTGCCAGAGAACTAATAGCCAAACGTCCCAGTGAAACACCTGTAGCATCGGTGCCCGTAATGCCCGTGGAAGTACTAGCATTCAAAAACACACTTGCGCGTGCCGTTGCTTTGCTTGTCCACGTCGCATCAGTCGCAACTACATACAACTGATTAGGATCGTCATTGATAAAGGCCTTAACGGGGTGGTTACTATCCGCCCCAGAACCAGGCCAGTAGTTGCTCCAGACCGTTTTCCC…
>metag_c_000000232959
ATGGTGCTATCCATATCTGCCGACTTAACAAAATCTGGAAAATTGTACCGTTTGGCCAGCTTTGTAAGCTCGGACTTGTTGATATCCGCAGCGGGATCCAGAATTAAAGAAGGGTTTGGCATCTTGAGTCTCCTAGACATCCATTCGTTGATAACGTACTCGGCAATCGCTCCTTACATTGGGCTAGAGCCGACAATTAAATATTCGGTTATGTCTGCGTGCCCATATTGTGGAGCACAGGCTTGGACCATTCACCAGGATAACAGAAACCTGGAAGAATGGCACTATTGCTCCCAGTGTAAAGCCACAGGTACGCTTATTGCAATGGCATCTGAGCGTTTAGGCATGACCGAAGTTGAAGCCATGACGTACCTGGCGGAGAAGTTGCAACGTCCATTG…
>metag_c_000000179376
AAGGATTCAGGAACAGAGGTTAATAATCTTTCAGGTCTTACATTTAATGCTATTGAAGATGTTGATTATTTATTAAAAAAACTTATGGCTGCTTTTAAGGTTCCCAAGTCTTTCATTGGATATGAGGAAGATATAAGTGGAAAGGCCACATTAGCTGCTCAGGATGTTCGTTTTGCTAGAACTATTGAAAGAATTCAACGAATTATGGTTAGTGAGTTAAATAAGATAGCAATTATCCATCTATATATTCTTGGATTTAAAGATGAAGAGTTGGTTAACTTTAGTTTGTCATTAACTAACCCATCTATGGTTTATGAATTGGAGAAGATTGGCCTTTGGAAAGAAAAGTCAAGTCTTGCAGACCAGTTGGTCGCGGGTAAATTTATGTCCCGTGAGTGG…
>metag_c_000000219523
CCGGAAGTTAAGAAAACCCGACACATTCCCCTTGTCTTGGAACAAGTCTTGTAGCTTAATCCGACTGTCTACCCGCGTTTCTATTCCTTTTAATACCGTCTGGTTACGCCCGGCTATTATCTGGGCGTCTGCAGAATAGACATCGCCCAGATTGAGGAATTCTGCTTGCTCGTTTAAGCTGCCTGTTATTTGTCCGATTAGCGCCTGATCGTCCCGAGCAAAGCCCTCACTGGTCACGGCTTCTTTTATTGATGCCAGGGTGAACCCACCGCTACTTGCTTTGTCTATTATATTCTGCGCCTTCTCGGTGCCGTACTTACCCCCTATGATAGACATAAGCATCGCCTTTCGACCATTGCGCAGCGCATCATGCGAAGCGGTCATCGCGACAGACCCTCC…
>metag_c_000000235694
TTCACTAAGTTCATCAAGAGAAAGGAGATCAGAATCAAGGTCTTCAAATTCATCTCCAATAGTTTTGTTTGTGAAATCTCTAAGCGCTTTACATTCCGAACTAGCCTTACACCATCGACATTGTAATTCCCCTGGGATAGCTGGTGCATTAGGATCTTCTGTCGCCTTTGCTGCTTTCTTAACTATCTTTGCATAGTCTTTAAGTTCTTTAGTTGTGAGTTCTTCCGTATGAAAATGGTTTAGCCTAGGTTGTCCTATATGGATAACTACATTTTTTATTTCTTTATCTCTATCAAATTCAAGTAAGGCCCCAATCGCATAAATTCGTCCTTGACTATTTTTAGTTGCCCAGACCTTAACTCCTTTTCCATATTTAAGATCGAACACGTGGAGAGTTTT…
>RIS_MAG_96_contigs_RIS_MAG_96_contigs_107
CCTGAACTCCCATACCCGTATCGTTTCATAGCTGACCTCGAATCCTCGTTGTAAAAGAAGTTCTGCAACGTCACGGAATCCAAGCTTGTATCTCAGTCGCCAGAAAACAGCGAGTAAGACAATATCGTTCGGGAACTGAAGATCGTTGAAAGCCGAACCTGAACGTTCGTTGAAACGCCGATCACAGTCTCCGCAGTAGAAAGTCCGGTAGCCAAGCGAGGTTCGAAGTTTTCTCTTGGAAACGGACGTGGAAAAGCAGTGCGGGCAAGACATTAATAGATCTCCTCAGCAAATGAGGAACGATGTTATTCTGCCCCGACGCTGAGTTCTGACAGAACCTACTCGGTGCCCTGCTACGCAATTCTGACTGGAGCCGTTCGTGAGTTCTCGCCCAAACAT…
>metag_c_000000043711
CCTGAACTCCCATACCCGTATCGTTTCATAGCTGACCTCGAATCCTCGTTGTAAAAGAAGTTCTGCAACGTCACGGAATCCAAGCTTGTATCTCAGTCGCCAGAAAACAGCGAGTAAGACAATATCGTTCGGGAACTGAAGATCGTTGAAAGCCGAACCTGAACGTTCGTTGAAACGCCGATCACAGTCTCCGCAGTAGAAAGTCCGGTAGCCAAGCGAGGTTCGAAGTTTTCTCTTGGAAACGGACGTGGAAAAGCAGTGCGGGCAAGACATTAATAGATCTCCTCAGCAAATGAGGAACGATGTTATTCTGCCCCGACGCTGAGTTCTGACAGAACCTACTCGGTGCCCTGCTACGCAATTCTGACTGGAGCCGTTCGTGAGTTCTCGCCCAAACAT…
>metag_c_000000248497
GATATTGAGTCCTTACGAATCCCTTCATTACATTCTAAGTATCTTCAACTACTAACAGAACATTCTTTGATCTTGAAAAAGACTCAGGGAGAACTGAACGTCCTCAAAAGAAACAAGTGGATTTACTATACTGGGAAAGCTACAGAAGAAACATACAAGGAACGTGGGGATTTTTCTATAAAATTAAAAAATAAAGATGAAGAAAAAACCTTTATAGATGCCGATAATGAATATCGGGAACTAAAAGGAAAAGTTGAATACTATGAAACTGTAGTCGATTATCTACAGGAAATAGTAAAATCTGTGAGTAATAGGTCTTTTCAAATTAAAAATGCTATTGAATGGAGAAAGTTCGAAGCTGGACTTTGATATTATCATCCATAAGAAGGATGAAGTCTA…
>metag_c_000000267296
TACATCATCTGGCTGTATAAGGAAAGAGACTATCGTTCCTTCTCTTGTTTGCCTGTAAGCATGTTTTTTGACCTCTATGCCTTGAACAGCTTTGGCTAATGTTTCTTTATCTATTTGCATATGTTGTAATCATAAATTTCATTCTGATTTCTCCTTGATTAATCTTTGCAGATACCACTCTGCTTTTTTTAAATCTTCGACACCATTTTTATCTTTGTATCGTGTTACATACTTAATAACGTTTCCTTCAAGCCAATCCATGTTGTATGAAAGGATAAAGTCTGTTACTTGTATTTGTTTTTTATAATAAGGCGGATTTATCTTGTCAAATTGCTCCCACTCTTCTTTTCTCCAGATTTTAGTCATTATTCCACCATCTTAAATGCTTATCGTTGTAAG…
>metag_c_000000300553
ATAATGGTGTGTGCTTAGATAATCGAGTATACCATAATGTTTCCGCCTATCATCTTTTGGGGCAATAGTATCTAAGATACCTGCGGAGACAGAAACTCGACCTGCAATAGGCAGTATACCAGCGATAGCACTTGTTGCAACAACAAACAATCGCTTAGACGGAACAAATACTGTTAATTTATTTAATAGAGGATAGATAAGACCATTGCGTTGCACATAAGCAGATGCAACCATTATACAAGCAAGGTATATTACGTACCATTGATTCGTAATCAACAGGCTTAACGCATCATTCCACCCTGTCATTCTCTCCCTCCAGTCTTGTTAGTATATTCATTAGTGAGCATAGCAAGATAGTACCCCTTGTGTACTGTATTAAAACTTATAACATATCTTTCA…
>metag_c_000000214561
TTGTTGCGGAGCGGCCTGTTGCGGAGCGGCCTGTTGTGGCGCATCTGGCACCGCAACTTCTTGAGCCTCAATCTGCCGCTTGGCATAACTCAGCCGCTCAGCTTCTAGCTTGTTCTTTGCAACTTCACCTTGCAGTTCTACCTGCGCATCAACATCCCCTCGTTCAATAGCGTTCTTAAGCTTATCGTTTAGGGATCCCTCTGAGAGTTTAAGGCGCGTATCATACTCTGATAAGTAGCCTTGATCGGACTGCTTTGCCCTTTTTTCCGCATGATCGAAGTTAGTCTTCAATCCTTGCGCATAATCCAACGCTGCTTTTTCGCGGCGTTCTGCTTCGCGCATTCGACTCGTAAGCTTATTGATTCTCTTCTTGACCCCGTCAGAATACTCTTCTGCAGC…
>metag_c_000000265431
GAGATCATATTTGCTAAAATACTTCTTCAAGACAAGGTGGATCATTATTATGTCAGAATGCAGGACGATGGTATGATATGCGATCCTTTACGATCTCGTATCAGATCAAAAAGAACAGAGACTGTTAAAATGAAGAAGGTATCAAAGGCTATATTCGATTTTTACATGATGTACCTTAATACAAAAAACAATATTTACATAATTAGAGCACAAAGGGGGTTTATCAATGGTTAAAAAGGGTCCGCTTGGGAAAGCAGAACAGTTTTTCATTAAAGAACAGCATAAGACTATGGGCCTTGATGATATGTGTAAGGAGCTTGATAGGGCAAAGATTCTTGTGAAGAGGCATATTGTTAAGTGTAAAAAGCAAGAAGATAAAGAAACCGAAGAAGCATTTAC…
>metag_c_000000198346
ACGGCGAAAGTAGCCACGATTGAAACAAAGATCAGAGCGATGATAAACGACAGAGCGTTGGGAGGTGTTACGGCACCGACTGATGGAAAGGTCCCGGGGGCGCAAGCGCTCACTGAAACGATAGCCGAGACATACATGAGAAGAGTGAGGAACTGGCAGGCAGCAAAGGCTGCGGGAAATACAGAGAAAGTCCAGCGCATCGAAGCTCTGCTCAACATCAACGCCCCAGCTGAGATGGGGTAAGGGGGACGCATGGCTACACATTTGAATTCGTTAAACACCTCGTTATTTCCACCACCGCCGAAGTTTAAAGCGCCCACAAAGTTTGACCCGACGCAGATCAACAAGCTCGTCGGCCAAGCGGTCCTTCCCCCACAAGCAAGCGCGAATACGGTCACA…
>metag_c_000000149319
TCCTGCCACAAATTTTGGTATGTCATCCGTCTCAACTAAAATCGCACTTGACAAAGCACCGTGATACAATAGACTTCCCCCTGTTAAAGCTGTTCTAATTCCTACATGGGTTATTGTATTTGTCACACCCGTAGAGGTTGGAAAAGTTATCACTGAGGTATTTGTGATTACCCCCGCCGTTACTGTCCATGCAGCACCGCCCGTAGTTCTTGCCACGGCTATTCGTGCATAACTTGTATAGGTTGCCTCTGTACCACTATCTGCATCTGTTGGATCTGTTATGTACAGGGCAATAAATAAACTCCCATCCGCTGCTGAGGGTTGCAATCCTGCCCCATCTCCAATAAGTGCTATCGCATCATTATTGAAGATTAACAATCCTAATTTGTTCTCTAAATA…
>metag_c_000000153427
GATGTTATTAACAAATTACAAGGAATACAGTGGGAAATAGATAATGATACGTATCTATCTGAAGTACAAACCAATCGTACAATGAAACAAAAACAATTTCTAAGGGTTCTTGATCAATACGTAGGGACTCATTTCCATTTCGTATGGAGATACGACTCCAGAGGAAGAAGTTACTCCTCTGGATATGATATTAACCTTCAAAGCAATGAATATGGCAAAGCCTTGCTATCATTGCATAACAAAGAGCTAATTACTGAACTACCTAACCTCTACATTGCTATAGCTAACCATGCCGGTAAGGACAAGTTAACTTGGGCAGAACGAGTTAAATGGGTATCTGAACAAAATATTGCAGATATAGAGTGGGAAGAGCCTATTCTTGGTAGAAAAGCAGTAAGA…
>metag_c_000000185148
AGGAGAATTAATTACCCTGTTCTTAGTCACTATCACAATAGTAGCTTTAACATTCTTTGCTTAATGAATAAACTAATTATAATCCAACAGTTCGCTATAATGGAACTAAAGAAGTGGGGACTCACTGGTTCCCACGACAACGACTGGTGCTTCGTGTGGGATAATAAGGCGAAGAGGAGGTATGGGCAGTGCAGATATAACAAAAAAGAAATTGGTGTTACAAAGCAGCTGGCCGTAATTAACTCAATAGAAGAATCAAAAGACGTTGTTCTTCATGAGATCGCCCATGCGCTAACGGGGTCGGGACACGGGCATGATGCCATGTGGAAGAGGATGTGCATCAAGGTCGGTGCGGAACCCCAACGATGCTACAAGTCAGAGCAGCAGGGTGGCAATGTT…
>metag_c_000000128741
ATTATCTTTTTCTAAAAGTCTTGTATTAAGATAACTATAGAAAGGTAAATTAGGGGCACCAGTAGGTCTTGAATAATCTTCAGATAAAAATAATGGATGCCTATGTGATTGTTCTAAATCTCTATACATCCAGGGAGGATTTGTAACCCTGCTTTGTTTTGTAAATGGTCCTTTCAATGTACAATAATCTACTTTTTCTGAATAAACTGTCCCCTCTTTTGGATATCCACGATTAATGCAATCATTTGTATTTTTTCTTGTAATACCAATTAAATCACTATCAATATCAATTGGTGTTCCACCCGGAACATATCTTAAATTTGCTCCCCATTTTTGTAATCTTATTGCTGGGTCTTCAAAAAAACATGGTTTGCAACCAGGTCCAGGAACATTTAACAT…
>metag_c_000000208125
AGGCAAATCCTGATCAATATGAGGATAAATCTCATGTGCATGTGATGTCTTCAAGAATCTCATATTAGTTAATAGACCATTTTTAAATAAAGAATAAAACTTCTTAGTATATTTTCCGACTGTATTATGGTCAGTGTAAAAAGCACCCCATTTATCATATTCTTGATTGTTGGAATATTCTCTCAGCTCTTCCTTTAAATTTGTCGTATCTATATCTAACTCATAGGCACAATAAGACATGTTCTTTTCCTTTTAATTTTATATCAGATGTCATAAATTTATATTTCTTTTTCGCTAATTCAAAAAACTCATCTTTATGTGTCCAAGCTCCAACCATTAACACTGAACCTTCATTGCCGTATTTTATCCAATAATCTACTTGCTTTTCATTTTCTTCAA…
>metag_c_000000231484
ATGGACCCACATAACACAAAAGCCGTTCATGGCATCGCTGCTATCGTCACTACCCTACACCGTCGCTTCAACTCTACTCAAGTCAAGGTGAACCCCTGCGATGATCAGGGACTATACCGCTTCAGCGGTCGCACTATCGTCAGCGTTGACGGTACGCTGACCGACTGCATCACTCAGACCGGCAGGGAGCCGGTAGAGTGTACCTCGGATCACCTGAACCTCTCCGAATCGGAGTGGCTTACAACCGCCTCGATGACGCTGCCCGGTTACGTCGTTACTCTGCCCGATGGCACTACCGACACGATCACCGCTGTACGAGGTGCCGGGTCGGACTTCGACCTTGCTGGGCAAGTGTTGTGGACCCTGTTCCATGACACTCATGGAACGGAACACTACCCC…
>metag_c_000000292656
TATATTAAAATACATAAAAAAAAATTTAAATATAATCCAAAAAAAATAGAAATAAATAAAAATATAATTTTACTTTTTGGAAAACCCAAAACAGCTATTTTTATTGATTATAAAAATGAAATAGGAATTTTATGTGGATTTTTTCTTTTAAAGAAAATAGAAAATGGTATTATTATTTTTATAAGTAAAGATGAAATAAATAATGAACAATTTGGAGAAATACCGAAATTTGTTTATGAAAAATATAAAATCAACCAGTTGGTGTTTTTAAATAAAATTCCCATATCCAAAAATATTAATAAAGGACCAGTAATACAAATTGTTGAAAAAACGCCGCCATGTAAAGAAATTCTTAATAAATTACATAATATTATTAAAAAATCAAAAATTAATGTTCAA…
>metag_c_000000309026
TATTCTCTTTTTTGCAATCTCAAAGTATTCAGCATTCAACTCAATTCCAATAAAATTACGATTTAGGTTTTTACAGGCAACTCCTGTTGTTCCGCTACCCATAAATGGGTCTAACACTAAATCTTGTTCACTTGATAACAAATACATTAATTCTTTTATTATTTTATACGGAAACACAGCAATATGAGAATTACCTATAGTTGATGCCTTTGAGGTTGTTATAATATCTCTTTTTAACTTTTTACCCTTAAAACGTATTATAGAAAATCCTTTTTTAATAATTTGACTATTTCTACCACCTTCTTGACCGCCATACGCTAATTTATGACATCCTCTAATTTTCATTCTTATTGTAGTAGTATCATTATTTTTATCAAAAATATCACTAATCGCATATTT…
>metag_c_000000058806
ATGTTTTTTTATAAAAGGAAAAAATGATATAAATTTTAATGGTAAATTTTTTTGATTAAGAATTCGCTGTATAGCAACATCAAAAGTTTTATATTCAATTATTTTATTATATGGTATAAAATCTTTATGTCTTTCTGTAATTCCAGGCTCATTTAATAATGGTTTGTTATGAAATAAAGTAACAAGCGTTAATAATACACTTCTTAATGTTTGACATGAGGTCCATTGTTCTCCTTTCCAAGTATTTAGAATAGATAAACATACTTTCCCATTTCTATAAAGATTAGGATGAAACCTTATATTATCCCCTTGAGTATTATAAAGAATTTGTGGCGGAGCAAAAGGATAATTATGTGGTATATTAATTTCAAAAAAGAAAAATCCATCTTCATATAATGA…
>metag_c_000000295915
CTAGAACAGATTAAGCGTAATAACCAAGAAACTGTGTTCAAGATACAACGTGACTTAACAAGAGTTCTTTTTAATATGGAACGGAGAGGGGTCATAGTTGATAGCGTGTATGCAAATGATGTTGCAGTAAAGCTAGCTACAAGGAAAGATGAAGTAATACAGAGTATCTATACCAAAGTGGGTAAGGAATTTAATATTAGTAGTACCCAGCAATTGGGGGAGATTTTTACAGACATGGGTATTTCCTCTCCTGTTAAAACCCCTAAGAATAAAGAATCATGGAGTGAAGTAGCCCTAGTCCAAATAGATAATGAACTTGCAGGACTAGTACGTCAACACCGTTCTCTTGAGAAGCTTCAATCCACATACATTAATCCCTACATAGAAACTGAAGACTTA…
>metatranscriptomica_k121_168914
GAAAGGGGTTGTGTTACCTACGGACTTGGGGCTGCTTTGATAATAAATTTAACTGACAAATTAGTTGAGGACAACGAGCAGAGTGGCGGAAGAGTTATGGCTGTAGTCCTAGCGTTACTCTCAGGTTATGAACAATCTGATAAAGCTTATGAGTCAGTACATAGTTCATCAGAGGCAGGTGGAGTTGTATATTCGGATGGAAACAACAGCATGAATGGTGGAAATGCTACAAGGGATACTGTAGTGCAAAGTTCACCTGGAAGTCCAGCTATGATATCTTCTACGAATTTCAATCAAGCACCTGCCAACAACGGACACTTTTTCGGGGGTACTTCGGCGACAAGTTCTGGATCCTTATTTACTGGAGGAGGAGTGGCAAAAGCAAACAATGTGGTATTT…
>metag_c_000000201841
AATGAAGGGGAAGTTGTCCCCCCAATCCTGCGCGGTGGTGGTGGGTGTTGTGACACAGCATCGACTGAGATTTAAGTATCGTTTGCCGTGGAAATCGACCACCTCCTTCTTATTGAATACCACAGGGACTGCGGCGTCCACGACCTTGTGTGTCATGACTGTGGACAGGGCCTCTTCGACTTCCGAGTGGGTGGCTCCACGAGGCGTCCGGCTCGACAACCCGTGGGCAACCTTGAGTCGAACCTCCACGTCAGAACGCTTGCGTGGATGGTACACATCGTGCACCTTCTCCCAATAGTTCTGACCATCAAAATAGAATGCGGTTATTGCTCCCCCAATCTGGGCCTGCTGATATAGTGACACGAACTTGGGGCCAAATATCTCACCCCAACTGAAAAA…
>metag_c_000000271407
ATCAGCACTGAGTCCCTTGAGGACAACATTGCGGGTGATTCTTTAGAGGATCATCTCGCATCAGTGATGGCTCGCCAGACAGCGAATGACCTTGATGACTTGTTCATCAATGGCGATACGACAAGCAGCAATGCTCTACTCAAGAGCCTTGACGGCTTTGTTAAACTTGCGTTAGCGAATGGTTATGTTTTGGATTGTGGAGGCGGTACGCCAATTTCACGTTCAGTCTATGATCGCTCACTTCGTAAGATTCCTAGCAAATACCTTCAGCGCCGCAATGACCTTAGGTTCATGGCGGGTCCGCAGTTGGTGCAGGACACGATATATCATCTTGGAGACCCATCCACTACGGTTGGTGGGGGTGCCGCTGCTGGCGGTTCCCCAGTCAATTCTAATATT…
>metag_c_000000200034
AAAGATGCCGCTGCAAAGATGGCGCATGAAATTGCGACACTGGCAGATCAGCAAGCGCACCAGCAAGTGCTGGCGCAATTAAAAGTTAACGCGGCAGAAGCTGCAAGCGGGTCACTATTTAAAGGCGGTTGGCGTCCATGCTGTGGTTGGGTCTGCAGCCTTGCCTTAGCATACACGTACATCCTGCAGCCGTTCCTCACGTTTGCGCTGCTAGCGTCTGGTGTAGACCTTCCACCACTGCCATCACTGGCCACATACGAACTGCTACCAATCTTGCTGGGCATGTTAGGACTAGGCTCTATGCGGACGTTTGAACGGTACAGCAACAAAATACCAAAGGGGAAATAGGCATGGGCAATTACGCATTTAGTTCAAGATCAGTTGGTCGCATGGAAGGTA…
>metag_c_000000177331
TATAGATGTATAAGATATATACTCATTCCCAAGTTTAAGCACTCCTGATGTAGGCCATGATGTAGCATTTAATAACTTAACTGTAGCACTTGTCGTATTAAGATCTTCTGCCAATTTAGTTTCATAAAAAATCTTTCTCCAAGTATGTATACCACTGCCTAAACTAGAGAAATCAATTTCAGTACCACCGGATTCAAGTGATATATTAAAGGAGTCTGTTGAAACACCAGTTACATGATAATAAACACCAGCAGACAAGTTACCCGGTAGTGTTACTGTAGATGAAACTCTAATTACATCGTTTACTAATAACCCATGTCCATCAGTATCAAGTTGTAAGATAGTATCATCTACTGCTACAAATGTTTTTTCAATTGGAGCTGTTTCAGATACTTGATT…
>metag_c_000000142236
GGGTTTGTTGTCGCTTGCATCCTTTTCGCCAACTGCAAAAACCATACCTTTAATAACCCAATCGGGAGCAGCGCCTGCACCATCATCAATGCTGTAGGACACTGTGCTACCTGCTGCCGGAATAGTGACGTTTGTATCAATAGCGAACGTCCTGTCTGACATTTGGATTTTATTACGGTCTTTTAACCATCGGAACTGCGGGTCGTCCGTTGCAACTTTAGCGACTTTAGCTAAGTAAACAAAAAACGGAGATTCATCAGGAGCTAAATCAGCGATTCTATCACTGAAATTATATAGTCTCCTTGATGGCACTACGCTATCAATTACCGCACCGGGGTCACCAAACTTTAACGGGCCGGGATTGTTATATGTTGCCATATTATATACCCTTCCTCAGTT…
>metag_c_000000098799
GGCGCAGCGGGCGCAGCGGGTGCCGCAGGACCGACTGGAGCAACTGGTTCTGGCGGAAGTGGCGGTTTAACCGTAACCTATAGAGGCGATAGCACTGGCGACTATACCGTCGCTTCTGGGGATGATGTCATTATTATTAATGATTCTCAAGAGATGTCTAGTATTACTGTTACTTTGCCCGCTGCTAGCAGCAATTCAGGAAGACTTTTATATATCAAACAGGGGGCTGAGTGTTACGCGACTGTGACTATCGACGGAAATGCTTCCGAAACAATCGATGGAAGTGATACCCTAGATGTATATGGTAGCGGATATACTATCGTTATTGTTTGCGACGGGTCAAACTGGCATAGCATTGCGGATGGCTCGAGCATGTAATTAAAGCCAATTAAGAGTTCT…
>metag_c_000000329598
ATGAAAAAATATAACATAAAGAATTATGTAAGATATAAAGAAGATGTTAAAGCATCACAACCTGAGATCAAAGAATTAGATGAATATGATAGAGATGATTTAATAGCTAAGTTTTTACCCTTAGTAGAGAATATAGCTCGGAAATTTTCAACTTCACAACAAGCATCAGGTGTTATGGACATAACTGATTTAATACAAGAAGGATCTGTTGGACTTGTTAAAGCAGTAGATAAGCTTGATTATAACATACTAAGGGCATCAGAAGATAAAGAGAAAACGTTAAAGTCTTTCTTTTTTAAACGAGTTAAAGGAGCTATTCGTAGAGCCGTTGACATAAACAGAGGGGACATCCGTATACCTGAGCATAAGCTCAATGAAATGCGAAGAAACCCTAAAGAC…
>metag_c_000000261080
TTTATCTTTTAAATATTTTATACTTCCTTTAAGCACTCCTTTTTTGCCACTACCATCTGCAAACTTAGCTATGCCACCACTAGCCATCATCATTGGTCCCATGATAGACATACCACCATCTTCGTATCTTTTGATCTCTGGAGTAGCTGCACCCATTCCTTGAATCGTGTATCCTTTAGTGCTTGAATATTCTTTTCCTGAATCTGCAAGTGCTTTTAAAAATGCACCAAGTCCTCCTTCTTCTTCTTCTTCGTCTTCTTCATCCTTCCCGCCAAAACTACTTAACATTTTCATAAAATCCATACCGCCATCGCCTCCATCGGCCATCATTATTGGATCCATGTTAGCTATGCCACCGCCTTGGTATCTTGTAATCTCTGGAGTGGATATACCGCTTCC…
>metag_c_000000224216
ACTTGCATAAAATGCGAGAGAAAGACGAGCAATGAAAATAATGATGATAATAATGACGATAACGATGCTATCTACAATAACAGTAGCATATACTCTCTACAAGAAGATTACTAAAGTAGAGGCTCAAGTATCTGAAATTGTAAATTTAGTCAATAAGCGTATTAATTCTTTAGAAGGTATGGTTGATGAGGCTACTGGACTAGCCAGTGAAACTATGAGCACCCTAACAGAATTTAATAGCATCGTAATAAGTTTGCATAAAGATGTCAAACATGTCAATCAAAAACTGGTTGATGCTAATAAGAACTTTGGTTATGTCAAGGGACGAGTAACACACCTAGAAACCAAGTTTGAAGCTGAAACAGCAAAAGTAGAGGAGAAGGCTAATGATTACATCAA…
>metag_c_000000311482
ATGTACCGTAGAAAGTCAAATCCCCGTCGCCGTCGCAATGGACTCGCTTTGAAAATGAACCCTCGTCGCCGTCGCAATGGACTTGCCCTCAAGGTAAACCGGGCAGGCCGTCGTCGTAGCTCTGCAAATGCAAAGAAGGCTATGAACCTGTACCATAGTGGCAAGGCAAGCAGCCTCAAGTCTGCCTGGAAGATGGTCAAGGCTGGAAAGTCTAACCCTCGCCGCCGCAAAAACTCTCGTGTCAAGGCGAGCCATCGCTCACTTGCCATGACGAATCCCCGCCGTCGCAAGAATGGGACTAAGAAGGGAATGACACGTAAGACAGGCCGGAAGGCTTACGCAAAGAGGCGTCGGAACCCGGTTCGTCGTCGCAACACTGGCTTTGGTGGATTGGCTATG…
>metag_c_000000129573
CCCATCCGTTCGTCGGCAGCCGCGACAACACTGATCAACGCGGCGCTGACTGACACGAAGGACCCAGACGCCGACCATGCGATAAAGACGCTCGGCGCGTGGTGGCCCGGCGAGCCATCGGTTGACCTGTACGAGTTCGCGCTTAATACGACGCTCTACGACTCGGCTCAGACGCTCGCGCCTTACGCGATCACCATAAACTTCGCGGTCGGTGCGATGGCCTCCGCGACGATCCTAGCACGCGGCAAGCCGAGCGCGGGTAGTGGGACGTGGCGCACGCGCGACGGCGGCGAGACGGACACGACTGCGGACGCGATCCGCAAGGGCTTGCACGACTTCCGTGAGATCAGCAGAAGCACCACGGAGATCAAATACGGCTGGACGATGGGACCCGACCTT…
>RIS_MAG_69_contigs_RIS_MAG_69_contigs_421
ATAGCCCATAACTACTCCTACAGGAGCAATTACTACACCTACTGAACGAAGAACCTCTTCTGCATAAGGAGCCTCAAAGTCTGCCTGTGTCAGCTTGACTATATTACTGATCCAACCAAAAGTTCCAAATACTACGACTAACAACCAAACAATTACAAAGGGCATAACTAAAACCTCTCTACAAAAAAGCATCTATAAGTAGATCATCCCTTTTGTCAGAGCATGATTCTACTAAATTATTATTACTATTCTTATTAACTCCATACTCATCCCACTCAGCATAATGAGCAACCTGCTCCTGAGCACCATGACTCTCTTTAGCTACTATTAAACCAGTTACTGAGTAATCACATAAGAGAACACTACCAGGATGAGTAACTCCTACATGGCTGATTATAG…
>metag_c_000000022390
ATAGCCCATAACTACTCCTACAGGAGCAATTACTACACCTACTGAACGAAGAACCTCTTCTGCATAAGGAGCCTCAAAGTCTGCCTGTGTCAGCTTGACTATATTACTGATCCAACCAAAAGTTCCAAATACTACGACTAACAACCAAACAATTACAAAGGGCATAACTAAAACCTCTCTACAAAAAAGCATCTATAAGTAGATCATCCCTTTTGTCAGAGCATGATTCTACTAAATTATTATTACTATTCTTATTAACTCCATACTCATCCCACTCAGCATAATGAGCAACCTGCTCCTGAGCACCATGACTCTCTTTAGCTACTATTAAACCAGTTACTGAGTAATCACATAAGAGAACACTACCAGGATGAGTAACTCCTACATGGCTGATTATAG…
>metag_c_000000184809
CGGGACATCGTAGTGGATTATACTCCACAGGAGAAGAGTGATACGAACTTCGCGAAGACAACTATTTTGGTGAAGCCGAATCAGACGCCAGTTTCAGCGGATGCTTCCTTGGTTGACCGTTGGACAACCAATCAGCCAAATCTTACTACTCTTTTCAAGGAGCCTACCTATGAAGAGTTGTCTGTTGTTCTAAAACGTTATCTTGATCCTAATTCTGCTGATGAAGATACTGGTGTAACTGAAACAACGGCCGCACCCACTACAGCACAGGCTCCGACTAGTGCTAGTGATACGGTTAAGTCAGCAGTAGATGAGTTTGAGTCCCTGTTTGCAGAATAGGGGGCTAGCTCATGGCTGTCAAAAAGAAAATAAAGACGCCAGATCGTGACGAGATGGCGC…
>metag_c_000000267754
AGGCTTGTAGTCTATTTTGTTCACTCTAAAACTTCTGTTTTTAATAAAAACTACATCATAGAACTTGAAATTCGCTACATCTGTAGGGCTTAAATTTACTTTCAAAGTCATAGTCCTAGTATTAGCGTTGTAAAGCTCACAAAAGTAAGGCTGCCAATAAAGACTAAACAAATTGTCTGTGGGAGAGGTAGTCGGCAAAGGAAATAATAACTGTTGCGCTCCGAACACAAAGTCACTAGACGTTGTTGTTGTAGGTATATCTGACAAATGGCTAAACTGTAAAAATTCATCTTCAAAAGGTACATTACAAGATGCAGGACAATTCTGAGATGGTACGCTATATGTACAACTTGCCAAAGTTTTAACACCATTGTCATAGAATATTCTAGGTGAATTATC…
>metag_c_000000225406
GGTGATACCGTGGTACATTCTAGTTGGGTATTCTCGGTGCGGAGGGCGATTCTTGTTCATGTAGTCTTTGTCAGGCTTATTACCTTGATGGTCTAGATGTTGTGTGCCGAATTTACTTTCTCCTACATTTTCTTCGTAGTAGTTCCAGCAATTTACTTCAGATGTGAATTCCTTGTCTATTAGATACTTGACAGGGTGCCATGTCATGACTATAGCGATCCATATCACCTCAGTAGATAAATTAGTTCTTGTTTCGGTAGATGTTTCAACAGGTATTGCTGCTGTTGAATCTTCAGCTGTCACATCCTTTGCACATCCACTTAGTATTGTTGTCAAAACGATAGTGATTATTGCAATCCATATCTTAGCCATTTTCTTCTATGCAACCAAAAGTTTCAT…
>metag_c_000000267775
TCATTCTTGTTCCTCTATTATACCATTAAAAACACACGTGTCTACACCAACTGACTCACAAATAAAAACTTCATTTGGTTGACTGTTAACTTCAACTGTTGTTATTGCTAGTTGGATTGCTATTATTGAAAGTATCATTACTATCATTCTACATCCCTCTCTTCCTCAACCAAGTCAACTAACTCACACACACTACCAGTACAGGCTAGTGTCTTAGTACCTACTGTCATATCTGTCAGCTCATACTTGCTAATCAAATCCCAATCAACAGACTTAGGCATCTTCTTTAGTAGTGCTGTGTACTCTTTCTTAGTACAGTCCTCGTAAGGTGCTTGCTGATATGAGTGGTCAGAGTGTGGTAGGAAACTAACACCTGATACTTCATCAAAGTGTTCATAT…
>metatranscriptomica_k121_323832
CAAGATTTCAAGACGAAGATTTTTCCTGGAACAGTAAGGACTACTGTCGCTACTTTTCCTGGATTCAATTATGACTTGAAGGAGAATTCCTTCGCAGGTATGTGTATGGCTCCTGTAGTATCTGATTCTGTTAATAAACAAATTGTTGGTTTCCATTTAGGTGGAAAAGATAAGCGCGGAGGCGCTACCAGCATTTTGCTTTCGCAGTTACAGCAAGCTGAAAAACTTCTTCGTAAAAAGGAAGGAGTTTTGATCGCGAAAAGTACAGGTACTCTTCAGACTCAAATGTATGGTGTAGACTTTCTTGAAAGTACTGACATTCATGCTAAGAGTCCTTTGCATTATCTGAAACCTGGTAATGTACTACAGATATTTGGATCTGTAACTGGAAGATCTATC…
>metag_c_000000264093
TTGTCTACTCCAGTTAAACTAATCAAGGTGGCCCTGGAAGTAGGGTCATTCATAGAAGATGAGACAAGGTTCAGAGCCTTTGCTAAAGAAAATGCACCTCTATTTGGTGTAGTAACTAGAGATCTCTCAAAGAGAACTACTAATTACAGGAAACAAAAGAGAGTACTTGTACACTCAGCTAATAAAGCAGGGATTGAGTGGCATAACTGGTTGACAGCAGATAAGACTAGACTAGGGACACTCTTAGTCAAGATGGTGTGTGATGCTACCAAGCTATTTGAGATCAAGAAGCATACCAGTGCTAGTCATAAGAAATTTAAAAAGGTGTACTGGCTAGAAGCTACTGAAGCTTCCCTTAAGTGGATAGACAATAAGAATAGTGTGTGTGAGTTGTTGTCT…
>metatranscriptomica_k121_106144
TCAGGAGATATTCCTCAGAACGCAGTATACTCGTATGTTATTACAAAACCCACAGAAATCACAGACAAGTATGAAATCCACGATACCAATAACACATCAATTACCGCAACTCTTTGGGTAAGAGATAAGTCAGTCTATGTTGGTATGAATTCTGCTACTGGCGGTGGATTTAGAGGAATTGCTACTGTTAATGCTAGTGGAAATCTTACTAACATTGCTGTAGATAGACCTGGACAAGGCTATAAGTCGATTGATTCCGTACATATAATTGATGTATCTGGACCTGGAGAAGGTGCTTTTGCTTCTGTAGTTACAAACCGTAGTGTTGGACAAGTCGTTATTGATTCAGGAGGCGCATCTTATTCTTTGGATACAACAATTAACGCATTTGATCCCAGT…
>metag_c_000000172767
GTTACGCCACTTGTAGTTGGCGAATGCTTTGTCAAGGAATATTTCTACTTGATCATTAGTCCATATGACTGAACGTGGTTGATGGCTACGCTTGGTTACATTCTTCATTGGATTATAAGTAATAAACTCTAGTGCTACGAAGTGATTGATCAGTACCGACAATAGCCTAGCGTATTGATTGGCATGGTCAGTGCTGATGTCCTCCTCCCACTGATCATACATCTCAGTACAGATCACGGTGTTCAATTTGTTTATTGATATATCTCCAATAGACTTACTAAACACATGACCTAAACACATAGCTTTCAAGTTGTACTCATAATTCTTTTGAGTATTGAACGACAAAGAATTGAAGTGCTTAGTGTTGAGGTACTGTGTCAGCAGTTGACTGAGCGTTGA…
>metag_k121_1689693_flag_1_multi_70000_len_4800
CTGAAGGGCTAGACCAACATCCTTGTTAGTATCAGAGGCTAGGGCACCCCCGCCAACGGCTGTCTGGAGGTGTATGAGTGGGTCTACTAGGGTAGTGACAGTCGAGTTAACAGTTGTAGTAGTACCGTTAACTGTTAAGTCACCACTAAGCTCTAGATCAGTTCCTGATACATGACTACTCGAGAAAGTAACTGCCACTAGGCTGCCACTTCTCCGTAGTAACTAACCTCAAGGGAGCTACTACTACCCGTACTTCGTATAAATTTAACAGAGCGAATATCAGCATCGCCCTTTATCGTAAGGGTGTCACCAACCGCTAATAGATGTCCTTGAGTTGCTGTAGGATCTTCCGCAATATCCCAACGACAAGCAGCATCCTCAACAGTTATAAAGACTTCG…
>metag_c_000000280791
CATTCCCATCTTGCCGATCTTCGCATTCTCCTGTTGCTGGACCGAGAACTGCAAGTTTTGCTGGTACGCTTCCAGCATCTTTTGGAGGAGATCATCGCCACCTTCAACCGCTTGCTGGATCTTCGGATTGTTCTGCACAATGCCTTGAAGCATCTGAAGCTTGTTTTGGGCGGCAGGATCAACTTCCTCACTGTATTCAGGTTCGACCCCTACCATCATTTTGGTTACATCAGATTTTATTTGCTCCTTCATCTTGACCGTTGCCTGTGCTTGCGGAACGATCAAGTCATCAGCGTATTCCGGCGCTATGGCCCTCGTCTGAAATTCGATCAACTTGGCGCGATCAATCACGCCGGCCATGTCCTGGGGAACAATATATTGGGCAATGGCGCTCAGCCT…
>RIS_MAG_69_contigs_RIS_MAG_69_contigs_452
AGTATACGTGACCCCGGCCCCTACAGTAGCAGTAAGAGTAACACTACTTGTATTAGTTGGAGCTCCAGTACAAACAAACATCTTAATTTGTCCAGTTGTAGTTGAATTGGCAAGAGACATTACTCTAGCAGAAGATGAAGAATCCAACAAAGAAATCGCATGAGTAATTGATGCGGCTCCACTTGCGGTTTCTGTCTTTACACTATTAAGTCCTAAAAATGTAGGGACTTTATTAAATGCATTTGCTGTTGTAATTTTCTTGTTTGTGGGACTTCCACTTGGATCATCGACAACGTGAAATAGGTCATCTGTGCTCAATGCGGTAGACGCATTTAGAGCGGTTATTTTCTTATCAGCCATTTTGTTTCCTTTTAGGCAATGTGACGGGACTCGTCACCG…
>metag_c_000000022231
AGTATACGTGACCCCGGCCCCTACAGTAGCAGTAAGAGTAACACTACTTGTATTAGTTGGAGCTCCAGTACAAACAAACATCTTAATTTGTCCAGTTGTAGTTGAATTGGCAAGAGACATTACTCTAGCAGAAGATGAAGAATCCAACAAAGAAATCGCATGAGTAATTGATGCGGCTCCACTTGCGGTTTCTGTCTTTACACTATTAAGTCCTAAAAATGTAGGGACTTTATTAAATGCATTTGCTGTTGTAATTTTCTTGTTTGTGGGACTTCCACTTGGATCATCGACAACGTGAAATAGGTCATCTGTGCTCAATGCGGTAGACGCATTTAGAGCGGTTATTTTCTTATCAGCCATTTTGTTTCCTTTTAGGCAATGTGACGGGACTCGTCACCG…
>metag_c_000000250230
GTTGATCCAACAGGTATTATCACATACCTTACACCAAATTCTACAGGATCAAATGCCACACTATACAACCAAACATATTACAAAGTGATAGATGACAACTCTGCCACTAACAAAGACACCACAAGGAACAAGATGGAAGTGAGACACACAGCAGGTAACAAGTACACTGACATCGTTTGCACTTGCACACTGGACTACGGTGAGCCTACAGGGCAGGCCGCATTTGACAACACGACAGATTTCAATGGCGACTTTGTATTTGATGAATTGGGATTGAAAGGTTATTATGGAACAGAGAACGGTTCAACTAACAAACTGTTAACACACGTAATATTCCATCCAGTACAGAAATCACTTAACAGACTGATACAGATCGACTACACTCTAAGGATACAATCA…
>metag_c_000000081862
GCATCTATTGAAAGTCTGGAAGAAGTAATGAACGATTTCGTTCATCTGCATTGCCATTCTGAGTACAGTCTTCTGGACGGGATGTCTACCCCAGAGGATATCGCCCGTATAAGTTCAAAGAATGGACAGACAGCGGCAGCGATTACCGATCATGGCACTATGGGCGGGGTCCTTAAGTTTCAAAATGCTTGTAAACAATATGGGGTTAAGCCTATATTTGGTATAGAGGCGTACTTTGTTCCAGATGTGAATAATGATGATATGGATGCGAAGGCGGAGAGATTTCATTTAATATTGCTTGCTAAGAACAATGAGGGTTTGTCAAAGTTATTTAGAGCAACTAAGACAGCGTGGGCAAATAACTTTTACTATAAGCCTAGAGTAGATTTCCCTTTGTTG…
>metag_c_000000327544
AAAGTGGATTCGAGGAGTTCTACCGCATTGAATATAATCGGGACTACAGACGTGGTGTTCGCAGACAAGACGTCGCAGACATATTTAACCGAGGGCAGCCTTGACTACAACGGCGAGTCATTCAACGCCTCGTTTATATTTAAGCCACCCTTGAGTGTAGAGTCCTGCGGGTGTGGATCATCAATTAAAATAGGATAGGAGATAATCATGTGGGCAAAGTTTCAAGCATTAAGTCCGAAAGCAAAATGGGGCATAACGATAGCGGTGGCAGTGGTGTTCGTACTGGCCGCAGTATTTGGCTCACCCTCGCCATCTGTTGTGGCGCAATAGGATGCACGGCGATAAAGAAAGCGGGGATAGTAGCGACGGGAGCAGCGTTGGGTGCGACTGCGGGGACTG…
>metag_c_000000316626
GATGTTGATTGGGGGTGGACTGAGGTTGCAGAGGTCGCACCAGAGACTAAAAGATGGTTGGAAGACTTTCCACACAAAGAAAATTCCTACAGACGTTTGCGGTTTATGTTATTGGAACCGGCCGGTGCTATTGTAGATCATAATGACTCCAATGAAAAAAGAGATAGAGAAGGAAGAACTAGAAACATTGCTGGTGCAATCAATCTTGCGTTCTATCAACCAGAGAATTGTTATCTGAGACGCACAGACACAAAGGAAGAGTTACCCTTTGAGAACTGCACGGGTTTCTGGTTTGACAACGGCGTAAATCACGAAGCCTTAAACAGTTCAAATGAGAACAGGTTTCATTTTATCATGCATGGGGGTTTTAATAAGGAACGTGAAAAACTCATGAGTCAA…
>metag_c_000000281653
ATCTGCTAAGGCATATAATCGAATATATTTACCAAGCTCATTTTCAAAAAGGTTCTCTACATCTACATGAGGCTCTTTGAATGGAAAAAATTCTTCTTTAGTTGGATTCTCTCCAAAGATATCTGTAACTTCAATCTCTCCGCTATCGGAAAGTCTAGAGACTTTACATATTCCTAGCTCGGAAAGTTTTATTGCAAGTATACAATTGCAAATGGTATTTTTACCACTTTGCTTTTTTCCAGCAAGACCAATTATCTGAGTCATGTTAATATTCCTTAGTTATAATACTTTTTTAGAATGTCTAGACGGTCTTCTGCGTCTACCAAAGTGTCTAAGGCTTCGCTTAGGTTCTTATATACATCTCCTGTTGAGTGATCCCCTATCCCAGCTGGATGGTCT…
>metag_c_000000247463
TCAGTAATGGAGAGTATCTGAAACTGAATTGTTTGCAGGGGCAGTAGGAATCGAACCCACGCACTCCGTTTTGGACACGGAGGGGAACGGTTTTGAAGACCGCTTGCCACCCAACTGACGCCTTGCCCCTATATGTTTATACTTTAAGTTTAATAATTTTAATGATGCGTTCAAAGCCTCATCTATAGAGCTGTATGTATCATCTAGTATACAAGTATGTTCGAGAGCATGATCACTTATCTGTACAGAAAATCTTTTACTAGATATTTGCTCAATAATAACTTCTAAGCGCCCGTTTAATAAAGTGACCCACTCTCCCATTATTTGTCTCCCTTAAAAGATTTCTTTTTCTCTCCGTGGTATTCATACGCATGCCCATATTTAACTAGAAGGTCATTT…
>metag_c_000000173619
AAACAATTATTATACTTTGGATGTTTTCCTGCTAACTTACAAGGAAGCAGTACTAAATTTAAGGCTTTAGTTTCAGCAGGAACGATACAGGGGGGTTCAATAGAAGTACAAGCTTTTAATGAACAAATAGGAGGACAAATATCTAAAAAATATACAATAGATTTAAACTGTCCTACTCTTAAAGGTTTTGAGCCTATAAGACTTTGTTGGTTGAATCAGTGGGGAACTTGGGATTACTACACTTTTACTCAGAAGTCTACTAAAATGATTTCAACTAAAGGTAGTACATACCAACAGTTAGAAGGTAGTTGGAATAAGTCATCTTATAAAATAGATAGTTTTAAAGGAGGTAAAAAAGCCTTCAGAGTAAACGCTACAGAAAAGATAACTATGAACACA…
>metag_c_000000215991
TTAAAGACTGCTAGACGGTCTATGAATCTGTTAACCATTGAGTGGGCTAACCGTGGGATTAACATGTGGACGATTGACGAAGGTTTTATAAACCTAGCTCAAGGTGTAGCCACGTATGACCTTCCCGCAGATACTATTGACTTAATAGAGCAAGTTATAAGGACGGGAGCGGGTAGTACTACTTTACAGTCTGATCTCAATCTTTCTAGGATTAGTGTATCCACGTACTCTTCTGTCCCTAATAAGCTTACGCAGGGTCGCCCAATCCAAGTGTGGATAGATCGGCTTAGGGATAACCCAACTGTGACGTTGTGGCCTGTACCCGATAGAGGTAGTGCCCTTGCACCTTACTACGTACTACGGTACTGGAGATTGCGGCGAATAGAGAATGCGGGAGCT…
>metag_c_000000204323
CTTGATTTGATCTAATTCAAATGTCAGGTTTACAGCCTTGACCTTACAAGAACGAATCTGTTTGATAAAGTAACTCTGCTCCGAATTAAAGTCTTCCTCTGTATATTTTGTACCATTAATGTTAATTACTTCTTCCACTTTTTTTCTCCTTCAAGTGATTCATGTTATGTCACATGTTTATTTATATGATTTGTTTTAACGTATTTACCCAGCAACATTCCTATTACAGACAGGTAATAAAACATATCATCTATTTACCAAGGAACCCCGGTGCCGGTCGCAGGCGTCTTGGATAACGTAACCTGAGCAGCTACATCGGTTTCAAGCCGTGTAACTTCGTCAGACCCCAGTGCTGCCTTTGCCCATGCAATTACGTTGGCCTCTGTCACGTCGGCATAT…
>metag_c_000000148112
CCCTCAACTCTTATTGGAGGTGGTTTAAGTGCCATATCCAATGGAGTCTTTGAGGAAGAATACCCAGAATATAAAGAGAGTGAACGTATTCCATATAAACCTAAAAATCTTAAGCTTATAGCAGACCCTAATACAGGGAAGCATAGGTATATTGAAATTCCTGATGAAGAAGCACAGCAGTCAAGGTTTGCAGCAGAAGGGGGATTAATTGGTTTAGCTCATGGTGGTAGTGTAAATCCTTATACTCACCCACTTGATGAATCTTTAGATGGACTACAAAGTTTATCATCTGATATGAATATAGGTTCCTCTTCACCACTGAAACCAATGGCACCAATGCAACCTCGTACTTTAGATGTTAATACAGGTAAGACTGCTGTTAATAATAGCGGACTAACT…
>metag_c_000000148769
TTAGAATCCCGCCGTTATAGCACTTAAAGCGATGTGCCGTTGGCGATGACCGCCAATGGGCGCAGATTTGAATGTTTCAGTTACGGCATTGTATGCGCTCCACATGTTGCGGGGCGCGAATGCATCGTGGCGGGGCTGATGCCACTCCTTATGCACCAAGGGCATCTGTCGAGGTTTGATAATTTCGTGACCATACAGCAAGCCGGTGTACTCGTAAAAGCGGTTATCGTCTATGTCCACGCTTTTCATCGACTCCATTTCCTCTTCGGCATGCTCCGTAGTGTCTTGCCACTGACCCAAAACGGCCCATGCAGCCTCTTCAACTTCAGTGACTTTATGAGGCGTGTGCTTACCAGACCAGTGCACATCGGCATCGGCCATCATATGACCATTGTTGCA…
>metag_c_000000115954
ATGCCTGCGAAAAAAATAACCATCGAGAACCTCTTCCTGTCGGGCGAACGATTCGCCGCCATCACCGTGCATTTCCCCAGTGCCGGGCACGTTGAAATCGAGGGCCGCATCCGGCAAGTGCCCAGTTCCCGTGGCGGAGCCAATTACTGGGTCAACCGCCTCTGCCTATCGTCCACAGCAGTTCTGGAGTCGGACGGCACAGAACGCTCGACTTGGAACGTCTACTTCCACGGTGAGGGAGCATAGCGATGACAATCAGCACCCTGTGCATCCCCGATCTGCTCGATGTGGAAGTTCGAATCGAATCAACCTGCGTCGTCGGCATCGACGGCGAGTTCGAGATTGATTCCATCGAGCTACTCGAATTCAACGGACATCTTCCGCATGATCTCACCGATT…
>metag_c_000000316035
ATCATCAGTATCTTTTATAAGCTTATTATACGCGATTACAGCGGCTCTTTTACTTGTATATGTTTTTATCTTTTTATCATCTACATACATTGACCACTTTCTACCTTCATTTACGGATTCTTTTTTATCTTTCTCATATTTGTCTTTAATTGCACCTATTTCAGCATGTGATTTTCTTTTACCGGCGGCTTGTTGTATTTTCTTCATTCCATCTTTACCATATTTCTTTACACCAGCTTTATATAAAATACCACTCTCATCTATGGATTCATTTGCCCTACGCATCAATTTTGCTATCTTTATTAAAATATCTCTGTCCTTTTTAGAAATAGATTTTAATTGTCTATCTTTAGCAATTTTATCTAATGTTTTACCATATTCTTTCGTTGATTCATTTTT…
>metag_c_000000135102
ATGTGTGCGACGAAAACCGCAAAGACTACCGCAAAGACTGCGCCCGCGGTGGTTAAGAAGAGGCCCGGACGCCCCCGAGTTACAACGGCGCAGCCTTTGACGAGGCGGCAAGAGCTGTTTGTAAAAGAACTGGTTTCCAAGGATGGGCAGATAACTATGCGCGAAGCCGCCGTTAACGCGGGCTACCCAGTATCCTCCGCGCACACTCGGGCGTATGAGCTGACCAACCACCACATCAGCCCGCATGTTGTGAATGCTATCCGGGCTTATCGACAAGAGTTGGACGAAAAATTCGGCGTGACCTATCAACGACACCTGCGCGACCTGCAATCAATCCGAGACTTAGCCCTGACTAACGGGGCTTACTCTGCCGCTGTACAGGCGGAGTACCGAAGAGGG…
>metag_c_000000090832
ACCATTAATAATCTCCTCAATTATGTCTGTTGGATCTTGGAAGTTCTCATCTTTAATGGCATCAACGACTGAGCCGTCATTCGGGCGAGTATCTTTAATCCCCGGTTTTTTAGTCATGTTAGCACGATGAACAGCATCAAAACAAGCCTGCGCTTGGTTTTCATCTAATCCTAATTTGACTAAGCCACCGACAGCAAAATAGCATAGATCGATCAAGGCATCAACCCTTTCAGCATCAGATTTGCTATCTTCAAACTCTTGGATTTCTTCTTTCAATGCCGCTACTAACCATTCTTCTTCCGGTAGATCTAAAGTTAGAATCATTTGTCTTGGGTCTGCGCCAAGAACCTCACGATTGAATTGATAGATTTCCATAATCATAAAGCGGACCTCCATATA…
>metag_c_000000269650
AGAGGTTATATCTACTGAGCCCTTAGCACGTATAACAGCGTCTTTACCCGCAAGAGAAATAACACTCCTACCTGGCTGCAAAAGAACATCGCCCGGACAGGATAACTGTATGTTTCCTCCCACCATTCGTAGCTCTTCCCCATTGCCACCTTGGATAACCACGGAGCCATCGTCTGTAAGCGTCATATGGCTCATGTTCTCGTAGTAATCTACTTCACCATGGCGGTGGTCAACCTTAAGGGTCTTAGCTGTAGGTCTTGGCAACCACATCTCCGTAGTTAACCTAGAGAAGTCAGGACGCGTTGTTACTCTAGATATCTTCGGAGTTATGTCCGCTTCTTCCGGGAGAATGTAATCCTTCTTGTGGTAATGGAAGGGATGAATGTTCTTCCAGTTAAA…
>metag_c_000000326820
ATCACCCTGTGGGTTCAAATTAGCTGACACTGGGTAGGCACGCCCACGCCAATCTAATGCATAGGGAAAATAGAATTTATCCTCTGATAAGTACCTCTCGGAAACCGAAAGTTTACTGGCTAATTGCATACGGGCTGAGTCATTCTTGTGTAACTCATCATGGTATATAGCCGTTTGTTTTTTCCATGCAAGCATACTCTCATCCGTAACTATTCCAGGTTTTGGTGGAGGTTCGGCATTGTATGCATTAGGTAGGCCACCAATCTTACCCCCATATCCCCACGCTTTAGTCATTAATAAGAATATAGGCTTATTGATTGCCCATGCTGTACGCTGCAGTGAATTTACAGCACCATACACCAGTGGCATGTCGTGATCCTCTAATTCAGCTAAGTATTT…
>metag_c_000000164575
GCCGCTTGTTTAGCGGGAGCCGTAGGCACAGGAAACGGAAGATCAGTAGATTTTTGCGGTCAGAAAGAGAAGAAAGTGGAATGGTACAAGGAGTACGAAACGGAGATGATCGTTGCTGGGGTCGTGACAGCAACCCTTTACGCCGTATCTCGATTCGACCTACCGATCCAGTTGAGAGCAACGGAGAGAGGTTATCAGATCGGCGCGATGAAGAAGATCAGCAAGAACCAGTCGATAGGTTTGAACTATAGAAATGATGGGTCATACATAGCCTACTACAGGTTTGAATTTTGAACGCACAACTTATAGAGCCAGAAGATATCCCTTATATATGGGATAAGGTATGCCCTCTATTAGGTAAGGTAACAGAACATAACGAAGGCCAGTTTGAGCCTGACG…
>metag_c_000000272059
ACAAGTGGCTTCATAGGCTTGTTCGTACTTGATGTACCTCGCATCAAAGGTCTTAACGGTAGCCTTGGCGACCTCAATAGCTATGCCAACAGCCTCATCGAGACTGATGAAGTTGGCGTGGGCCTTGAGTTTGTTCTTCACTGATCCGGGACAGCCATACACCACCGTCTCGTCGGGGATTAGTGACGTACTCTTGAGGTCTTTAACAATATCACACACATTGCTGTTGCTGGTCCCTGCACGTATGGTATCGTGTGGTAGATAGCACCGTGTGTCAACGTAGATGCCTGTGGTGGTGTCCATGTCAACAGTTGGCGATACCTCCCACCACTCTTTATCGTTAGTAGCGTAACCCCACCTAGATCGGGCGTCTTGGCGAAACAACAACAGCTTCGTAGC…
>metag_c_000000281529
GGTAAATGTATCAAAACATACAGTACATTGCATTTTTTGTGACTTTCCGCAAGCGCAACATTTGTCCACTACATCTAATTCTTTGCGACACTCTTCACATGCACCCGGGCAGTCAAAATGAACACAAGGGGTCGTTGTTTTACAGGAAAAACAACTGCTGCATATGTTTTCCTTTTTAAAAATCATCTTCAAATGAGCAACAGAATTTATAATGTCAAGTTTATCTTTTTTATTTATTTTATTGAATAAAATGGCCGATACCTCCCTATATTTATCATTTAAATCGGTGACCCCTTTAATTATTTCATTGGCTTTTTGCAATAGTTCTGTTTTCCTCTCTAACTCGCACGCCAATTCATCATTCACGAGCTCTATTTTAAATGCAGGGCAATTATTCCA…
>metag_c_000000312543
TGATACTACATGAAAACCATAACCTTGAGCTGTATTATAACCACTAGTTTGTGCTCCTATAATTACTGTTCCATCTTTCGTAATACGCATTTTTTCAGATCCACTTGTTCCAAGACGTAAAAGATCTGAAGCTGCATTACTTCCTGCGAGAGTTCCTATGTAAGCACCATTAGTAAAATGACCAACTTGTAGTTTTCCGTAACCACTAATATCGCCTGTATCTAATCCTATTTGGAAGGTTGTACTTGAAATTGAAAGTTTTTCTGTAGGATTAGTCGAATTGATACCAACGTTTCCTCCAGCTTCAAATGTTACAAGCTCATTAAATACACTTCTAGCATCATTAACTTCATAGAATTTTAAATTACCACTATTAAGCTGTATGTCCCAGTTTTTATC…
>RIS_MAG_94_contigs_RIS_MAG_94_contigs_364
CGTATGGAAAACGGCATGGTGCCGACACAATTCGAGACGATGGTGCATGAAGGGCCGCAAGACTTCGACCCCGACGCCGCGTTCGATTCATACTGTTCTGAAATACTTCTGTCGTGGCTGCATTTCATCTCGACCACGAATTTCGACTCACTCTTAAAGACGGAGACGAAAGGCATTCATTGATGGCTGTGCTGTTGGAACATACAATTTTGCGGCACGTGATGTCCACACCAGAGTTGGCAGAACAGATCGCTCCGTATCTCAAAGACGAATATTTCGAGTCTCAACCCTGCGCGACCATCTATGCGCTTTTTGGGGAGTTCTACGATAAGTATCACGCCGTCCCGTCATTCGCTGCGCTACGTCTGGGGCTCGATGATATACGGACGTTGTCGGAAC…
>metag_c_000000023657
CGTATGGAAAACGGCATGGTGCCGACACAATTCGAGACGATGGTGCATGAAGGGCCGCAAGACTTCGACCCCGACGCCGCGTTCGATTCATACTGTTCTGAAATACTTCTGTCGTGGCTGCATTTCATCTCGACCACGAATTTCGACTCACTCTTAAAGACGGAGACGAAAGGCATTCATTGATGGCTGTGCTGTTGGAACATACAATTTTGCGGCACGTGATGTCCACACCAGAGTTGGCAGAACAGATCGCTCCGTATCTCAAAGACGAATATTTCGAGTCTCAACCCTGCGCGACCATCTATGCGCTTTTTGGGGAGTTCTACGATAAGTATCACGCCGTCCCGTCATTCGCTGCGCTACGTCTGGGGCTCGATGATATACGGACGTTGTCGGAAC…
>metag_c_000000183915
CTTGAAAAGTTTCTGTCTAGACCTAAATCTGTATATGAAGAGTCTGAGGATATTGAAATATTGAGATTTTGTGAAATGAATATTCCAGTTAGAATGTTAGAACTTGAAGGAAGTCCAATTCATGTGGATACACCAGAAGATTTAGAACGTGCTCAAATTATAGCAAAAGATTACAATTAAAATAATATGGCATACAAAAAAGCGTGTAACTCGTAAGAATACCTTATGACAAATGAAAAGATAAAATATGAAATAATTGATAATGTTCTTCCTTTAGATAAGTTCGATAAACTTCAGAAAATTTTGTTACCTCAAGGGTCACCTGACCAATCTTTATCAGTACCTTGGTGTTATAGTTCTTGCATTGTTGCAAACCCCAACGAAAAAGAAATGACTCAT…
>RIS_MAG_94_contigs_RIS_MAG_94_contigs_143
CTAAGGTTTCCAAAACACGTGAACGGGTTCATACTTCATAATCTTGCCATTCATCTTGAGATAATTCTTAGCTGTCGCTTCCCCATCTTCGGTGACACGATTCGCCCCCGGCATATTCATCAACGCCATTAGAATTGTCTCTTTGTAGATGTAGCCGATCTCCTGCGCAATCTGTTTGCTATCCTGTTCCAACGGCAGAAACTTCTTCCCCACCTTTAAGTCCGCAATATTCCACAACAGATATCGTTCGTGATTGAGCCAGTCAAACGTATGCTGAAGTGTGACACGCAGAAACTGGTCGCGCCAGACATCATAGGAGGCAAACTTTTTATACGACTGATTCGCATCCTCTGAGTAGGCTTCCCGATTAAAATACGGCGGTGACGAGAACACCATGTC…
>metag_c_000000023874
CTAAGGTTTCCAAAACACGTGAACGGGTTCATACTTCATAATCTTGCCATTCATCTTGAGATAATTCTTAGCTGTCGCTTCCCCATCTTCGGTGACACGATTCGCCCCCGGCATATTCATCAACGCCATTAGAATTGTCTCTTTGTAGATGTAGCCGATCTCCTGCGCAATCTGTTTGCTATCCTGTTCCAACGGCAGAAACTTCTTCCCCACCTTTAAGTCCGCAATATTCCACAACAGATATCGTTCGTGATTGAGCCAGTCAAACGTATGCTGAAGTGTGACACGCAGAAACTGGTCGCGCCAGACATCATAGGAGGCAAACTTTTTATACGACTGATTCGCATCCTCTGAGTAGGCTTCCCGATTAAAATACGGCGGTGACGAGAACACCATGTC…
>metag_c_000000097478
AAGAAAGAAAAACCCAAGCTTGTGGCCGTGCCAGCGACCTTCGAGAAGGATGAGGAATTCGGGATAACGGCGATGCAAGCGAGCTTCGTGTGGCATTACACCGAAGGTGCGTGCAGCCAGACAGTTGCCGCCCGAAACGCTGGCTTTGAGTTCCCTGGTGCTGCCGCCAACAAGATGCTGAACGGCAAGAACTTTCCGAATGTCACAAAGGCGGTTCGCATTCGTCAGGACGAGCTGGCTGAGAGGTATGCGGTTACTCCGCAGAAGACCGGCACAATGCTCTGGAAGATTGCCGAGACTGCATTCGGGGCCGGCCACTACAACGCCAGTGTCAGCGCAATCAAAGAGCTGAACCAGCTGGCTGGGCTGTCGGTCAACCGATCGCAGAACATCAACATC…
>metag_c_000000240916
TGAAGCATTGGTGCCGTAGGTGCTGTTGGTGGTTACGGCACCCGTTGCAGCGGTAATGGTAATATCTTGAAAGCCGTTCTCAGAACGAACGGGGCCGTTAAATGTCGTGTTAGCCATGAGGCTTCCTCCTTACAAAGGTTTTATTCCCTAGCGTCGTGTAAGCGTCTGTTGGGACAGTCGCTAGGAATATGTAATCCCAAAAACTACCGGGAAGGGGTCTCCCCCCTCCCGGTATATTAGTCATCAGCCAGGAGAACCAAAGATACCCCGAGGATCAGACCAACCAAACGCATAGCGTTCGCGGGCTTTATACCTCACATTTCCGGTATCAAAGTCGCCTTCCATGGAAGTCCTAATCGCACTGCGATTAAAACCTTTAAGACCATTTGGAGCATCTGT…
>metag_c_000000123921
CCCGACATTTCTTCCTTCATGGTGATTATCAATGAAGCCGACGAAATTATGGTACAGTTGGAGTTGATGAAGAAACTCACAGCCCAACACAGCCCCTTCACGCTCATGGGGGGCGGGTTATTCCACCTTGCTTTTGGCGCTATATTAACCGGGTCAGCAGTCGGGTTGGGGAAAAATAAATGATTAAACTAAGCGTTTACCTCAACCAGCTCTTAGTGTCTTCCCCCAGAACCTGCCCCGCAATATCAATCTTATTGCGCAGGGCTTCTAGTATCTTCTCGTCAATCGTTCCCGGCGAAACTAAGTCAATATAAGTCACCTTATTAGTCTGACCAATCCGGTGCGCCCGGTCCTCGGACTGCAACCGTATCTCCAAGTCGTAACTATTACTGTAATAGA…
>metag_c_000000192684
CTGTCGGAAACCAATGAAGACACCATGCTCGCATCGGTTATCTTCTGGGCTGAACAGATCACGGCAGGTATCAACCTTCTAGCCGAACACTTCGACTACGTACACATCCCGTGTGTGGTAGGTAATCATGGGCGTCGAACCCGGAAGCCTCGTCACAAACTACGAGCCAAGGACAACTTCGATTGGTTCCTTTCTAAGACGTTGGAGCAACGCTTCATAGGGAACAACAAGGTCACCTTCGATGTGGCAGCAGGCGCTGATCTGATCGTTGATGTGCAGGACACTAAGTACCTGTTGACACACGGTGACCAAGCCAAGGGTGGGGGCGGTGTCGGTGGCATCTGGCCTTCACTGGTGCGTATGGTTTCAAAGAAGCGCACCAATGTAGACTTCGATTAC…
>metag_c_000000330174
ACCTCTGCTACTGGGAAGACTGAACAGGCTCCATTCACAGATGAGCAAAATGTAGAACGTATGAAGAAATTGGCTTCATTCCGTCCTGCTGAGGCTAGGAAATGGGGCGAGTCAATTTTCAAAAAGGCTGTGGAAAAGGATGCGAAAGCTGAAGAAGAGAAGGCTGCACCTAAAGTAGCCGCAAAGAAGCCGGTACAAGTTCAAGAGTCAGACAGGGTTATGCCTAGCGCATACCCTAAAGATTCGGGTAATCCGCTAGACGAGTTTAAAATGCCTAAATATGCAGAGAACATGCGTAGATACGTATCTGAGGGTCGGTTTAATGATATGCGTAGTCAAGGGGTAGTTGGTTTACCTCCCCCTTCGGCGTTTAGAAAAATGAAGAAATCGGTAACTAAA…
>metag_c_000000171931
GACTATCTTTTAAAAAACTCTGGGCAACGTCAGACAGCGGTTGACATGAGACTACTCGCACAGGCTCTGAAAGATGACGGGTATCCTACCATCAAGGCGGCAAGTGATGAGTTAGAAAGGCTCGGCCCTCGCGCAGTCCTCGCAGATCTTGGTAAATCAACGGCACGACTGACTTTTAAGGCATACACAAAATCACCGAAGGAGATAAGAAAAGGCTTTCAAGAAAGACAGCAAGGGGCTGGGGAACCGGGGTTCAAAACAGGTGGACAGGCACAAACGATTGACGATCTTTTAGGGAAAATTTCTCCGAAGTCATTAAGAGATACACGCAAGGAGTTATCGAAGTCTCGCGCTGGCGCTCTTTATAAAGAGGCAGAGAAAGCAAACCAGTCCATGATG…
>metag_c_000000180550
GAGATATTCCCCAAGCAGGAAGAATTACTTTCTGAGCGCGGTGATGTTGGAAGCTTTATTAATCTCCCGTACCAGAACGAGAAATATACCACCCGTTACGCTTTGAAAGATGGCGGCGATTCCCTGACCTTGAAAGAGTTTCTGAAGGTAGCGGAGAAATCTCGCCTGAGTTCAAAACAGCTATCGAAGGTAAAACTTGGAGGTTCTAACGAGGTCCTGAAGGACGGACCACCGTGCCTACAGAAGTTGACGGAGTTTGGCATACCGGAAGGTGGCCGCAACATGACGCTTCTGAACGTTGGGGTCTATTACAAGCAGTTCGCACCGAACGATTGGAAAGAACTACTGGAGAAGCACAACCAGGACTACTGCAATCCACCAATACCGGCGCGGGAAGTG…
>metag_c_000000334317
CTAGGTAACTGTTCCATCAGGCAATACTAAGGCAGTAATCTTTGTGGCAGCAGTCTGTAATTCCGAATAATCATCTTGACCCCCCCACAGTTTGAACGTGTGATTTCCTGTTGCTTGAACTCTAAAAATATCAATGGTAGTTTGTTGCCAAAGACTTCTAGCCCCACCTGATTGAGTCGCATCATAACTAATAAAAGTACCAAGCTGACTTTCATCATGTGCATCTTCTACATCGTGGAGAGGTTCAGAGTGGTATGTATGCATAAAACCTATTCGTTGTGAGCCGTTGTTCGTTTTTTTACAGTGACAAGTTGATATAACAAGCACAATAGAATCATGAGTTATATTCACAGTTGTTGATGTTACCGACACCCAGTAAAACGATCCGAAAGCTGACCC…
>metag_c_000000301898
ACTGCTATCTATAAGGCTTCGGCAATTACTTTGATTGATAGGATAAAGAAAGAAGCAATAGAACGGTACAAGGAACCCAAGTCTCTAGGAGAAGAGCTTGCTTCGGAATACTAACTCTGCCAAATAAATAAAGGAACAATCATGGCATTCGTAAAAATGCATTTACCCTGCACACTATGTTCATCGAGTGATGCAGCCGGTCTTAATGAAGACGGCTCCGCTTTTTGTTTTAGTTGTAGAGGATACATTAAAGATTACGAAGGAGTAACAGAAGAAAATATTATAGAAGAGAACGAGTTTGAAATTCACAAAAGGAATAAGAAGATGGAAGACTTTGATCAACCATCTGCTCAAACATCAACAGGATTCGTAGAGCTTACTGATCGTAAGATTAGTTTA…
>metag_c_000000309428
GGCTTGGTCTTCGTAAGGATTCATGTAAGAAGAGACGCTGTTAGGATCGAAGCCTTGTGCGTTGTACTGTTGAGCCGCAGGACCCTGTTGAGCAGTGAACGACGATCCCGGTTGATATTGTCCACCGGCACCACCATAGGCCTGCCCTGCTTGGCCAAAATATTGTTGCCCTTTAGGAGCCCCTGAATATCCGGCCAGAGCCCCTTGTAGAGCGCCCATCCCACCTGTGAAACCAGCCTGTGAACCGGCGGCGCCTTGCTGTAGAGCTTGTATCCCTAAGTTGGTTGTACCACCAGCTTGGTTCAACATACCCTGATAACCGCCAATACCTTGAGCAGTATTCATGGCCTGTTGCGTCATGCCGCTCAGTCCAGCAATCTGCTGTTGTGGGAGAGTGAG…
>metag_c_000000284438
CCGGAAGCGAAGAACCCGGTCTGCAATTGTGGTTGCCTTCTTCATTATAACAGCACCCGCTGATTGAAGCAATGCGTTGAGTGCTGAATGAGGGGATCTAATATATAGTGGCCTACCATCAATACCTATTAAGGTTGACCGTGCTTCCATGGACTTATTAATATCTGCCCGCAAGCTAGACAACGCAGGTGTCTTGCTAAGGAACCTACGCTTCAGGGCTCTCCCTTCTTCTCGGGTTCCCCCCACAATTTTACCAATCTTCTCGTCCCCGGCTCCGTAGCAGAAGGCGTAGATGAAGGTCTTTGCTTGGTTCCTTGTGGCGAGGCCTGCTGCCTCCTGATTGTTCGTGTGTATATCCCCCTCAAGTATGACCCTAGCGTATGTGCCACTGTCGTATCG…
>metag_c_000000155370
CTGTACGTATTCAATAACAAAGGTAAATGAACCTGCTGTAGTAGCGTTCACTGTGTTAGTGATGTTACAGAAGATGTTACGTGCAGCAGCTGCGTATTGAACAGAGGCTGGGGCTGTCGTGCCATCCTGTGTCTGAAGAATTAACGCAGTAACTGTTACGTTACCTACAACAACTGTTGTACCAGCGTCTAAGATTTCATCAGCCTGAGTAGCTACAATTTGTGCGCCTGAAGAAGATGTACCAACTTCGTAACCAATGTCACCACTGCCACAGATAGGTGCTGTAACGCAGAAGATTTTAATGTCGGTGATAACTGTACCTGCTGGCTGTACAAATGTACCAATAGTGGGTGAGTCACCTGCAGTTGAGTTAACTGTTACACCAGCAACGTGAGCTAC…
>metag_c_000000096688
ATGGACGCTGCGGGAGTTAAGGGTATGGCTTCATTGGCAGGCGACGCATTTAGCTATGCTACCGATAGTATTTATGGTGAAACCGCCTCCGACGCCGAATCCGCAGATTCTGATTCCACGGTTGGTCAAGTTGGTGACGCCCTAAGCAACGCCTATGGTTTTGTAAGTGATGCCGTAAGCGATGCTTATGGTTATGCAGGGGATGCCGTAAGCGATGCCGCGTTCTCCGCTGCCCAATCATTAGGATTAGCGGATGCGTATGGCAATGTTGCGCAGGCGTCACCCTTTTCTGTCACCCCTGGAAACATGGGTGCCGGACTTCAGCCCGCGCAACAACCTAGCGCATTGGTTCCGACAACCTTTCCAATAGATAACATTGGCCCTCTTGGAACGGTCACC…
>metag_c_000000303536
ACTAATTTTTCTATGGATCGTCTTGATTGCGAGCAGACTTATAAAAAAGGTAATATTGTCTGTTGTTGTTTTGCCTGTAATGATCGAAAAGGAAGTTCAACGCCGAAAGATTGGCGTGTCTACATAGAAGCTGAAAAGGAGCTGAAGAGAATTAATGAAGTGGAATAAGCAATATAAATATCCTAAAAGCTCACGATCTTTAATAGAGGGAAATCGTCACTATGATATCAGTAACGAGAAACTTCCTTCGGTGACGACTATTATTTCTCTAACGCAATCTGAAGAGAAAAGGCAAAGTTTAGAGCAATGGAGAAAAAGAGTGGGAGAGCAAGAGGCTGAGAACATTAGAGATACCGCCGCTGCTCGCGGCACGTTGATGCATTCTTTTTTAGAGTATTA…
>metag_c_000000099819
AAACAAGTGCTTATGCTTCAGGACTTTGAGACCTGGAGCAACGTTCGTCGAGATTATTTACCTTCGCAGTATCATACTATTTTTTCACAAATAGAGAAACACTCGAGTAAATATCACAAGCTTCCCACCTTTGAGGATTTAGAACTTAATCTACGCGACTCTGCAACTCTTGAAAAGCTTTATGCTATTCAGTCTGTAGAGGTAGAAGCAGATGCATACATGCTTCTGGAGTATCTCAAGAATGAGTATACTCAAAAAGAAGTTCTAGACTCCCTAGAGAACTATGTAGAGAATTCTGTGTCTTTTGAAGATGCAGACGAAAGTGTGTCTCACCTGCACCAGATTGTTATTGATATAGAAGACAAGGTAGACCTGCAGAAACCTGAAGAGAGTATGCAG…
>metag_c_000000185064
TATATCGTTCACTGTGGAGACTTGGCACATACCAAGACACAACTCTCTCCAGAGTATTTTAAACTAGCCACCGAGTTCCTTGACAATCTCGCCAATATCGCTCCTACTCATGTTATCCTGGGCAACCACGACGGCAACCTACGGAACAGCACGAGACAGGATGCGATCACTCCTATCGTGGAAGCGCTCAAGAATCCCGGACTATTTCTCCATAAGTATTCGGGAGAGTTCAAACTACAAGACGACTTGACCCTTAACGTTTTGTCAATCTTCGACGAGACCAACTGGCAAGACCCCACCGATACTGATGCTATTAACATTGCCCTCTATCACGGAGCAATCAATAACAGCAAGACTGACATGGGCTGGATCATGGATCACGGCGATCACGACATCAAA…
>metag_c_000000229128
GAAGCTACTACGGAAGAACCTGTAGCAGTAGAAGCTAAACAAGAAGAAAACCTTAGCCCAGAAGAAAAGACTTACAAGAAAAGACACACGGATGCTCGTAAATACATAAACGAACAAGACAATAGGATTAAAGCTTTAGAAGAACGGCTTAATAATCCTGATCCTAGTGCAGGTATGAGACCACCTAAGTCAGACGAAGATATAGGTGCGTGGGCAGAGAAGTATCCTGATGTAGCTGCAATAGTTGAAACTATAGCTGAGAAGAAAGCGCAAGAGAAGTTTAGCCAAGCAGAAGGTAGACTACAACGTATAGACGAGATTACTGCTGAAGCTGAACGCACTAAGGCTGAAACAGAAATACGTAAGGTTCACTCTGACTTTGATGAACTAAAAGCTAGT…
>metag_c_000000236151
GCTGACCTGATGGGCGTTTGTATCCGGGAGAGCTTCGCGGCTGTGTATGAGGGTAATGATTTCATACAAGAGATATATGATACAGTGTCTACATTACTGGATGATACGAGCCAGGATAAGATGCCAAGCCTGCCCTCACGGGGGAAGCTAGATATAGGGAACGTAAGGCATTCTGATTACTTTTTTGCTTAGGCGAAAGTGTCGGAGTTCCCCCGTATAATTAATTGTCTACGCTTTAGGAGGATATCCATTTTTACTTCAAAAAAACCAAGAGGAAACAATATGAACACGGCATATGAACAGCTAATTAATTGCTCCGAGGACGTGGTTAGTAATGCCATGTTCAAGTGTATAAACGTCCTCCAAAACTACAGAGGCGGTGAGCAGATTGCAGTGTGC…
>metag_c_000000307032
AATCTCAAGACTGAGGGAGTTTGTGGTTGGTGTTACGAAGGTGATGGTAATCGCGATTTCTATATCGATGTTGAGAAGACTCTTGATGATGAAGAACTGGTTGAGACTGTGTGTCATGAAATGGTACATGTCTGGCAGGGTGCTACTCGCAAGATGAAAGACCTTGATGGATTTCGTAAGATGTACATGGGTAAGGTCTATGATGACACGACTGCATATGATGATGAGCCTTGGGAGATTGAGGCATATGCAATGCAGGGTGGACTATTGGAAAAATTTAAAGAGGAATATGTGATATGAGTAAGATGAATAACTGGATGATGGACATCGAAGATTTCTGTGATGGATATTTTTATGGTGGTATGAATGATTTCACCATCGATGAGGTTGTTGAGGATG…
>metag_c_000000167950
CTATATCATCCATATGTTCAAGCACCGGGCAGAACAGGCTATAGTATTGGTAATGTTTGCTTTGGAGACATGTACCATGAAATAGTCAATGCTCTTCATACAATGAATTGGACTGCACTCGACGCATATTTAGCTCAATGGAGTACTCTGTTTCTTTATGGACGCAGCACACCCCTAAATAATCTGCATAATTCACATGTAGGCTATTTGCCAAGCTATGATGTACCAGAGACAGAAGGATTCTTTAGTAAAGTTCATAGTGAGATTAGTCATACATGCGAACGAGTACTAGAGCAGCATTATATGAATAATGTAGACGAAATGAATAAAGACTTTTGCAGCTCTTGTTTAATGCAGAGTAAGTGTAATTTGTATTCAGAAACTATATCACAAGTGACA…
>metag_c_000000115745
AAACACCGAGCGGGCCCTATCAGCATTGTCAAAAGTAGCAACAATCAAATTCTCATTATAATTGCCACTCATTTCTCGAATCTGAAAAGCATCCTTAGTATCTTCGAAAACGTACATATCATATTCCTTTACATTATTATATCTCAATATAATTTTTTGAATTTATTATTTTTCTGTGCATCCTCATTCCTCATACCAAATTCCGTATTATTCATAACGGGAACGTCATGAATCAACTCTTCTTGTGCGCTATTTTCTACATCATACAACCTCATTTTAGCTCTATCAACACCCACCACAAATCTTTTGTTTGCTACTGGATCATTAAAACGATTTTTCAATTGTTTAATCATGATTTGATTTAGGCCTTCTAGCTCATCTGAAGATACTAAGGCCAAC…
>metag_c_000000085998
AAGGATGTCGTCAATGTCAGTCGGGGTGAAACCGGTGCCGTCAAGACTGTCCAAATCAATCAAGACTTCAGCGAGCATGGCGTTGTAGTAGCCAGCCTTGTCCGCCAACCGGTTGTCGGCTAGCAGCACACGGCGGGCGTCTTCATCCTCAACGTCAAGGAAGACCACTGGGACGGTGTCCCACCCGAGCGTCCTGATTGCTTGCCACGTGTTGTTGCCCTTGAGGATCAGGTTTGACGACTCCTGCACAATCAGGGGACGGTAGATGCCGTTGACACGCAAAGACTCTGCGATAGCGCCAATGTCGCCTTGGCGGGCGTTCTCAGGGTGAGGGGTGAGGTCTTCAACCGGAACCCAAATGTAGGCATCCATGCCGACATGGGTTGGTGTCTCGCCTGA…
>metag_c_000000334942
AGCCCCTCTTAACCCAAACCAGACTCTATCTGGCGCTCTTTTATAACCAGTAACTGTACCAGCCAGACCTGTTTCAGCAGAAGTTGCCCTCTGACCAACCTGCATTGCACCATTAATCACTATATTTCTGTGACTCAATGGTGTGGATGGAACAATGTCTCCTGAGAATGTTGCAGTACCAGTAGTAGTGATTGCTCCAATTGATAAATTTCCTGTAATCCCTGCACCCGGAATATCAGTAACAGTACTCCCCATTGCAGGTTCAGCAGAACCCGATTGCGTGAAGACTGTTTTTTCGTTGATTTTAAAGTCACCCATATTTCTATCCTAGAATTGATTAGCCAATTATATTAAGCAATGCACCTGAAGTAATGTCAAGGTCAGTTGTTACATCCAGAC…
>metag_c_000000214458
TTGCTAGAAATGCACTGTGTTCAAGATCTTACTGGATTTGAAGATGAAGATGGCGTTGCACTCCCATATGTAATCACTATAGACAAAGCTAGTTCAACGATACTTTCTATCTATCGTAACTGGGCTGAAGAAGATCCGCATAGAATCAAGAAACAACATTTTGTGCATTACGGTTATGTCCCTGGAATTGGTTTTTATAATCTTGGTTTGATCCATATGATTGGAGGATTAGCCAAATCTGCGACCAGCTTGCTTAGGCAGTTAGTTGACGCAGGTACACTATCCAATCTACCTGGAGGCTTAAAGACTCGTGGACTCAGGATCAAAGGAGACGACACCCCAATCATGCCTGGGGAGTTTAGGGACGTGGATGTGCCAGGTGGTGTCATCCGTGACAAC…
>metag_c_000000114683
AATTGTATCATCATGTGCCATTTTTGAACCAAAAGTAACAATTTCGTGTATTAAATCAAACATATTATCCCTCAAATATACTGTTCCAGTACTAAACCTGCCAGATAAACCAGAATAAATTTTATTTCTCTTTTCTCTTCCTCCAGGCTTCTCAGGAATCACAGCAATATCAAACTTATTCTCTATCCTTCTTCTCTCATTCAGGGATTGAAAGACTGATCTGTTCATAGCAACATCTTCAACAGTACTAGATACACAATGATATTTCTGGTGGAGTTCCATTATATAATCAACGACTCCTTTCTTCCCAATAATATTATCACTTGAGTCTCTTGCCCCCACAGTAGGGATTGAACGATGCCTCTCATACTCTAAAACATAAACATTATTATTAGGATC…
>metag_c_000000292641
AGTATCATCTGTACCTGAAACATTGTGAGTATATATAGAACTGTCAGCAGCAAAAAATGGAATACCATTAAGAGTAGTAGCCCCTGCGTCTCCAGTAATAGTAACACCAGAAGAAATTGTAACAAGTTTAGTTACATTATTATGTCTAATATCCACGCCACCATCATTAGTAGCCTCAAGCATAATTTCATCATTAGCAGCGTTCATCAATCTAACAGTTTGTCCTGCTATATTTAAATTACCTGAACCACCACTTTCTGCAATAAGAGCATTAGTACCATCAGAACTAATTTGTAAATTATTACCATCACCAAAGTAAGCAACACTATTATTAGCGAAAGTTACATTACTACCAGATAAAACATTAAAATGGTTAGCAATAAATTTAAAGTCATCAGC…
>metag_k121_3043716_flag_1_multi_60000_len_3740
AGTAAAGGCACAGCAACCAGCACAGCAACAATACCAGAATGGCAAAAACAACAACAGCAGCAAGTATTTTCTGCCGCACAAGGATTGTCTCAACAGCCATTTGTACCCTATACGGGGCCCAGGGTTGCTGGGTTTAATCCAGATCAATTACAGCAATTTCAAGCAACTCGTGGTTTGGCAGAAACAGGGATGCAGTATGATCCTTTAACTGGATTACAGGGATTAGCTCAACAGCAAGCTCCTCAAATTGGTCAAGTGGGTTCTCTGCTTGGTGCTGACATAGGTGGGTATCAATCACCCTATCAAACACAAGTTATTGACCAAACAATGTCTGATATACAAAGACAGGCTGATATTGCTAGGGGTTTTTCTCAAGACAGAGCCATAGGAGCAGGCGCT…
>metag_c_000000142741
GATTTGAATGAAAAAAACTATGTTCATTTTGCAATGAAATACTATACAAATATTCAATGCACTTCAGTTGAAGAATTCAACGAGGATTTGAACAAGATAAAATATGTAAAGAGATTGTTTAATCGATTTCTTGAAACTGGTGAATTACGTATCAATCTAATAATGAATCATTTGATTGTAATATACAATGTGTTTGATACAGAGGCCGCAACTCGTATGTTGTTTTTTAGAGTGGAGAAAAAGTTTTATTCAATATTGAAACCATTTCTCCTTTTCATGGAAAAACTACCAGAAGTTGTGAAAGGCATAAATGGAAACGATATTTACACTAACGACATCCCTTTGAATGAATCAACAATCAAAGAATTACGAAAGATAGAATAATGGGTGTAATTGCAT…
>metag_c_000000309423
AAAGTAGGTCTTGGCTTTGTCCTCGTCCGTCCAGGCTCGCCGTAAATATATCTCATCTCTTGTTTCAGCTTGTTGCAGATGGTGAGCAAACTCTTCCACGTATTCGTAGAACTGCCCGTCTATATTCGAGTCCTCTGAGGCCTCTATGATGGAGCCCTCCGTCTCGGTCATGTTAGAGAGCAGCCCGTTTAGGCGTGTCTCCCACTGGACCTTGCTGACCGTTGGCGGGACGTAGTTAAGCTGTTCGATGCAGGCCTTCTGAAACTTGGGCTGGAGCATGAGGCTTTCCGTATCAAGCTCGACAGGGTGACTGTTCACGTCGAGAAACCATAGCGGCGGGTTTGAATCGTACTTTCTCAGGTTGCCCATCGCTGTATTTGTGACGATGGACTGAACCCC…
>metag_c_000000146240
AAATATATGGAGGAAAAATTAAAAATGGTTAAATTTCAAGAATTAATATATCGTTTTAAAGAACCATCATCTTATTCTGCTATTGCAGCAGTATTAGCTATGATAGGTGTTATTATACCAAGTGATCTATGGCAAAGTGTTGTTATGATTGGTTGTGGTGTAGCAGGTGCTGTAGGCTTTTTCATGAAAGAAAAAAAATAGTAAGTAATGGAAATGTTAAATGGCAACATCAGGTACATATAATTTTAATTTAGATATAGACGAAGTAATTCAAGAAGCTACTGAGATGATTGGTGGTGAAGAAACACTTGGACATACACCTGCTTCTGCGAGAAGATCAATTAACTTAATGTTAAATGATTGGCAGAATAGAGGTATATCTTTATGGTCTATAAATAC…
>metatranscriptomica_k121_77476
TTATAATACTCTCTTAGGATTCATGTAATTAGATTGTGGTAGTGTCATGTTAGCTTGTATGTTACTAGGACCATTTGGATTCTGTTGAGACATAGATTTATTAAGTTGTGGTCCTTGATTAGCATCTTTGGAATACTGCATACCTGCACCTGTAGTTGCACCAAAGTATGTAGGAGGTTGAGATACTCCAGTATTTACATTCTGTAGATAGGTGTTGTCCATTAACTCAATGATGCTTTTAATATTAAATTCTTTCACGCATATATTTCCTTAGTTAAAGTCTACCCAACCTGTACCACTAACATAGCCTCTGTACTTAGACGCACTAGCTGCATACACTAAATCACCATCTTCAGGTCTACCAATTGTTCCTACTGTAACTACAGTTCTAATTCTAGT…
>metag_c_000000113255
GTTCTGAACAAGTGTATTATTTAGTAGTAGGTTGTTGTATACTTCTGCTGTAGCAGTATCTTCTTTCATCAGTTTAGTAAGTGTCATCGCTGATTCCTGTAGATGTTTTAATATAAAGAACTGCTCATATGATACATTTGATGAAAACCATCCTATGATATTTTCTCTTACGCCCTTAGTAACCTTATTCACCTTATGCGGAAAGATAATTGGAAATACAGCCGCTTGTCCTGCTTGTAACTTAGTACCTATTTCCCCTGCTTCTGTTTTTACTACAAACTCTCCACCTTCATAATCATCATTCAAGTTAATTGAGAACCCATAGTCATAGAAAACATTGTTAGACTTTGGTGATGCTTTGAACGAGTCTATATGATAATCGTAAAAGTCTCCTTCAAC…
>metag_c_000000298876
AATCGAGGCAACGCAGAAAGTTTTTTAATCAGTGCAGAAAATAACAACAACGGATATTGGGCGGATTACTACGCAGAATTTGCAGAACCACCCGCACAGTTTAATGACCCATATATTAGCCCTATAATTCTAAATATTTTAAAAAAATACGAATTACATTATGAATGGGAATCCCCCGGCGGACTGTCCGTCTGGGTTGACTAGTCAACTTTATCTGTCCCCTGAGTGTCGCAGGGGCCGGGTGGATGTTGATTTACAACATCAATTATTAGCGGCCCTGTGGCGGGGCAGTGGAGGGAATATTCAGGAGTAAGGTGATTCCAGATTATTCGGGCAGGGGCCGCTTTTAATTCAACCATTAAGAGTCTACTTGGAGAAAAATATATGAGAAGATACTAC…
>metag_c_000000264376
TACTTCAGACGGATCTTTAGCAGTGCCGATTACCTTACTAATGCCATCAACTGCACTTTTGCCTAGCACGATAGCATCGTTGGTTAATTTTATGCCAAGGGCAATTTCCGCAATCATTTTCTTTCTCTACCTAATTTCGTGTCATCTGAACAATGCCGTCGATTACAAATCCGAGTACAGGTGGATATTCCTTGAGCATAAGTGCCTCGGCGTGACTAGCCGAGGTTGCTTGTATCTCGTATAAGTATGTTTCTTCCCATTTAGCATCTAAGCCAGCTGGAAGAGTATCGCCTTCACGAATCGCTACTCTAACGTATTTATTGTAAACTCCTACCTCAAAGGTGTTTAGTTTGCCACTCATTATTAAATCCTATAACTATTTTCCACGCATCCCTGCTA…
>RIS_MAG_37_contigs_RIS_MAG_37_contigs_53
TGTCTTAATCATTCCCTGATTTACCTGAGCCGAACTAGAATTTGTCCCGTAAAGTTTGAACTCGTTACTGTCCGATGACGCCCCAGTGGTGGCGGATGCAATTCGTACATTGCCGTTTACTTCCAGCTTATCATTCGGAATACAATTTACGCCCACGCTGCCAGCCTTGGCTGTTAATGTATCAACCCCGCCCTCGCGTAAATACAAAGCATCTGTTTTATAGTAAATACCACCATTATTAGTGCTTGCAGAAGATTCGAGAATTATTCCACCCAACACTGTTTCCGCAGATTGTTTGACGGATATTCTACCGGAGAGTGTCGGAGAGCCAATTTTCAGGTTCGCCCCATCAAACACCAAGTCAGTATCGCCCTCCAAGGTTCCAGAACCCGTCCAAAC…
>metag_c_000000099878
CGAACGCTTGTGAATATGGGGGTGCGTTTGCGTGTTGATATTGGTGATTTGGAGGTTGCGGCTAGTCGTGAAGCACTTCAGTATACCAAGGCGACTAAAACTGCCATACGCAAGAAGTTGCAGAAGATTGCGGACGCTTTGCCTGACTTATTGAGCCAAAGATTTGCGGAATGTAAGTCAATGTGGGAAGCAAAATGTTTGTACCAAGAGAGTTTTGGTCATGGTGGATTTGCTTATCATTTGAGTGATATTATGGGCAAAAAGGGCGTTACTTGGGTTGACCCTAAAGGCGAATCTCACAAAGTGACAGATTCTAATTTTAAGTTTTGCGACCACAACTCCACCGATGCGTCTGAATGCAAGCTGTATATCTATTCTAAAAATCGGCACGGCAAGCAA…
>metag_c_000000306087
TTCTTGTATTTCTTTTCTTCTTGCTTTGATCAGCTTTGAAAGATTTGCTAATGCTTTTCTGGCTCTTGTTGCCGAAGCTTTAACACCCTTGTCTACAAACTTCCCGTTCTCTTCAGAGTAAGTCTGGATCTCAGTCATGATCGATTCATGTGTTTCTTGTGACATATTAGTCCTTCCTTTGTTGTTCGTACGATAACATTAATTAACGTTAGTGTTATTAAAGCACGTAAGAACTGGTTTGTCAACATAAAAATTAAACAATCATGTCAACATCATTGGCATAGTTGGTAAAACCATTTACTTTTACTACTTTCAGCACGGAATTCACCCTGCTTACTAATTCATCTTTGTGTGATATTAAGAAAATATTTTTCTTCTGTGTTCTACTCATGTCTTTTA…
>metag_c_000000196794
AGTATAACATATTTTAAAATCTTTTTCGTAATCTTCTTCGTAATCTTCTTGATTTATTTCTTCATAAAAAAAATCTAATTGATTAGTGTGTTTCACTCCAGTTATCTCCTATCTTATACTCTCCATCTAAAGGACAAATCATATCTAATACATCAGCAGTATCAACTATAGCCTGTACTCCTAGCTGTCCTACTTGTTCAGCCTGATCTTCTCTAACTTCTATCTGCCATTCATCGTGTACGTTAGCTACAAACTTAGCATCCAGGTTAAGATCTTTAATCTTTTTATCTAACAAGACAAGAGCTGTCTTCATAATAACAGCGCCTCCTCCTTGCAATAAAGTATTTAAAGAAGAGTAAACTTTTCTTATGTGAATAACTCTACCATCTAATGCTTTAA…
>metag_c_000000228156
CACACCGGCGGCACTAAGGCAATTAAACGGAACCTCGATGTCCTTCTTAATGGAGAGCACAAGGTCTACGCTACTAGCAGCCGCAAGCGTAGCATTCATTGAATGCGCCATCTCCAGGATATCAAAGTCACCATCTGCTGCAGCAGTAGCTGCAAAGCGGAACTTATCGCCCTTAAACAGGCCAGTCGCGTGGTCGAACGAGATAGTAAGACCGAAGCTTCCAATTGAAACAGGTGTCGCTGTGACGGGCACCGCGCTCGGGCCCGAAGCATCAACACCGTTACTGGTTGTCACCTGGATCTTAGCGTCAGTTCCGTATAAAGCACCTTCAACCACCTCAACAATGTAGGTAGTATCTTTCGTGCCGGTATACGTCCCAGCAGCCGTGCCAAGGTTGGC…
>metag_c_000000288170
TTACCTTTAGTTGAAAACCTAGGCCGTAAATTCTCTACAGCTCAACAAGCATCAGGTGTATTAAGTATAAACGATATAATACAAATAGGCGCTGAAGGCTTAACAAGAGCAGTAGATAAGTTAGACTTTGATATATTAAAAAAGTCTGATAACATCGAAAAAACTCTTAAATCTTTCTTTAGTAAACGTATTAAAGGTCTTATTAGACGACGCATTGACATGGCTAGAGGAGGTATAAGAATCCCAGAGAATAAGCTAAATGAAATACGCAGTAATCCTAAAGATAAAAAAATGGTTGCTATGTTTTTTAATTCTATGTTTTTGTCTATCGATGCTATGCCTGGCAATAATTATGGGGATGATGACGAAGGAAATATGATTTTTCAAGTACAAGACAAA…
>metag_k121_2504443_flag_1_multi_80000_len_3637
CTGATTTACCTGAGCCGAACTAGAATTTGTCCCGTAAAGTTTGAACTCGTTACTGTCCGATGACGCCCCAGTGGTGGCGGATGCAATTCGTACATTGCCGTTTACTTCCAGCTTATCATTCGGAATACAATTTACGCCCACGCTGCCAGCCTTGGCTGTTAATGTATCAACCCCGCCCTCGCGTAAATACAAAGCATCTGTTTTATAGTAAATACCACCATTATTAGTGCTTGCAGAAGATTCGAGAATTATTCCACCCAACACTGTTTCCGCAGATTGTTTGACGGATATTCTACCGGAGAGTGTCGGAGAGCCAATTTTCAGGTTCGCCCCATCAAACACCAAGTCAGTATCGCCCTCCAAGGTTCCAGAACCCGTCCAAACTCCCACTTGATTATC…
>metag_c_000000135408
TTTTGCCTCATCTGGGAGGCTAGTAACCTGATCTTCTTTGTCACTTGTTCGTTTATGTGGCCATTAGACAAGATGCCAGATCCAGCAGGAGGCAAGAGATTGATCGACAAAGGATGCAAGGTAACGTATGCAAAAGAAGAATTATTTAAACCAAGACAAATAAAAGGTCCAGAGGATTACAGACCTGGAACTACCAAAGGTAAGATAGATGCACACGACATCTGGGTAGTCAGTATCAAAATGCCAAAACAGTTGATCGGAAATCTTAAACACGGCAATGACGAAATTGAAAGCCAGGACGACATGAGCATGACTCCTGAAACTGAACTGGAAGTATAGATGAATATTTACGAAGGACTTAAAGCAGGAGACCTAGAAGGCGTTGTAAACAAACGTTTC…
>metag_c_000000293547
CCCATCAAGTAATCCTCCTCGTTTACCATGTATATCAGCTGTTGGATATAGACTTTGAGCTATTTCAGCAACTTGTTTTTTGATAGCTTTACCTTTAACAGTAACCCCTGCATATTTCTGCCATATTTTAGGAGTAACTGTTTTAGGCATAACTCCTCCTCCACTATTACTAAGAGCTATTTGAGAAATGGCAGTAACTATACCTAGATTTTTTCCAAATCCAAAATTAGATTTAGCTGACATACCATATAAAGAATGTACATCTTCTAGCCACAATGCATGTACTTGATAATAATCTAACCATAAGTACGCATTATAAATTGAATTTTTACCTAGGTCTAACAGAGCTACATGTGTTGGATTATCTGTATCCAACACACATATTGCTCCATTAGTTCC…
>metag_c_000000312432
GGTACGGAAACGCTTAAGCCATTGATCGGCGGCAGGATGTACGCTGATTACCGTGAGTTGCGTACCGATTTGTCGGGAAGCGTCGGTACCGTATCTACGGAGACCGCGCGGCTTGCTGCTCTTGGCCCGAACTCCGCAGAGAACCCCTTGGGTAAAGCGGTGTACCATGCTCAGGCTGAGGGTGAGTACATAAACGCGGTGTATTATGTCGCTACCGATACGGATGACGCAGCGGGACATCAAGAAGCTCTGGATCTTCTCACCGAGAATGATGAGATCTACAGTCTGGTACCGCTTACTACAGATGCCACGATTAAGGAACTGTATCGCGCTCATGTCATCGAAAGAAGTAATGAGACTAATAATCAGTGGAGAATAGCTTGGGTAGGCAATGACGCT…
>metag_c_000000289016
AAAATCGACTCCAATGTCAGTGGACTGCGGATCGCCAAAGAAACAACCTACGGTGTCCTGCTGGGAACTTCCGCAGACATCTGGTACGGCCTTGAGCCGAACAGTTTCAGTGACTTCGGGGGAAACATCACCACGGTCGCACGTGAGACGATCAATGATTCCCGGTCCCGTCAGCAGGGTGTAACCACGGACGTTGAAGCGTCTGGTGGTTTCGAAGCAGACCTTACGCAATCTGCACTCGCGGAACTGCTTGAGGGTCTATTCTACGCTGCGTACGACGCGAAATCTGAACGATTCAACAACCACGTGGCCGCTTCTGTTATCACAGATGTGGACACGGCGGCAGACACGTACACGGTTACCACGGGCACGGCCTTCGCAACTGGAGACCTCGTCTGG…
>RIS_MAG_69_contigs_RIS_MAG_69_contigs_626
GACTTCAAAGAGTTAAATCATTCTGTGGATATTATTCCAGAATCAATGTCTATTATGACTTTTGAAACTCGAAAAGAGGCAAGTAAGTTTGCATCATCCATAAGAGATGACGGGTTTCATGTTATAGAAATAATAGATGATTATAAAACAATAAAAGGAAAATAATGAGTGATTATTTTGATGGTTTGTTAAAAGCAACCGGTAATGAATTTGGTACAAAAGTTTCGGATGGAATCGAAGCGGGCGATGTGTCTACATATGTAGATACTGGTAGTTATATTTTAAACGCATTAGTTTCAGGAGATATTTATGGAGGAATCCCTTCTAATAAGATTACAGCTTTGGCGGGCGAGACAGCAACAGGAAAAACCTTTTTTGTCTTGGGCATTGTCAAACAGT…
>metag_c_000000022519
GACTTCAAAGAGTTAAATCATTCTGTGGATATTATTCCAGAATCAATGTCTATTATGACTTTTGAAACTCGAAAAGAGGCAAGTAAGTTTGCATCATCCATAAGAGATGACGGGTTTCATGTTATAGAAATAATAGATGATTATAAAACAATAAAAGGAAAATAATGAGTGATTATTTTGATGGTTTGTTAAAAGCAACCGGTAATGAATTTGGTACAAAAGTTTCGGATGGAATCGAAGCGGGCGATGTGTCTACATATGTAGATACTGGTAGTTATATTTTAAACGCATTAGTTTCAGGAGATATTTATGGAGGAATCCCTTCTAATAAGATTACAGCTTTGGCGGGCGAGACAGCAACAGGAAAAACCTTTTTTGTCTTGGGCATTGTCAAACAGT…
>metag_c_000000133653
GCAGGAGCTGGTAATACAAATAAAAAGTTTGTAGATGTTGGGTCAGAAGTTGCTAAAGCTTTTAAAGGTGAGGTTGAGCCAAAAACAGCAGACCTTAAGCAAACCATACCGAAAGAAGAAAAAGATAAAGAGCTTGAGGATAAGTTAAAAACAGGGGAAACCGAAAAGCTAGCTATAGGCTATAAAAAAGCAAGATTAAAACCAAGCGAAATAAACTCTGACATGGGTGCTAACACTAACATGTCGACCAAACTAATGTAACAATGGGAAAGCCAGGTAAAAAAAATGTACCAATAACGCAAAGAGCGGAAGTTAAAACTAATTCTAAGAATAAAGTTGAAGAGCCTTTATTAAACGTAGGGCCAGCAGGCGTATACGGAAATAATGAAACTAGAAAGA…
>metag_c_000000295120
ACAGTAGAGGTTGAAGGTTTGAACGCAAAAATCAACAAGGCAGATGCTAAAGGTACAGAATTAGAAACTTCAAGCGACCCTGCAATAGTTGAAAACAAAAAAGTAGATGCTAATTCAGCATTTTACGATGCAATGGCATCAAGAATTAGAAATAAATTTAATAATTAAAAAATAAAATAAAATGGCAAATGTAGCAAATGATGCAATCACAGCAACTTACGGTGGTGCGCAACTAAACGAAATCTTCTACGAACCAGTATTTAGAAGTGATGATATAATGCGTAACTATAGAGTAATTCCTAATGTTAAGCACGTAATGAATGTATATACAGCAGCAGCTTTAACGAAAATCGTAGAGGTTTATTCAACTTGTTCAACTGCAAGTGGTGCTAATCAATT…
>metag_c_000000180689
ATGGCTGAAGGTGAAAATAAAAAACTAAATGAAATTCTTGGTAACAGTTCTAGAACCAACAAAGAGAAACTGCAATCAATTGATAGCACTGCTAAGGCCATCGCACAGATAGTCGGAGTAAATTTAGACGACCTTAATAAGGCAGCAACATCCCAAGCAAAAGCAACCCAAGGTACTGCTAAGGCCATAAAAGACTCTAATAAATCAAATAAACTCGGAGATAAAGAAAAACAGAACGAAATGTCGTTGTTCTTTAAGGACTTGATTGGTGAATTTAAAAGTACATTCAAAAATGCTAAAGATGCGGTAATGAAACCGATTAAAGACAAAAGCATTTTTGGTATTGGTAAAATGATATTAATGGCTATACCCGCACTTGGTGCAGGTCTTGTTGCAGGA…
>metag_c_000000262338
AATGAATCAGAAATAATTTACCAAAAAACATTATTATTTAAAGAAGAAATTAGCAATATAGATATCAATTATTATAGTCAAAGCGAATACACCATTATAGTTGAAGAAATATTTAAACAAATTTTTACCGAAAAACCCGATTACATTAATTAACCAAATGCCAAGAGCCCTAAGACTTGGGTAGATTTGGCAAAGGTTTATAACCCATTAGCTAGTTCAAGTACACCATGTTAGAGGACATGATGGAATGGCTATTAACGGAAGCTTTTGTGTGTACTGGTAACTTCCGGGGTTATTTAAATTTGGTTGACCAGGAGCTAATACTAGTTGTATGAGTCATTAAAGCGGTAGAGATGCATGTGCGCAGCTCATTACCCGCCAATACTAAATTGTGGTCTG…
>metag_c_000000237067
TATAGCATGTATGTTGATTGTGATTTTTTATTCTTATCTAATCCAAATCACATCATGAAGCATGTTAATCCAGAACATGCTGTTAGCGTGGTACAACATCCACCTTATATACCACGCTCAACAAAAAAGATGGATAATATTCCTCAACATAGATCATTCAGAAAGAACTGGGCTAGCTTGATGGTATTTAATAATGAGCATCCATCTAATAAAATTTTAACACCAGAGTACTTGAATAATCATAGGCCTGGGTTAGACTTTCATCATTTAGAGTGGCTAAGGGATGATGAGATAGGAAGTATACCTTTAGAATGGAATTGTTTGGATCAGTATTATCACTTAGAGAACCCAAGAGCAATTCATTATACGGATGGCGGCCCATGGTTTAAACAATATCAG…
>metag_c_000000120408
GTGTATGGCATTCAAGTACAGACAGGTGATGGCAATGTACCTGTACGTTATGCGTACAAGTATCCACACACGGTCAAGTACCGTGACTACAATGACAAGTCTAAGTCTTGGACTAAGGACAGGGGTATGGGTATGAACCATCTCTTTGGTCCAGAGTTCAATGCTGGTACAAGTAATCGTATCTATCTTACTGAGGGTGAGTTCGATGCTGCATCCCTGTATCAGATACTAGGTAAGACTTATCCAGTTAAGTCATTGCCCAGCGCATCTATCGGTGAGAAGTTTATCAAACACAATCACCCTTACCTGTCGTCATTCAAAGAGATTGTCTACGCTGGTGAGTTAGATGAGGCTGGACGTAGGGCAGCTGACAAACTGTACTCAGCCTTCCCTGATAAG…
>metag_c_000000196932
ATGAGTGATTTTTTAAGAGACATTATCAAGACTGTTGGTAATGAATACGCATCTATTGTGGATGATGGTGTGGAGGCTGGTGATGTTAATACTTTTATTGACACAGGCTCTTATATACTGAATGGGTTGTTGAGTGGTTCCGTGAATGGTGGATTGCCTGCAAATAAGATTACAGCCCTCGCAGGTGAAAGTGCAACAGGTAAGACATACTTTCTTATGGGAATTGTAAAGAACTTTCTTGATAGTGACCCAAATGCTGGTGTCATATACTTTGAGAGTGAAAGTGCGATTACTAAGCAGATGGTGGTTGAACGTGGTATTGACACGAAGCGTATGGTGATCTTTCCTGTGACAACTGTACAGGAGTTTCGCACACAAGCTCTGAAGGTACTTGATCAG…
>metag_c_000000117126
TTTAAGCTTCTGATGTTTAGGTTTTCTATCAGAAGAGCACAGGGGACAAGTCCCCTGCGTTTTACCTTCTTCAAGACCGTATTGATTGAATTCATCAATCAAAAATCCATTGATCTCTGTTGTTTGCATATATTCCTTACTTTATACTAAAACGGTAAATCTTCTTCTACCTTTGATTTCTCAACTTGTGGTGCTGGTGCATCTTTTCTAGGTGCAGTCGCAACATTCTCTCCATTTGTCCATACCACCTGAACGTTACCTAAGTATACTTTCGCAACTTTAGCTTCACGTTCCTCTTTTGATTGAGATATCACAACTGGTCCTTGATTACCAAATTGATCAACATCATCATTTATAGTTATGCTAATGGGTAAATATTTTCCTTTCTTACCAACAATG…
>metatranscriptomica_k121_153930
GAGAGACTTGTAGGAGAAGGTGTTGACCCAGACACCGATGAGTATTATAAATTAATTGATAAACGTATGAAAGAAGTTTTTCCTACGCACTTCGGTGGAGACAGTATTACTGTTAACACTGCATCTACTCGTAGAAGAGCAAACCCTGTAGTTGCTCCTGCTTCTAGAAATAGTGGTGGAGCGATTCAGAATAAGGTAAAGTTGACACATACACAGGTACGACTCGCAAAACGCCTGGGCTTAACACCACAACAATATGCAACACAACTGATGAAGGAGATGGTATAATGGCTAAAAAGCGTGATTCCAGGAAACCTAGAGAGCTAGAGACTCGTGAAACCGAGGTTCGTAGTAAAGCTTGGGAACCTGCATCAATTCTGCCAGACCCTACACCGCAAG…
>metag_c_000000314573
ATATTCCTAGGCGACTGGCACCATCACAGATCAGCGACCAACGTTAGCACGATGAACTACACAGTGTCCAACATGGAACGACTGGGTGCGGCATTCGAGAAGGTCTATGTCATTATGGGCAACCACGATCTGTATTACAGGGAGAAAAGAGAGATCAATTCCATGGAATACATCAGGAACATTCCAAACATACACATCGTCAACGAATGGTTAGTGGAAGATGATGTTGCTATCCTTCCATGGATTGTGGAAGACGAATACAAAAAAATTGAGAAGATGAAACAGAAGTATGTGTTCGGACACTTTGAACTGCCATACTTCAAGATGAATGCAATGGTAGAGATGCCAGATGTTGGCACAATCAAGACAGAGCATTTTGCAGGTTGCGGTAAGGTGTTC…
>metag_c_000000099372
ATGGACTTAGCAGCAACTTTTGTTGTAGAACTGTATGACTACGATACTGGAAAGCGCGTAGACAATGTGAGAGTTCAAAAGGAAGGTCAACCTTCCACGATTTGGAAGCCCGAAGGAATTGGGGTCTATGGTTTGACGCTACCAGATCTGGAGCCAGTACAAAATTTGATCATCAAAGCGTACGATCATTTAAAAACTTTGCCAGAATTTAATGGGGCCACAGACTGTTAACGAGTTAATACAACACTCTCATCTTTTCGTGACCAACCACCATCTGTGGATCAATAAAGATTTTAAATCCAGCTTCTCGAGCTAGCTGACAAAACGCAACATCCTCAGAACAGTACTCTTCCAAATCTCCTACTTGTTTTTTCATTTGGCGAAACCACGGGTACTCCA…
>metag_k121_3154948_flag_1_multi_70000_len_3497
GACGCCACGGCGGCAATCGTCTACTATTCAGCCGACCCGCGCCCCGGTGTCCTCGAAGTCAATAATGACCCCGCTATCATTGCCTACGCGGCCATGAAATGCTACGAGGTAGATGAAGAGCAAGAGGACTTGCAGCGGGCATCTTATTTTCGAGGCAGGTTCGAGGTATTAGCAAACGAAGAACTTTCCAGCAGCGGCAAGGGCTGGACAACATCACGCGAACGCAAAACAGAAGGGAGCTTCTTTTAATGGCAACTACAATTATTAAACGTAAGATAGGCGTTGAAGATATAAACTTCGACGCAGATGGCACTGGTGCCCGTGAGCCTGTCCCAAAGTCAGACGGCGGCACCCGCACTGTCAGGCGCGTCAGTGCAATCGACATCCCGCTCACTACTT…
>metag_c_000000123280
GACAAATCCAGTCTGAATTACTGGTACCTCGACACAGCGCAGGAGATCCCCCAGGAGGCGTTGCACGAACAATACAACATTCAGCCCACCGGGAGTGCGGACGGGGTGAACAAACAGCTTTTAATGCAGAAAGCCATCACCCGGTTCCAGATGTTCGCAAATGATCCGTACATCGACCAAGGCCAACTGCGAAAGACGATCCTAGAAAGTGATGATGCGACACTGGTCAAGCGACTCTACGTCGATCCGCAACTCACACAGTCGAGCCAGGCGGAGGATCAAGCCAACGAGATTACGTTCCTACGGTTGGGCTTCCCGGCACTGGTAAAAGATTCGGACGATCATCTAATACACATCCAGACGGTGATGGGTTACATCACGAATCGGGCCGACACAGGC…
>metag_c_000000275378
CTCTAGCGATGGGTCCATATTCCAAGGGGCATTAGCCGTTCCAGGCTGCACAGCATAACGAGACTCTTTTGCATCTGCAGCAATTTCATAAGACTTAATGAAATCAGTACCAGCCAGAATGAAGTTCGGACTTCCGCCATTCTTCTGACAAGCGCGCCACATAGTATGCATTGGAGTAAGCAAAGCAGCACCACCATAACCATTACCATACGCAGCGCCACTCGTCACATTGAGACCAGCACCCATATCGATTTGATTACGCCAGTAAGTATTAGCAGCGCGAGCGATACCGCCAACCGTACCCGTATGGGATACGCAAGGAACGATAAAGTCAAGACCGTTAAGAGCTTTGCTAGCTAATGAAGTACCGCCACCAACGCCAATTGTACCATCAAGATG…
>RIS_MAG_118_contigs_RIS_MAG_118_contigs_551
GTCTGCCGGCCCGTCGAAGTAGGTCGGCAGCTTGAAGTTGCTGCTGTTTTTGTAATATGCCTGAATCATTGTGCCGTCCACCTTTCCATCATTGGTTATGAATCCTGACGCCTTGGCCTTGCGCCAATCCCTGACGGCCTGCTCGATGACGGCGCCAGCAAAGTACTGGCCGGCCACATCCAGGTTGGCGTTGTGTTTATTCAAAGGTATTGACCTTGATCAGCCTGGCCCATTGCTTGCCTTCATCGTCCACAATGCAGGTCGGTTTGCCTATGATTGCCACGAATAAATCCTCGATATCGGCAGCCTGGGCAAAGGATTTGGCGTATGCCCTGCCCCTGGCAGACCACAGCACAAAGTCCACATGGCCCTGCTTGGCCCTTATCTTGGCCAACAGGT…
>metag_c_000000029644
GTCTGCCGGCCCGTCGAAGTAGGTCGGCAGCTTGAAGTTGCTGCTGTTTTTGTAATATGCCTGAATCATTGTGCCGTCCACCTTTCCATCATTGGTTATGAATCCTGACGCCTTGGCCTTGCGCCAATCCCTGACGGCCTGCTCGATGACGGCGCCAGCAAAGTACTGGCCGGCCACATCCAGGTTGGCGTTGTGTTTATTCAAAGGTATTGACCTTGATCAGCCTGGCCCATTGCTTGCCTTCATCGTCCACAATGCAGGTCGGTTTGCCTATGATTGCCACGAATAAATCCTCGATATCGGCAGCCTGGGCAAAGGATTTGGCGTATGCCCTGCCCCTGGCAGACCACAGCACAAAGTCCACATGGCCCTGCTTGGCCCTTATCTTGGCCAACAGGT…
>metag_c_000000185312
AATAAATACATAATTATGCACAATCAAAAATACGATCCAGCAATGGAAAAATTAAAGCCTGGTAGTAAAGTAGGTGTAGTTGGTGAATCTCATTTATGGGATGGACCATTAGATCAAAACGATAGACCTCACGGTTCAGGTTCTAGTTCAGGTATAACTGGTATGGAAGTACTTAAGTATCCAACTAAGTATCACGCCGGACCAATAACATCAAGAGCAAAAGCAAACAGATAATGAACTCACCATTTTACAAACAAGGATTTCCTGAAATAAAACCAGAGAACAAAGGCAAGTTTACAGCTTGGGCTAAAAAGAACGGTTTTAAGGACGCTTGTTCTGCTGCTAGTTCTGTAATGTCTAAGAAAGATAACTATAGCGAGGATGTTGTTAAAATGGCAA…
>metag_c_000000299702
GTTAGTAACATTTCCTACAGTCTTGATGACTACATTACCAGAACTATCAATCTCAATGAACGTACCCATTTTGTGGTATAGGTGTATTCGTTCATTACCTTCTGTATCATCGAACTCAACATAATGACCAGACTCCGTTTCAAAGACATGATTGGTAGGATACTTCGCACTAGCTTGAGTTGTCTTTGGTTGAGATGCAGAACCCGATGCAGTAGACCATTCTTGAGCTGCATCTTTAACAGCCCTTGAAGGATGAGTATCAGCAGATTCTTGTGCAAGTAGATTAGTGTCTGCAATATCAAGATAGAGTGAAGATGGGTATTTGGAATTGGGATCTTTGAAACCACCACCATCTTTTGGTGCAGAGAAACCACCTTCCATACTACTAGAAGCAACAGT…
>metag_k121_3079856_flag_0_multi_205291_len_3510
TTATCCAGATGCTCCTGCTGCCACTTCAACTCCAAGGACCTTTTTTGTTTGTATAGGTCTTGTATCATTAATAACCTCTTCATAAGTTATTCTATTTGCCCCCGGATGATAACTATCTCCGAGATACTCCCAATTTATACTCTTTTCTCCTAGTTTGTCAAGTATTGATTGTTCAATAGAAAGAGCATTATCTTCAGCTAAAATAGTAAATTTAGCATGATAATTATAAGCCCAGATGTTAATGAGAGTTTTTTTCATGGTTTTTTCTTTCTATTTAGTAATTGTGGCGGAACTATGTCCCGCCACAAAATTATCTTATTATGCTCCCGGTGATCCGAAAATACCTCTCCAGTCAGAGAACCCAAATGAGTATCTCTCTCTAGCTTTGTATCTTACGTT…
>metag_c_000000232925
TTTCTCAGCTTGTTCTGATGGAGAAGTCTCATTGACTTTTCCAATGTTTTTACCTTCTGTAAGTTTCCATTCAGAAGTTACCATTTTACCACCTTGAATCCCAGCGACTGTTCTAAATCCAGGAGCCATTACTCCGTGGCCTGTCCATTCAATGTTGTATTCTCTAATCTTTTTATTAGAGTCCCTTTTATATAATGTGTTTAATTTAAATATCATAATTATTTCGCGTCACAGTAAATTTCAAAAGGCCTCACCTTTCCCGTCATGAATAGACTAAAGAAAGGGAGACGCGAGAAATTTAAAATAAGTCTTCTCCTTCGTCTGGAGTATCATAATCTTTTGAAGCTAATTCTTCTGATTCTTTAAGATTATTTTCTTCTTCTGTTTCGTATGGATCAA…
>metag_c_000000294778
ATGGCAAAGACAGTTAGAACATCAGGACATTACACACTGGATACAGGCACGGATGTAGTCACTCTCAAGAACGGACTATACTTCACTCCTGTAGCTTTCGCTAATCTGCCAACAAGTCCAGCGGCAGGATACGTTGCTTTCTTGACAACAGACGGTGCAGGTGCCAGTAAAAATAAATTAGTCTACTACAAAGCATCCGCTTGGCATTATGTTGCCGACGATGGTGCTGTTGCAACATCATAGGAATTACAGATGAGATTCAAAGAGATTGATATCAACATAAAAGCACTACCAGATGATGGAGATGAAGAATTGTTGAAGCAACTGTTTGGCGCGAAAGGCATAACAGTATCAGACACAGATGACGGAGAAGCAGACAGCAATCCAGAGAATCCAGGC…
>metatranscriptomica_k121_56626
AGCAACAGGCCAGTAGTCTGTAGCATACTCATAAGTTCTTAGTAACAAGTTTACCTTTGAAGAGGCCGGAACTCCAGTTACACTGACACTTGTGGTGTAGTTTACATTACGAACAATACGCACTCGATCATTAAGTGCAATACTAGCATTAGTTGCTACATATGAAATAGCGGTATACTCATCTAAACCAACATCGTCTAAATCTTTAGTGAGACGTAGTTCTGTTTTCTCAATTAACTTAGGAATCTGATCCGCAAACTCAGTCGAATCGTTCTCAGTTGTATTGATAATGTCGGTCTTTAGATAAGAGTAAGAAGGCATATCAGCCTACATATAAAGTAATCGTGGGAGTCATAGTGCCAGTACCTGAATTGGCAACACTAAGTACACCATAAACAC…
>metag_c_000000294096
AAAAGAATCTGGAGAACCAGAACCTTCAGCAAATGCAGAGCCAATAACTTGGAAGTCGTATTTACTTCCACCTGCTGCACCAGTCAATGAGATTGCTGCATCAGGAGAGTTCTTGTCCTGTTTTACTGTTTTAACACTTATATTATTACCACTAACAGCCGATATTCGTCCAAAAACTTGCTCTGGGACTTCACTTGCCCAAGCAACATATTGAATTACCATACCTGCTACTAGTTTCGATGCGTCAACGCAAGGTATAGAAGTAGATTGTCCAACATCAGGACTATCGTTTGCATCAGCAAAAAGCCAGTCTTCGTTGTCACTCTCTTCTAGTGAAATTACATCGCCCTCATCGATTGTGAACTGAAATGTTCTATCAGTCCAACTTATTTGTTCTCT…
>metag_c_000000184791
GCATGGTTGGCAGAGGAGGGGGGACTGGTTTCAGCCTTCGCTAACAAGGAAGACGTGTATATAAAAATGGCGGCTGTCATATATAACATACCCGAAGAGTAAGTAACTAAAGAACAACGGTTTGTAGGTAAGACTACTATTCTAGGTTGTGGGTACGGTATGGGGGCAGAACGATTCGTAGAACAGCTAAAGACGTTTGGAGTAGACATGCCACTGTTAGAAGGTCGTCGGGTTGTAAAGATATATCGCGAGGCCAACGCTAATATAGATAAGCTATGGAGAACATGTCAGGCAATGCTAGTTGATATGTCCCATGGTAACTACGGTACGTTTGGCCCAAGAGGTATAGTTAAGTATGGGTCGGATAATGGTAACGCATGGACAATACTACCCTCTGGA…
>metatranscriptomica_k121_133947
AAGAGCACTCGTTCAAACAAAACAGAAGGTTCTCTTTTGATACCTGTAGAAGGTATGCCTGTAGAAGGTATGCCTGTAGATACTTATACGCCTGAAGATCAGGCAAATGCAGAAGAAACACAACTTCCTGATAATGAGATGGAAGGAGAATATATTGATCTTGTTCTTTCAGAAGCTTTAGAACCTGAAGAACAAGATTATTTAATGGAAACATTAACAGCAGATCCAAGGCTTAGTCAAATCTTTGACAAAGTTGTAGATACTGCTTCTGAATTTTCTGGCTCTGGAGAAGTAGCAGGGCCGGGAACGGGAGTATCAGATTCTATCCCCGCTAGACTTAGTGATGGAGAATTTGTTATGACCAGAAAGGCCACTGATCAGATTGGTGCGGATAATCTC…
>metag_c_000000301588
CTATCCTATCTTCTGTACTAATACCCTTACTGAATTCGGAGGTGTAGATCCAAATGTAACACCAATTCTATTAGCACTAATTCTATCCACATCAGCATACACTGTTACTCCCTCTGTTACGTCATACAATTGAACTATTACATCGGTTGTTCCTAAATTGTGATCAATTGTTAAATCTGTGTCCGTTATTGTTTCAGCAAAAGTATTGTCACTATTGTTTTGTGTATTCGTAACAGTAAAGTTACCACCTGCAACAGCTACGGATATACCTGTTCCCGCTGAAACTCTAGCCGCACCTACAGCGCCTGAGGTTGCATTACTAATACCTATAGTTCCAGATCCTGTAATTGTTCCACCTGTTATTGGTCCAGTGGTTGCAATACTAGTTACTGTACCTGA…
>metag_c_000000099946
AACGTCAATGGGTCGTAGGCGAACTCTATTATTAAACTTTCCCAGTCTGGTTTCGAATACTTCTCGTATTTTCTCAATTGAGCGACGAAGACCATCAGGGCCTGGGGCTTTTGAGCCAGAACTCAAAGGAGAACCGGCTACTCGGATTTCCGAATAATCAAATTTAACTTTGAAACCAATATATTCATCAAACTCTGGGTTGCCACCAAAATAACTTGTAACTAAAACTCCAATAGCGTCAGCCCAACCTTCGATTGTATCAGGAACAACAAAAGATTTTGAATTTGCGTTCCGATCAGGGCGCGCTACGATGGGAAGTTGTTGAACGTGATGGGTCTGAACTGAAAAGCCAATACCGCAACCACATAAAAGGAGATACATCAACTCTTGGAAGGCTCT…
>metag_c_000000309972
TATAGTTGGGCTTAGTAATTTGAATGAAAATATATAGGGGGTTCCTACATAGTTCATTATATATATACTATCGTTTTTATATATTATAAATGAATCACCTAGTGGTAACCCGTCTAGTATAGACCCCGGAGTATCAGCCAACTCATATTCCCCAGCATCTAAAGTTGCGTCCTCAGAATTCCATGTTGTGGGAGCATCGCCGTAAGATGCCTCTGTAGACCATTTAACTATTCTTGGCTCTACGTTAGTTCTGTCTGCAACATTAGTCCAATTAAGGCCAACAAGAAAGGTTCTGAACGAGCGGATAACCTCACACTTATTGTTTGAGTTTCCAGCCTCTTTTGTGGCCGCAGCACTCCAGTTCTGCAACTCTCTGAGTGGGATTGTTTTAGAGGGGAT…
>metag_c_000000294264
TGATTGAATCACCTCTCGATAATATTCAATGTCCTTTGCCCCGAATCCTTCAAGACAATCTTCGATGGCGTCAAGCCCATCACAAGTGAGACTTTTGTTTACTTGTTTGTTGTATTCTTCCAATTCTTCCATAATTTAATCCTCCGCTTCCGTTACTTCCCACCAAACCGACCCATCGTTACGATATTCTTCTTCAAGTTCCTCGTAATGTTTATCCTCAAACTCCCACTTATCATTACCTTGTAGGGGTTCAGTCTCCGATTCAACTGCAATCGTTGTGTGTGCTATTCTAGTTACTAACCATTTTTTCATAATTTAATCCTCCAATTTTTCTATTTTTACAAATGTCTCTGGTTGGTACATAAACACAAAGTCCTTTACCGCTTGCTCTCTAAACCA…
>metag_c_000000305096
GAAAATCATTCAGATGAGCGAGGATGGGATAAGTGGGGAGAAGAAGATTTTGGAGAAACACGGAATGCTCAAAATTTCACAACGGAAGATACATATGAACGAGTTTCAGCATTTGGAGACTCAAGTCAATCAGAAACCAAAGATGGTAGAAATTTATGGGGAAAGAACGCCACTAAAAAAGTTAAAATTACAAAGAGAAAACCAAGAGAAGAAGATACGGTATTCAAGACAAGTGGATTTAAGAGTGAAGATAATGATACAGCAGAAGCATCACCACTCGGTAGATTTGCAGCAAACTTGTTGGTGAGTGATGATGTATTGAATGATGGAATACACAGAAAAAGTAAACATAATCCAACTCCAAGTGCTGCTTTAGATGGTAATACTTGGGGTGGAACT…
>metag_c_000000165207
CCGACAGAGAAGCGGCGAGAAACATGGGAAGAAACAGTACAGAGGTATGTAGACTTCTGGATTAACCGGAAACAGATAGACGATAAGACAGCCAAGCTCTTGTACAAACACATACATGACCTAGATGTTATGCCCTCTATGCGATGCATGATGACTGCTGGAGAGGCGTTAGACAAAGATAACGTAGCAGGATTTAACTGTAGCTACTTACACATCGACTCTCCGCGCAGCTTTGATGAGTTAATGTATGTATTAATGTGCGGCACAGGCGTAGGCTTTAGCGTAGAGCGTAATTTTATTAACAAGCTTCCTATAGTTGCTGAAACTTTTCATAAGACTGATAGCACCATAGTGGTTAGCGACAGTAAGATAGGCTGGGCTTCTTCGTTCAGAGAGCTT…
>metag_c_000000293530
TACGAGACAGTTCGTTACAATTCAGGAGTGATCAGACCACAAGGATTCAACAGAGGAGAGGGTGTATCAGGATTTGCGACCATACACTACGACAACGAACCTTCACCGCTGACTGTGTTGGGTGGTGGAACAAACAGTATATTCGGTCCTGGTGGTGTAGTCGATGGCATAGGATCCGTTATCAGGAACGTGCAGTCAGGAAACATCCTGGGTGCGATACTGGGTGCTTCAAACACATACAACAATGCTAAAAAAATTAAGAAATCAGGGGTCAAGGAAGAACTGAAAGGCATAGCCAAGGAAGGTGTGTTGGAAGTTGGCAAACAGGCCGGTTCAATCACGAATCCTATAGCGGCTTTCACAGTTGGAGCGGTACTTGCCGCTGGAACAATAGCATCT…
>metag_c_000000100101
ACACAGAAAGGCAAAAGAAAATCATCAGAAGCGGCCAAAGTAACTTTCGGACAAGCTTTTAAGAAAGCTCGTAAAGAAGGTGAAGGAACTAAGTTTACTTGGAATGGTAAGTCTTACACAGCGGTAACCAAAGACGATCTAAAGAAGAAAGGGTACGATGGCAATGAGCTTAAACAGTACGCTAACAATAAGGGTAAAGCCAGACGTCCAATAAAAAGAATAGGACAAGGCATTAAGAAAGTTCTTTTGGGCAAAGACAAAAAGTTCGGTGGCGATAAAGGTCTTATTGATTTCATTAGAGGTCCTAGATCTAAAGCTAAAGCCAAAGCCAAACAAGGAACAGCTAATAAAAAACAGACTGTGAAAGTAAACTTGCGCGGAGGTGGAATAGCTGCAAAA…
>metag_c_000000286041
TCGACGTGTCAGCCAACGGGGAAAACGATCACCACGAATGACGGCAACACGTACCCGGAAGTCATCTGCAAGTGTCCGATCCTAGACGGCGAAGCTATTGCAGACACTACTATGGGGAATATGCAGGGATCGTGCGCCCCGACAGACAGCGAGCATGTGTGGAGTTTGTTCGCCCCCAAAAAGTACTACCCGCAAGAGGCGAGCGGGTTCAGCAAGCTCCCCGAGAAGATGAAAGCCGTGGCGCAGAAATGTGACGCAAGTTTAAATCAGGGGTATGAGGCGAGCAACTGCTTTAGCTTCAATTGCAGGATCGGATCCGGTGATATTGCGGCTTGCCGTTGCCCCATGGGCCAAGTTCCAGCGAACACGACATTTCTGACGGAAGCGGGGCAAGGTAAC…
>metag_c_000000200264
CAACCATTTGTAAACATAAGCCCAATCTAACCCAACTACGGTATAAAACGAGGCCTTTGGTGTTTCTTGTCGTCGATGCGCCTCGCTGACCCCTGTTGTCATCAGGGTTCCGAGGTGAAAATCCTTTTTGATTACGGGCTGGTAATGTAGCATTCGAAAGAAAATCTCCTGCCCCAGAAGCTCGGCCTCCGCTCCCGTACCCCCCGTACAAATTATACTGTGGCTTCCCCGAATATTGGTTTGATATTCCATACCCTCGTAAACGCCGGCTCGATTGCGTCCCGGCAGAGAAGCGTCTTGGAAAGAAATCCTTTCGTTTTTGAACGACTCCCTCTTCACATACAGCGCGGGCTGCTGGCCCGCTGGCCCCGTCTGGCTGTAAGACGGCCTGATCTGCAT…
>metag_c_000000166809
ACAATGAACACCTACTTCCAAATAGGTGGGCCATCTGGAACAAGATTAAAGAACAATGTTGGAGTGTTTCAGTCTAGAAATAGTGATGATACTGCATTTGCTAGATTTCAGGTAGCAACTCCAACTGCTGATGATGATGCGGTTACGAAGCTATACGCAGACACCTTAGAGAAGCCTCTTATTGTAGCAAGACAGGCTGATACATCGGCTACGTTGCCCTCAAATACTGGTGTTCGTGGATTTATAGTTGTTACTACTCCGGGTACGGGTGCAGTAATTGGTGATATACTTTATGATGATGGCAGTGGTGCGGGTACGACATCAATTCTTGCTGCCGTTGAGGGTAGAACAATTGCAGTTACGGATTCACTAACGGGTGGATCAATTACGTTTGATGCC…
>metag_c_000000161841
TTTGATTTCAACCCTCATGTGCCCCTCAATACACCCCCCGTAGAAAATGCTCAACGGGCCAAAAATGCTCAACGGGCCAAAAGCCATCCGTCTGCCATTGCTCACCATCGGCTCTCAAGTAGTTGTATATCCGATGCGAAGTAGGCCGCCGATCATAAAAGCATCATAGAGCGCATCATCCGAGTCTATGGAAATCATTTTTCGGATTTCCGCTTTCGCCACTTTGACATATGTTCCGCCCCACTTCCCGAAAGGCAAACATTTAGTCTGGACAATATCGCAATCCATCAGAGCGCCTACAAACTGTTTCTTTGTCATTGTTGGTCTCATTTTCTTACTCTAACCTCGGTTAGTGTTGGCGGGTTATGTGCAGGTTATATATGCCAGCACTGCCAGTGC…
>RIS_MAG_38_contigs_RIS_MAG_38_contigs_508
GTCCTCAATGGACGCCACTGTTGCTTCCAAATGGTCGATGCGTGCCACTAAACGGGCAGAGGACCAAGTGACCGCGCCGACGATTACAGCCACAGACATAATCAGACCTAATGCTACGGTCGGGATTTTGACTTGGCGAATATCGGTCGGAGTGTCCATCACTCAGGCTCGGACGGCTCGTCGTTCTCAGAAGCGAGTCTTGCCGCTTCCTCAGCATCCACAATGACCTGTGTCGGGGGATCATTAGGCCACACAACCTCAGACACACGACTGTACGCCGCAGGCAGATCCCGCAACGACTGACGGTACGTCACCCACTCCTCAGGGGTATGGTCGCCAAGGGCGGCGTCACCCAACTGTGTCCAATCGGTGCGGGCAAGGTAAGAGTTACGGTCACCC…
>metag_c_000000299510
GCTGATACTAATGGAAGTCGAAACGTAGCTATAGGTGCATCATCTTTAGAAGTTCAAAACTTCACAAGTGCTACTAATAGTTATAATACCGCAGTAGGTTTTAACTCAGGAGCCGCAGTAACCACAGGCACTCGTAACACTATTATGGGCGGTCTTGCTGGTGATGCAATCACTACTGGTCAAAGAAATGAATTAGTAGGATATTTTGCGGGTAGTGGAATAACAACTGGCGAATACAATACGGCAATGGGCTATGAAGCATTAGGCTTAACTACAACAGGTGTTAGGAATGTAGCTATTGGCACACAGGCTTTGTATGCCAATGTAGACGGTGATAACTCTGTAGCTATTGGGTTTTCGGCTTTAACAAGTCAAGACCCTGCCTCAAATGTTGATATG…
>metag_c_000000179213
CATCAATTCTGGGGGGAACAGTCGATGCTGCTCATGCTCGAACTGTGGATTGCCAGCCCAGCGAACTCCAACACGCCCCGGAATAGCTTGGGCTGTTCTTTGGATATAGCTAGAGCCGTCTAAGTCGGAATATTCATACCCTAAAGCACGTACAGCCGACATAGATGGCACCCAATGATCGTGATAGACACCCAGCGCAGCCTCATGTTGCACTACCGGAAAATCCTCTGCGAACAATGGCGCAAGCTCAGATGAACAAGAAATAATCACACGTTGAGCTTTAGCGGCAATATTCCGAGCATAGCGGTAGCCGTGAATTTGATCGCCCAGCCCGCCTTCAAGATTTAGTAGTACAGTGCTCTTTTCTCCTGACCACTTTGGCATTCGTGATGCATATTT…
>RIS_MAG_69_contigs_RIS_MAG_69_contigs_62
ATGGCAGAAGTAATGTATAATCCCAGTGACGTAGGCAAAGAGGTAACTAATATTCGAGGCAATAAGTCGATAATACGAAAGTATCACATGACAGAGGGTGAGAAGCTGAGTGCTAAAGCCAATTGGGACAAGGAGATAGAGCACGTAGACTCAGCACTGAAGCTTAAAGCAGGGGCACTGTTCTTCAATCCATACAGAAAAGGCATATACTACTACCAGCTCTATGCTCTCTTCATGCTTGGGTGCAATGAGTGGCACACTGTAAATGATGTAATTACTAAAGTAGAAGATCTAATGAGTCAGAAAGTTGTGATCAAAGATGGCAAGACTATTACGGTATGGGATAAGTTTAAAGGCAAAAGTAGTAAAGCAGATGCAGTCAAGAGTAAGGATTTTGTA…
>metag_c_000000022399
ATGGCAGAAGTAATGTATAATCCCAGTGACGTAGGCAAAGAGGTAACTAATATTCGAGGCAATAAGTCGATAATACGAAAGTATCACATGACAGAGGGTGAGAAGCTGAGTGCTAAAGCCAATTGGGACAAGGAGATAGAGCACGTAGACTCAGCACTGAAGCTTAAAGCAGGGGCACTGTTCTTCAATCCATACAGAAAAGGCATATACTACTACCAGCTCTATGCTCTCTTCATGCTTGGGTGCAATGAGTGGCACACTGTAAATGATGTAATTACTAAAGTAGAAGATCTAATGAGTCAGAAAGTTGTGATCAAAGATGGCAAGACTATTACGGTATGGGATAAGTTTAAAGGCAAAAGTAGTAAAGCAGATGCAGTCAAGAGTAAGGATTTTGTA…
>metag_c_000000300111
AGCTAATCTACCAAGCGTACCTGATGTATCAAGCCTATCTAACGATACTATTTCCCAATTTGTACGCAACAATATGTGGTGTATTAAATGATGACCAATAAAACCCGCTCCACCTGTAATCAATACTCGCACGCCTTCCCCCAATACGCAGTTCATCCCGCGTACTTACATATAACCGAAAAGACAGAAAAATAAAGCTAGATATTATTTCTTCTTTACAGGTTTTTTGGCTGATTTTTTCTTTGGTGGCTTCCACGCTTCATTTACGTCTGGAGTTGATTGATCGTCAGCCTTAAAGTGACCATCTTCATTACGTGCCCGCGTATACTTTACTGGTGGCTCAGAAGCCTCTGGCACTATCACAAAACCCTTCTTCTCTAAAACACGTCTAGCATTTGT…
>metag_c_000000141836
AACGAGTTCACTCGTATTCAGAATCTTGAAACTGATTGGAAGGAAATCTATCGAAGTATTGACAATGGCCTACCTAAGATGCTCTTGGACAAAAGGGAGCTTGAAAGCAGGATGGAGAGCGTACGAACTGAATTACTTCAACGCAAGGAGCACCTGGAAAGCACAGCAAAGGAGAACCAAAGCAGGACGAAGCATAATACGCGAATCCAAGTAATACAAGAACAGACAGATGGGTTTATAAAGCAACTTGAAAAAGTTCAAGAAGTATTAAGTAAACAAGAGGATCTTATTTCTAACTTAGAAGTACTAAAGAAAGCATTTAGTACAAATGGATTGTTAGCTTATAAGATTGAAAACCTTGTAAAAGAATTAGAAGAATTAGCGAATACTTATCTTGCG…
>metag_c_000000120932
ATTTATTCCGATGGTGGTTATGATGACGATGTAGTGTATTGGGATAGTCATGGTGGCAACTGGAATATCACTAATGAGATAAAAACATTTATGACTGAAGACCAAATGCTTCAGGGATTCACTATGGACAGTTCTATTGGATTGAGGGATAGAAATTATATAGGTGGTGATGCGTTCACCGTACAAATTAAAGTAACTGATGGAACAACTACCTATTCAGATACACAGGAATTTACTACTCACGCAGGACAATCGTACCAAACAATTACTAGCCAATTAACTGTTCCAGAGAATACACTAGCTTATTCTCTTGCTACGTTTGGATTGATTCTCGAAGGGACTAGCTTAACCAACGGGTATAACGGGCCTCAAACAAATAGTATTGGGCTGACTGCTACT…
>metag_c_000000270372
ATCTTCTTCAGCTTCGACTTCTGCATCGGCCTCTGCTTCGATCTCAGGTTCTTCCTCCTCAATCTCAGTTTCGACTTCAGCTACTTCTTCATTCAACTGCTGTTGTTTATCGATTGGTATATCGGACAACATCGACTTAAATGTGGATTCTGCTTGTTGGAGTCCAGATTCCATAGGTTGCTCCTGTAAAAATATTTATATTTTGCGTTTCATAGACCGACTCAATGTCGATTTATGAAACTCGCCTTTTTCCATTATAACATTAAAATGGGACTGCACCTCTGCTATCGCCCATTGAAGTTGGAAAAGCACTTCTCTACCTGAAGAATCTTTTGGATCAGACTCTTTCCAGGCTTCAATGTATTTAGTTTCTAATTCTTGAAATATCTTCTGGATAAG…
>metag_c_000000072090
ACGGCGCTATCCGCAAAAGTGGTTAAGCCGGTGTTCATCGCAAAGTTTGACTTTCCATCTGCGGACGTTTTCTACTGGACCGGTTCGGGTGATTTGGACTGGGGTGAAAACACATACACTGGGCTAGGAGATCTTTCTTCGGTTAACTTTCCAGCCGAAACCGTATCTGGCAGTGCCGCTGGCGCATCGTTCACACTTTCAGGAATCCCGTCATCGACAACCAGCCTTGCACTCAATGAAAATTACAAGAACGCAGCTTGTCGGGTTTGGATCGGAGCTCTCAACGTTACGACAGACGCGCTAATATCTGACCCGTATTTGAAATATAGGGGTGTGATTGACTCAATGGAAATGCTCGACGATGGAGAGACGGCAGCAGTTACTATTAACGTGGAGGGG…
>metag_c_000000271726
ACGTTTCACGCTATCCTTGTCAGTTGGGTTGAGCATTGCACCTTCCAAGAGCCAACCATCGTCATAATTGGCAAGACGCTTAAACCACAGCGTCTTGCCTAATCCTTGGGCTCCCTGAAAGACTAGGATGCCTTCAAGCGAAACGCCCTTCTCCTCACAAGCTGCCGCACAACAGCTTATCAGCCACTTCTTCATCAGCATCTCTTTGAGGGCCTCGTTCTCGGGGCTGCCAATGGTGTCCAGAAACTCCTGTAGCCGAGATCGCCCGTCCCATTTCCTTGATTCCATCCACGCTTTGACTGGGTTCCACTCGACGGCCAGCACCTTCAGGTAGTCCCGCACCTTGGAGTGTGGGATGCCCATCTGGATGCAGCGGTCCTCAATCTCGATAAGTGAAGC…
>metag_c_000000129891
GTGAGCAACATCGTCCGCCAGAATACCACGAATCTGATTGTGGGCTCGCCGTTCCCCAACCGCAAGGAGCTGCTCAAGATCGCAGAGGAGTTCGGTGACGTCGTGGGCGGGCAGGAGAACTGGCTGCTCATCTACCACACGGCCTGCCGCGAGCGATACGACTTCCTGCACATGGATCTTCAGTCAAACCCAGTCAAATGTTATCGAAATTTCACTGACCTGATCAGCGAGGGCGAGCACATCCTCGGCGGCTCCCACCCTGAAGACACCATTGACCAAACATCAGAATCACCAGAGGGGATGATAAGTGAAGCAAAGTGAAAAGTATATAGAGGTTTGAGCATTAGTTAAGTATAAGAATACGAAAATGACAAACCAATGCAAAGAGAGATATGAACA…
>metatranscriptomica_k121_40338
TAAATTTTCATTATCTTCATCTTCCGGATCATTAGGTTTCGCTACAGTATGCGGAAGTTTTCCTGCAAATTTTTCAGGAAGATCCCTCAACTCTTGTCTGTATGTTTCCCATTTCTCTTTTTCTGGACCATCGGGCAGTAAAGTCTTAGTGTCTGTATCATCTAGCAGACCATTTCTACCTGTTCGTATTTCATCCCAATCAGTCCACACTTTCTGTAAGACTAAGTCCCAAGTCTTAGATGCAGAGTCATAAACACAAGAATCTCTATGCCACACGTGATCAGGCGGAATTGAATCATTTCTAGGACGTTCATAATAAATTGTGCCATCATCGAGTTTATCTTGAGTTTGAGGTAGTTTATCATAAGAACCTCTATCATCGCCCGTACAATGTGGTTG…
>metag_c_000000264594
CGCAGCCTTTCTGCCCCAGATGAATGTACAAATACCAAAACATAAAGTAATTATAAATGCAACATTTGAATCAATCATTACATATTCCTTTTAGTTTGTTTAATGATTTCATCAATCGTGCTATCGAAATCTTTAAATTGTTTTTGTGCAGCAGATTTAATGGTATCCCAAGTTTCATACTTTTCACTGTTTAAGTGATCGTTAATAAATTCTTCGATATCCATTACTTGATTTTTGATTTTACTCATCTTTAAAACCTTTTTTTATCTTACTTATCTATAGTATCATAAAATTTAGGATTTGTCAAGGGTCTTTTCTTTAATTGTTAAATTATTTAGGAAGAACTCCATGTAAAGGTCTTCATTAAGTATCTGATAACCATTACTAGTGCCATAAGTT…
>metag_c_000000311501
GAACAAAAAGGAGAATGTACATTAGGTCATATTCAGTTCGCTGATGGTGATTTAAAAGTACCAAAAGAAAAACAAAACTTACAAAAATTATTATCAATATTTCATCCTTTAAAAGGTAAAATATATGAAGAATTCAGTGCAGTTGAAGAAGCTGAAGATGATTTAGACGAGTTAGATTTACAAATCGATGCTTTAGTATTTGCTAGAGAAATGGAAATAGATCAAGCTGAAGCTATAATGAGAGTAGAGATAGGAAGCTCTGTTAATTCGATGAGTTCTAAAGAGCTTAGAAGAGACTTATTATTATTTGCTAAGAACAATGCTAGACTATTCATAGAGCTAGCCAATGATGAGAACGTGCATCTAAGGAACGTAGCTATTAAAGCAGCTGAAGCTGGA…
>metag_c_000000151333
TGCAACTTTAGAAAGTAATTTGGTGACTATTGGGTTAGAATTATCTTTGTCAGAGAGTTTTCTAATTTTACGCAAATGTGGGGTAAACCAGTTTTTAGTTACCATTTTTTGCCAAGCATCCCAAGCAATTCCTTCATTTTTCCAGATTAAAGTATCACAGAATCTTTCAAGATCGCCTCTTGTACCAATCACTATAGGGATTTTAATATTCTTAATCCAAGCTTGAATTTCTACAGGCAAGTCTTTGTAATAACGGCCTTTTGCATCAAACTCTTCAACATTACCATTTTCATCTGATAGGACAAAAACTATAGATTGAGTTGCCGATAATCTAATTTTATTATCAAAGAAGGGAATGATAGATTCAAATAAACGATTTTGGCCATCAATAATGAATTG…
>metag_c_000000286917
TTGTGTGCAATAATAGCAATAATACCCAATACTGATTATCCAAAAGATGAAGATGGAAATTTAGATAAGACATCACCATACTTTGAGCCACTTTATTTTGGACATTTCTCTCAGATGGATTTGGAAGAATATAAAGAGAGTTATGCGGAAACATTAATGACTGATGACACAATATATGATGCATTAGCTAATGAAATGTATACTAGTGGTAAGACTCTTTCGCATGTTAAGTATAGGTGGATACGGTGGTCTTATACATCATTTCTTTTTGGTATGCTTGGTGCAATGGTGATATTTATATTAGACCTTACCATCTTTATGAGTTTTATAACAATAGTAAAAGATCAATTTGGGTGGAATGGTATAGTTTGGCAAAATTTCAGAGAAGGTTTTTGTGAG…
>metag_c_000000301842
AACAGCTGCATTTTTAACATTATCAAAGAGAACATTCTCCAAATCATCCTTATGCATCACATATTTCTTACGATGCATCGATGTCGAAGTAACAACAACATAATCTTTATCATTATCATTCTCCTTGTCTTCTTCGGTACTACTACCGCTATGCATTTCACTATAATTCATTTATTTTCTTCTCCAGTTAAGTGAGCAAAGATCGCTCAGTTTTCGGGCCCCCGTTGCGATCCCTTTCTAATTAGATAGTTAGATATTTGACGAGAGGAGATGTTAAAGGGAACGTATTTAATACGGCTAAAAGGACCACATAGAACATGTAGAGTAGTATCAACGCTGGCCAAACCCACATTAGATAACCTACCCCCTTCAAACTACAGTTCCCCCACCCAAGGCCCA…
>metag_c_000000265031
ACCGCTAGTAGTGGTCTTTAATTCTAACTTGCCCTCGCCACTAGAAACCTCTGTACCTGTGACTGTAGCAACAATAGCAGTCTGGGCGCAGCCAAAGTCTAAACTATCTGCTCCACCATTAGGTGTTGTAACCTTAATTGTCATTTTATTTAATTCCTCTTATTCTTCTATTTATAATAGTATTAATTATAATGGTATTAATGATAGTAATATTGTTCCTATGTTAAGTATCTAATTATTACGATTCCTGAACCACCTGCACCACCAGTACCACTCGCATCACCATCTGTGCCGGAAGAACCACCACCGCCACCACCAGTATTAGCAGTTGCTGCGTTACCATTTACATAAGGAGAATTACCTGAACCACCTGCTCCGCCACCACCTGCACCACCTACT…
>metatranscriptomica_k121_124532
ATTTCCAAATACTATCGGCTCACCTTTGGATAGCCGACCCTTTACTCGTATAAAGTGTGCCTGGGCCTGTCCCATCTTCATTTGAGCATCTGCCGATTTTTGTCTTGCCAGTAGCTCTGCTGCAGAAAATAAAACAATTAGCTGGTCATCCAGATCAGCCGTATCAGTCTTTGCAGAAAGGGGGTTCAAGTTTTTCACCCCCTCCAGACGAAGAGTCCCTTCACCTGTGGAAGCAACACCATTTTTGGACGGTATAGGCCAAACTTCTATCTGACCTGCAACATCACCATACGCCTCATAACACATTATGGGCCAGGATCTTATGTCCCTATCTGAGTCCCATTGGTTATAATGGGCAGGATTAATTCCATACTTAACCTTGTCCCATCTGTTACTCCA…
>RIS_MAG_35_contigs_RIS_MAG_35_contigs_91
CAGGGTTGGCTTGTAGGCGGGGTTATTCGCCTGGTAGCGACTAGCGCAGCGGTTTGGCATTGTGAGGCGTTCTTGCATGGTGATGGCACACTAGCGACTCCATTTGAATAAAAGGAGTAACCCATGGGAACTAGATTAACGGGCTCAGACGTAAAGGCAGTCAATTTGACTGCCGATACGGTAGCTTTAGATGCCGACGGTATATCGGTCGCAGCAGCCGTTGGAAATAACGCAGCCCTTGTAATAGGTGGTGCGTTGGCCAGCGGCGGTGCTGTTGCACTCTCGCACGGAAGAATCGTTACGATCCTTTCGGCGGGTAATGATGCGGCTAAATCCTTTACTGTAACGGGTACGGATGTTAACGGTGACGCTCAAACTGAGTCGATCACTGGTGCTAAT…
>metag_c_000000311930
AACGCAGAGGAATCAAGTGGTCAACATAGTCATGGTGATGAGGAAGGAAAGGAAATGAGTGGTATGGAGAAATTCAAAAAAAGTAGTAGGGAGAAAAAGGGAATGTGGGGATCAGGAGTTTTTGGAGGTGGTGGAGGAGGAGGAATAGGTAACTTATTTTAATAAAAAAATAAATATGGGATTTAAACTAGGTGCAGAAAAAGGAAACTATGCTATTGGAGGAGAGATTAGAACCAAAATGAGATTTGGTGGTGAAACTGGTGGTGATGCGTCTGTACCTGGAACACCTATTATTAGAAAAAGTTTAGAAGAGGGAGTTATGGGTGAAGCTAATATGGATGGAAGTATATATATTAGTGATAAACTAGAACCCGGGAGTTTTGAAGAAAGAAAAATTAT…
>metag_c_000000219955
ACAGAATATCTATATCAAAGTGAAAGAATCAAACCAGAAGAAGGTAAGATATGTATAGCACCTGCTGATTTCTTACACACACATAGAGGCAATCCACCAATCTCAAATGCCAAATATGTTATTACTGGTTGGTTTAATATCAGTACGCATGGCGAAAATCTTTTTTAAAAATTAATTTTGGAACTAATATGAGTTTAACTTATGATGCTGTATTTCCGACTATCATTGGAAAATGTGAAAGACAAGATTTATTGACAAACGTACAAGAAATTTTAGATAGTATAGATAAGGATGAATATTTTGAATATTCAAATGGACAAACCTTTGACATACTGCCAACTTTATTAAAGAAAGAATTTGAAAAAGAATTTATTAACTTTTTAAAAGTTGTATTGAAAA…
>metatranscriptomica_k121_349967
ATGGTTCAAGAAGATGAAGAAACTGAAGAGTGGAATGAGATCACTCCCGGTGCTGTCGATGACAAAGATAAAGTAGAATTTGAACTGCCTGACGATGGTTTAGGTGCTGAAGAAGAAGAAAAAATACAAGCTGCCAAACCACTTGAATATGCAGTAGTAGATGAAGATACTGATGAAGTTAAAACTAAATCGACAGAACAGAAATCAGAATCAGAGCCAGAAGAATTAGAGGGCATTGAAACTAAGGGTGCTCAGAAAAGAATTAAGCAACTAATCCGGCAACGTAAAGAGCGGGATGAAGAATTAAATAAACTTAAGTTAGAGGTTACAAGCCTTAAGAGTTCCGTAAAGGAACGTGATGGGCAGCTATCTACAAGTTTAAAAACTAATATTGAAAGT…
>metag_c_000000179303
GTTTTCTACAAGACAGACAACGCTCATCAATTCTTTGATGAAACAGAAGAAAAGTTGATTGGTGTGGCTTGTTATGGATTTCCAGTTGGGAGGAGAGTCGTAGGCTCAATATTCAATGAGGAGATTTTAGAGAACAAAAATGTATTGGAGCTGACTAGGTTATTCATACACGATGGCTACGGAAAGAATATTGAGTCGCATGTTATTTCAGCATCATTCAAATGGATGAAACAATTCGCACCCAATATAAAAGTTTTAATATCATATGCTGACCCTGAACAATCTCATGATGGTGCTATCTATCAAGCTACTAATTGGATATACCAAGGATGTGGAGACTTTCAGTTAGCGCCAACATACTCACTTAGACTTACAGAAGATGGTGTTTGGATGCACAGC…
>metag_c_000000113697
TGGCAACCTAAAAGCGCACCTCAATTAACAACAACAATACCTCCTGAAAGTGGGCCGATGCCGCATGGCTTGACTTACCTGACTGGAGATGATATAGTTCAAAATATAGGACATAAACATGGCAGAAATTGATAAGACATTACCCAATGTCGTAAAACAACCTACAGAAATTCCAACACCTGATGTAACCGGCGAAGATACTGAAGTTAATTTAGTTGAAGACGAAGTTACAACAGAAGATAATATTGAACAAACAGAACTAGCCGATGGTGGTGTAGAGATTAATTTTGACCCCAAATCCAAGCTCAATGGACAACAACCCCAAGGTCATTTCGACAACTTAACGGAAGCCGTAGATGATGGTTTTCTTTCCAAACTCGGTTCAGAAATGCAAGCGGA…
>metag_c_000000087952
GGCCAAGTTATCCCAAGAAAGTTTGGCGTTTCTGAATTTTGCCAGCTCATCGATCCATGCGGTATCACCTGAGAACCCGCGCAAAGCCTCGGGCTCTTCGTCCGAATAGATGGTCGCCCAAGAGCCATTAGGCCAGGTCAAACGACGCTTGGAGGGCTCATAGTGTGGTTTCTCCCAAGGTGGGGCATTTTTAAGGATGCCACCCGGCCCCTCAACCATATAATCTCGCGCGTCGGCGGGAACTTTAGCGACCATGGCGATCCACCGCCCCGGATGATCCATCGCCCGCCTGTGAGTCCAGCCGCCACCAGCGCGAGTCTTACCAAATCCTCGCCCTGCGCGAATCAGCCAGGTTGCCCAGTTGCCGGGCGGGGGGAGCTGTTTCGGCCGTGCCCAATA…
>metag_c_000000174768
ATCTTAGTACATAGAAAAAAAGAATCAAACACCCTATACACTATTAATGCTTTAAATGAATTAATTAAAAAGCTAAATGATGGTGTTGTTGATACTAATTTTAAAATAGATTGGCAACATTATAGAAATTGTGTATTACTTACCCAACACAATGACTTAAACCAATTAAATACTAAAATTTATAAAATTATCGAAGTATAATGAAAGAATTAGATACATTTAGAAAATTCCTAAAAGAAGAAAAAACAAGTTGGTCATATAAATGGGGTTCATGGGAAGCAGAGATAACAAAACATCCTCGTAGAAACGAATACCAATGGTCTGTTTTTGATAAGGACGGTAATGATACATATGATTTTAATAATGACATGGATGTTGAATTAGAAACACCACAAGAGG…
>metatranscriptomica_k121_62126
CCCGATTCAACCAACTTTAATACTTTTTTCACTGCTGCAAACTTTTTAGCTTATAGCAATAAGTTATACATAGCGCGCGCGATACCATCCGATGCGCAAAATGCAACGGTTCTACAGAACCAAGCAACTGTAGTGAACACTTCTATCGCAACACATACAGACTTAATTAAAAACCAAGAACATCACGATAGTTTAACACTATCATCTACTGCTTCACTATCTTGCTTTATAGCAAAATATCCAGGAGCCCTAGGTAACAGTTTAAAAGTTAGTGTATGTGATAGTCCATTGGCATTTGAAAGTACGTTTACTGGTGTAACAAACAGTACAATGGATGTTAGTTCATCTAATACTGGCTTTGTAGCTAGCATTTCCGTAGGTAGTACTACACTACTGTTT…
>metag_c_000000274756
CTCGATCTTCCTACCTGGGTATTTCTTTGTTATCTGCACATAAAGGTCATCGCTCATCATCTCACAAGATTTGTAATCATTCTGTAGTGTGCCTTGTGTGTATAGATTCAATATCCATCTCTTGAACTGTATGAATTCTATGTCCCTGTCATCATGGAACACTTCTATCGCTATTTTAAAATGGAACATGTGTCTGTGTGGATGACCGAGGAAACTCACATCATACTCATCACCTGTGGCTAATTTTGGATCCGTTAATGCCGCCGGGTATTTGTGCATACCTTCTTTTTGGAATGTCACCCAAACCATTTTACTTGCATTGTCAACTTTTATTGCTTCACTCATTATTGTACCTTCCTCTTTAGTTTCGCTTCTAATTTTTTAACTTTTGCTTCTAGT…
>metag_c_000000203317
AGAAATGTAGACAGTTCCCTTGCCCTTGCATGGCTTGCATATCCTGAGTGCTTTACTTGGTTGCCCATTCTTGTTGACAAGGTAGACACGACCATTACCCAGACACCCTGCACACCTCTGTCCTACAGTCTTGTACACAACATCAGTCATGTTCCTTACGTTTCTTATGAACACGTTAGCTCTCATACGAGTACGTAGCTTAGGCTTCATGGTGTTACCTCGCATTTCGTGACCCAGATTGAACGCCACTGCCCACAAAGACTTGTCCTTTACCCTGCGTGAGTAGAGAAGTACACTCCTGTCATCAGGACTAGACAGGTTTACAGGTGTATCACCCATAGCTTCTTTAGCCATAGTCTGTAGCTTAGTTTCTAAGTAGGAAAGTTCCTCATTGTATTC…
>metag_c_000000316765
ATGAGTAGAGAACATTTTGTGGAAAGCCACTTAGAAGGTAGGGTAAACGAGTTAATCTACAATGAGAATTTGTCAGAGGAAGATGCTATCCAAATTGCTACTAGTGAGCATGATGGTCAAGTTAATCTAGTTGAAGATAAAGCACTTAAGATACACAAGCTAGAAACCAACTTTACTACGGGTATCTACTCTAGTGCAATACTAGTAAATAAGATAACAGACTATCTAGAAAGTAATTCTAGTTCAGATAGCCAAGCACATGAAGTAAATATCTTTTGTGTAGAGATGATGGATCAAATTGTTGATTGGCGAAAGGGGATAGACAATGCAGAATAATATTGACCTATTCGATAATAAAGAAGTCGAGCAAGAAAAAAGAGATGTTGAGATAAGGAAGAA…
>metag_c_000000201918
ATTAACATTGGCGCCCGCCTTTATTCTAGAAGATGTACAAATGTTTAAATAATCTATGAATATTATATCGGGAACAAAATTACGTTTCAAGTTTAATTCACCTAATAAATTTTTAAAGTGCATTGCCCCGGCTGATGCAGTAGGATATTCTTTAATAATTATTTTACCATTGGTTTTTCCTTTGAGTTTATCTATTTTCTTTTTATACATATCTCTAGGAATTTCTTCTAATTGACTCATTGGAATATCTAAAAGATTCGCATCAATTCTTTCAGCGATCCTTTCTTCCGCCATCTCCATGGTGATGTAAAGAACATTTTTATTAATAGAAAGACAACTAGCGGCTTGATGACACATGAATAAAGATTTACCAACCCCAGTTCCTGCTAAACAAATATT…
>metag_c_000000269169
GCCGCCCTTAAAGATTCCAAGAACCCCCATCTCAAGAATAAATATGCGGATCTCGCGAGCATCTGGAATGCCGCCCGCGAGCCGCTTGCCGCCAATGAGCTTGCTATCATACAGACGACCGGCGACGACGAGGGCGGTCAGTATCTCGTAACAACCCTCGCGCACTCCTCGGGCGAATGGATTCGCGGTCGGCTCAAGATCGGCACCGAGGGCGCGAACAAGGGCGTTAATGCCAACCAATCACTCGGCTCGTCCATTAGCTATATGCGCCGATATGCCCTCGCGGCGATCGTCGGCGTGATACAAGACGACGACGACGGCAATGCGTCCTCGGGCCATAACAATAATCAGCAACGCCAGGAGGCGACCCTGGCGCGACCCCAGGCACTCGACGAGAAA…
>metag_c_000000245075
CATGAGGCTCATATTCAGACTCATGTATCTTTGATTGAAGATCCAAAGATTATGGAAATTATGTCTCAGAATCCTACCGCAAAGGCTTCAGAAGCAGCAATGGCTGCACATATTTCAGAGCATGTTGCTTTTGCTTATAGAGCCAAGATTGAGAAAGAACTTGGTGTTCCGCTGCCTGGGCCTGATGAAAAATTACCAGAAGATATTGAACTTAGGCTTTCTAGGCTTGTAGCGCCCGCAGCAGCACAGTTGACTGGAAAAGATAAGCGTGAAGCTCAGATGCAGAAACAAATGCAGGAGTCTGAAGATCCTATTATTCAGATGCAGCAACAAGAATTGCAGCTCAAGCAACAACAAGCGCAGGCTAAATCACAAGCAGATATGGCTAAGATTCAACTT…
>metag_c_000000230013
TTCATTGGGAAGTATACCCTTTAACTGTGTTTTTAATTTATTGTTAGTACTATTATTGCATACATTACGAAATTTATCAATAATTAAATCACTATTTAAACGTTTAATTTGTAACGGTATAGTTAGTTTAGTCATTATATCGATATTATTACGTAAACGTTGCTGTATAGCAGTAGACTCTGAAATGGCCCTAAAATTTTCTAACCGGTCGATGTTCGAGTCGAGATTCTTTTGAACACGTAGGAAAGGGTCTAAAACGTACTGATTTGTGGTGTCTATTACGTCTGAGAACGTATCTAAACCTAAACGTTGCATACAGTCGTATATACCGTAATTAGGTGATATAACTATAGTGCCACTAAGCACTGCAAACTGTAGTTTCTCTGTTATGCACGTACC…
>metag_c_000000094654
AATGGTTCTCCGCATGATGACACGGTGATCGCTTTGGGGATCGCTGTACAGATGGCTCCTTTAGTGTTCCATAAGGATTATGTTGTCGAAGAAGACGATTACATGACGCCTGACTGGTGGATGCGTCAGGGTAAGGAAGCGTGGGACCCTTGGTGGTCTGAGACGGACGAGTTTGTGATCGGGTCTCAAAGATAGCCGTGGGTGGTCAAGTTATATGGTGAGGCTGCATCGGTGTAGCCCGTTTGGAGAATCTAGTGTCGAAGTATTCCGATTCCGTGCCTACTTTTGGCGACAACCCGACTGGTGTCGGGGCGATGCCTGTCATCTCTTACGCTCAGGTCGACACCTTGTCGCGTCCTGGTGGCCCTGAGGAGAGCACTCTTACTGCTCCCGAAGCGG…
>metag_c_000000255064
AAAGATGAACTTTGGGTAGATCATGAAATTCTAGAACGTGAAAATTTAATGGGATTTTTTCAGGATGTGGTTAGGAATTTTGTAATTCAACAAACCTGTCAAAACCAACCATTTGAACGAAAAAGTATTCTTGAAGAGGAGTGGTACACACAGATGCTTTCTATGTGGGTTATTTCACAAAAGGATAATGAATATAATCCCTGTCATATTCATACTGAATGTGCAGTTTCTACTGTGATGTATCTTAAAATTCCAAAATACTTACCTACTCGTAAATCACATAGAGAAGATGATGGTGCGATTAATTTTACAAATAATGCCGGAAAAGATCCAATTTGGGGAAGTCCAACTATGACACTTCAACCAAGAGTAGGAGACTTCTTTATATTTCCAGCATCA…
>metag_c_000000066153
ATGGCAAACACATACACGTGGTCGATTGACCGCTTACTAGTCGCACAGACGCCGAATCCTGATTCGGTTGTCACGGCTTATTACTCTATCGTAGCTACGGACGGCGTAACTACAGTATCCGAATCTGGCCTCGTAGATATTACGGAGCAAGGCGCAGCGGCTAACGTACCCTACGCTAATCTACAAGAAGCCAACATATTCGGCTTCATCACTGCCGCCAAAGGACCAGAGTTTACGACTCAGATAGAGGTGCAGTTAGCTGCACGTCTCGTAACTCTCGGCAACCTACCGCCAGCACCCATGGCTAAAGACTTGCCTTGGGTAACAGAATAGATCTAAACGCAAGACCTAGAGTCTCCTTCGGGGGACTCTCCCTATTTCGTAAGGTGACTTGACCGC…
>metag_c_000000166816
ATTATTAATAAACTCATTAGCCGATGCACTACCGACTTCATTAAATGTACCTCTAGCCTGTGCATTAGATATCTGCTGTCTAGCTGGACCAGCACGCTCTTCGATAATCGAATTAATAATATTATCATCAATCTCACCAAAAGCATCACCAGGGAAAGCACTAGTCAGACCAGAGGTAAAGCCTTCTCGTTGGATGCCTCCCTCTTCTGTAAGAATATTACTTAGAAGATTCTCGTCACCAAATATACTACTAAGTCTTCCAAAATTGATTGGTTCAGATAGTCGTTCATCTGTACGAGCAAGTCCTCTATTAATAACATCTGCAAATTGTATTTCATCAGGTCCACCTTCAAGAAGTGTAAAGGGATTTTGTCCTGTCTGGCCTGAGAGTCTACTAAA…
>metag_c_000000311359
TGTTTTCTTGAGGTTCGTGATCGCTTCGTCTATTGACGCCTCTTCATAGGTGATGGCCTCCCCTGCGTCCTTCTTCGGTGATTTCTTTGGAACCTCATGCTTCGGTGCCGCCTTGAAGCGATCATTGGTAGCCTTGGGCTTCGGCTTCTTTGGGGCTACCTCGACAGGTGCAGCACCCCTTGGAAGATCTTCACCGGCATATACATATCCACCCAACCCGAGAATCCCAAAGCATTTTGTGAGGCACCGTTGCTTTGCGTCAGATATGGCACGGCTGTCGGGATTCGCAATTGCCTTGTTCTTGTAGTCCATCACAGGCAACCACATCTCTCGCTTCACATCATCGCCAATGGTCACGGAACAGCAGACGGATGCGGTGCCACCGGGGTAGGTTGTGAT…
>metag_c_000000240901
GCCGCCTTATTAGGTATAGACGAACTCGGGAAGATCCTAGAGAAGAAAACCGAGATTGAAGCATGGCTTAAGAAGGTTAAAGATGTCTGTTTGTCACGCCTAGAGAAAGGTCTTGAAGTCACGGGCCATAAACTTGTAGCGAGTAGGACTAACCGAAAGTGGGCAGACGAAGACGAGGCGGCGAAGTTTCTCAAACGCCGTATGCCTTGCGATGACGTCTATACTCAGAAGATAATAAGCCCGACGCAAGCTGAGAAACTTATCGACATCACACCGCGAAGCGTTAAGCTGTGGGAGGCAATAGTAGTTAAGCCTGAAGGCGATCCGACCATCGCCAAAGATAGCGACAAGCGCCCTGCCTTAGTTCCTTTACTCGACGAGTTTGACGACCTGGACGAG…
>metag_c_000000210691
GTCCGGCGTAACAGGTAGGTCCGAAACCGGAACCCACTCTGTGCGTATCCCGAAGACGGGTTTTTTGAGAGTTTTCATTTTTTAAAAAGTTTCTGTATGGGTTTTTCTGCGGGGGTTTCTTCGCGGTTTTTTAAGGCCCCCCACAAAGCGACATAAGAGGCCGCATCAACTGCGTCATCCGGATTTTCTCCGCCCACTTCCGCTCTCGCCACTTTAACGAGTGCCATGCAAAGTGCTACTTGGTCCGGTGAAACTTTGTATTTAAGATACGAAGACCACAGGTCCGCTACGCGTACATGAAGCGTGGTGTAATCGCCGTGTTGTTCGGCGCGCTTACCAGCAACCAAAGAAGCGGCTTCTTTTAATATTTTTTCGGGCAGCACTTTAAATACTCCATCC…
>metag_k121_2875340_flag_0_multi_120000_len_3191
ATGAGATATTTAAAATGGAAACTTTCTGAGGGGACATCGGGCACCGGTCCAGAGACGGAACTTAATTTAGTAAACAAGATCACTGCTGGAGGTTATGTAGATTCTGATGGATATCGTATTGGGTACTGGCCAGATATAGATACTTCCAGCATGTCTGAATGGGACGTTACTGAAGTATCAGAAGCAGACGCTCTGGCCTTCGCTCAGGCGATTTGGGCAGATGCCGAAATTGATTCTGATGGTATGCTTACTAGTGAAGAACCTGTAGATCCATCTGTTGAATAGTTAGATATAAAATCGCAAATCTGATATACTGGAGACACTATGGCAGTACAAATTCAAATGCGGAGAGATACCGCATCAAACTGGACATCGAGTAATCCCACCCTGGCCGCTGGC…
>metag_c_000000322233
TTTCTCTACAGTGTCGATCCTTCAGGTCATGTCGGTGACGGTACGGGCGAATTAATAGACTTTGAGCCAATTCATGGACCAAATTTTGTGCACAGATTTGAAGTGCCAGAAATAAAAATCCTAAATGGTCCTTACAACCTTGAGTTTGATGGAAATATAACTCTTGAGTTTATTCCTGAAATAGCAAATCCATATTCTACAAATTCAACAATACCATATAATAGTCCACTTGATGCAGATCCAGCAATTTCTGAAAGATTTATAGACTTCTGGCCAGGCGGGAATAATATTAAGTCATTTTCACTCGATACTAGATATGGCGCTTGGACAACATCAGCGCCATCAATGGCCTCAGTCGACATGGTTGGTACAGGCATAACAGGATATGGAGCTTTGACG…
>metag_c_000000133070
GTTACTTGGATAAGTGATTGGCTCTACACTGAACCGTCTGGATCGTTTGTCAAACCAAATGTCACGATAAATTGTAATTCCATTGGCTCGTTGTTTGGGGACGTAGAACTTACCGTCTGGTTTGTCCTCCCATGTTTGAACATCTTCCCCTGCTTCTAGCTTCTTCTCTTTCTCTTTGTTACGCCACAACATGACTGCAGCATGACAAGCGGCACCAATGCCTTGACCCCCTAGAATATCTTCTAGCTCTGGTACGTGGCCGCTGCCAGCCTTCTTGGCGTCGCAGTGGCAAATTAAAAGAATGGTAACGTCATGATCCACGCAAAACTTGGCAGCTTGCTTGGCGATCTTCTCTTGTCCACTGTAGTCATCCTTGTTAGAAATGTGCATGAGGGCGTC…
>metag_k121_2247280_flag_0_multi_282394_len_3129
GTCGATGATCCGCACCTGTTCGACAGAGAACGACCCCAGGTCGTCGGCCCACGTCGCAAGCGCGAATCCCTGCTGCCATGATGCGAAGCTCGTGTAGTCGCTGCGTACCTTGCCGAGCATACCCAACTCGTGCCATGTGAACTCCCCGCTCATATCTGTGTGGACGTGCGATCCGAGCCTATGCGTATGGCCGGACATTCCCGACACGCCGAGCTTCGAGAACTCGCCCTTTGCCGAATCGCCGGAGCCCCCGCGAACCACGTCGCCATGCTTCAGGCACAAGACGCCGTTGAGCATATAGAAGTTCGGTTTGCCTCCACCCGCGCCAGTGTACTCGACGACCTGCCAATCATCAGCCAGCCCGAGGAGGGATTTCCAAGTCAGCGCGTCGGCGACCTC…
>metag_c_000000163563
GCTAGAAAATTAATACCAAATGAAGTAGCAAGAGTTGCAGAAGTTGCAGCACCATTCGTTGCACCCTTCAATCCACTAGCTGCAGGTTTAATGTCAGGTATAGGTGGTTTTGATAGAACTGGGAGCATAGGTTCATCTCTTAAATCAGGGTTAATGAATTATGGTTTAGGTAATGTTGCAAGAATGGCAGGTGGGGCAGGTTTTCAAAAAGGATTAACTAATCCAAATGCTACAGCTAATGCAGGATTTATGAATAAATATTTAAGTTCTCCTTATAAACCTAATGAAGATATTTTTTCTAAAACAAAAGAAAGATTTTTTCCTGGTGGGGAAGAAATAGCAAATACTACTGATGTGGCTACTAAGGGCGGTAATGAATTTACTGAATATACTAAAGAA…
>metag_c_000000145082
GATGAAGGTGTGGAAACCATTGGCCCTGAAACAGAAATATATGACAGGACTGTGGACAAAACATATTGGGGATGGCCTGCTGCTCCCGATGCAGAGGTTGATCCTTACCACGTTAGATACATCTAATGGCATTAATTCCCGTTGATAAACTAGGTCAAATAGGAATTGTAAAGGACATTGCTCCTTTCCAGTTGCCTCCTAACGCTTGGTCTGACGGAAACAATATTAGAGTAGAGCATGGTGCGATTATTAAATCACCGGGATACGCTTCTGTTATTGCCACCTGCCCTATAGCCCCTTATTACATAACCCAGTTAAAGGCTGGTAGTGCGGCGTATTGGATTGTTGCTGGCCTTGCTAAAATATACGTCCACAACGGAACCATTTGGACGGATATCA…
>RIS_MAG_91_contigs_RIS_MAG_91_contigs_45
TCACAGAACTATATCGCTACTATCATCAGACCTTGCCTGATTAAAGTCGTTTACTATAGACATAAGAATTGAATCCTCAATAGTGTTTATACTAACCGACTCACCTCCCCTTAGAAACGGGTCAGGAGTAAAGTATAGCTTACACTTTGAGTGCACAAGAAATTGTCTTAAGGTGTTAATATCTAATAACATCTTATTCCTTTAGTTTTTCTACTGCTTGTTTAAAGTCAAGTTTAGAGGCTGAGCCTCTCCCCCTCAACTCACGTTTTCCACTTGTAGATGGGGGTAAAAATTCTATCCCATCTCTCTTACATCTTTTCCATTCAGATAATGTATCTTTAAATCTAAAGTGAAGTAATTTGCCAAGCTCTTCCTCACTCATATTACACATGGCAAACC…
>metag_c_000000058266
TCACAGAACTATATCGCTACTATCATCAGACCTTGCCTGATTAAAGTCGTTTACTATAGACATAAGAATTGAATCCTCAATAGTGTTTATACTAACCGACTCACCTCCCCTTAGAAACGGGTCAGGAGTAAAGTATAGCTTACACTTTGAGTGCACAAGAAATTGTCTTAAGGTGTTAATATCTAATAACATCTTATTCCTTTAGTTTTTCTACTGCTTGTTTAAAGTCAAGTTTAGAGGCTGAGCCTCTCCCCCTCAACTCACGTTTTCCACTTGTAGATGGGGGTAAAAATTCTATCCCATCTCTCTTACATCTTTTCCATTCAGATAATGTATCTTTAAATCTAAAGTGAAGTAATTTGCCAAGCTCTTCCTCACTCATATTACACATGGCAAACC…
>metag_c_000000060963
TAACAATGTCGATCGAGGGCTGACGCCAACCTTGATGCCTTTTTCAATGCACTTGGATAGCCAGAACTCAACACAAGCCCTGCCGGCCTCTGCGAAATGCAGATTGCCTTTATAGCTGAAATCAATGCCAAATAGGTCGATGTGCGCAACATTATTCCAATGGGCGAAAGCGACGGCATAAGCCACCGTAGTGTTCATGTAGGCACATTTTGTGGCTTCGACCACCTCTTGCAGCGGATACTCAACAATCCGAGGCACACGATCGTCTAACTCGCAGGAATAAATAGGGATGTCCAAAACCGGAAGAATTTCACGCATGACATCGGTTTGCTTGCCCGCGTCGTCCGTATCAAAAAATCGGCTGGCAGGGTCCATCATAAAGAGCCGGTCTAAATCAAA…
>metag_c_000000090689
TCATATTTGCTCCATCGTTAACCACTTATTCAATGCCTTGTTCCATTCACTTAATGTGGCATCGCTATTATTTAACCGCACCCATACTTTATCAAACTCTTTATGCAGTCCTTCTCTCATTTTACGCTTATGGTAATTGTATGTAACCTTACCTTTGGTTGCATATAATTTATCCAAATAACGCTTCTTTAAATTCTTCTTCATGTTCGTAGTACCTTCCGTTTTTAACATCATAGCTGAGTTTTCCTTTTCCTGGTCTTCCGTTTTTGTATTGAAATCTAACCTTATGAACATGGACACCAACATAATCGCTCTCTTCATTCTTGTGCCTATGAATAGTTATGCAATTTTCTGGTCTGTTAAAAAAATTAGCAGAACCTGAGATGTCATATGGAGTAG…
>metag_c_000000120967
TTACTGTGAGCGGAGGTGCATTACTTGCTCAAGGTTATACTGCTTAAAAGCAAGAAGGTTTTGGGTGTGCTTCTGTCTTTCCTCTAATGCTAGACCATAGGCTCCTCCGACACCGAAGTCATTGCCGCTGTCCTGCACATAGTAATCTCGGGAGTGGAACTCACATTCCTGCAAGGCGTCGGATACCTTGTCGAGGGCATCATAAACTTTCATCTCTCCCCGCAGTAGCATATCTCTAGATGTGCCGTTGAGGTGGACGGTGGGCAGTGGGTAGTTTACTTTTACTATCATGGGGTAAACATAACACCACCTACGGTGGTAGTCAACAATTTAAATCAATTAAAATAGCATCCAACCACACAAAATATAAAAACCTGTTCCAAGAACGAACAAATACAC…
>metag_c_000000186140
TGGTGAAGATGACAGCTTTAACTCGATTTTTTGTATTTTTTTCGATATACAGTCAACCTCTTCGGGATTATGTTCCTTTTTTGCATCTCTAAGTTGGATTTTCAATTCGACCTTCCTCTGAAGGGAATCAATAACCTCTTGAGGTTTTAGATTCTTATTCATACTTCTATTTAGGTCATTTAATACCGTTTCTTATTTAAAATCTGAAAAATCTCTTGTTTGGCCATCGTTCCTGCCTCTATCGAATACTGGGGTCGAGTCATCTTGGTTGATGGCATTCTCCACCAATTCCTCTTGTGCTTCTTGTTCACAATCATATAACTTCATACGACTTCGATCAACACCAATGATAAATCTCTTGAAGATTGTGGGGTCATTGTATCTATTCTTTAACTGTTT…
>metag_c_000000270835
CATCTCATGGAGAATCTCTTTGGAACGCACTGCGATGCTACCCTCTCGTACTAGCTCTCTAAGATTGTTTATCATCAGAGGCTTTGACTTGAGTGTAGTGTTCCACCCCAGCTTCTTCTGCTTCCTCGCTGTTCTTTCGTCAAGCACTCTTTCATAATACAGATTAGGGTATCCATGAGTATTACGCAAACTGGTAAGTGTAGTCAACCCTTGGTTGTTACGCTCTACCCCAACCAGCGCACTATTGTAGTAGCTCCCAAGTGCAGAACAAACCCATGCAAACAAGTCTGGGTCTATCTTACCTCGCCACATTGCACACTCCTCATAGGTTTCAGAATCAATGACACAGGCAACACTCCAGTCCGTATCCTTCTTGCTGATCTCTATTCCCTCTGAGAC…
>metag_c_000000326619
CTTCCGCAGGCAAATCAAGGTTTCGGAACCCCAACGCCGTGGGGTCAAGGCAACTTGTTCGGATCACCTAGGCTCTTTGGCCTGTCTTTTGATCACGACTCTTCCTTAATGACGGGCTACTTGGATGGAACCGCCGTCACTACACTAACCAACAACTACCTGTTGACAGTCGGTACTCCGGGTTCTTTTCGATTGTTTGGAAATCGGGGAGGGAACGCGTTCCCGCAAGGAGTTTTCGCAGAATTAGTCTTTGTCGACAAGCAAACGACTGCCACCCGCCAAAAGATCGAGGGCTATCTCGCCCACAAGTGGGGACTGGAAGGAAATCTACCGAGCGACCATCCGTTCAAAGCATCCGCCCCATGAAGGCTGCCCTCATATTTACCGCAACCATGCTAT…
>metag_c_000000159351
AAATCGTTTTTCAAATGGGAACCGGAGCCTACACAGAAGATACGTGACACATTAGTGTGGTCTAGGTTAGTCTATCCTGACAGAGCAAAGAGAGACTTCACCAATCAAGCTATTGACAAAGACCAGTATGGTAGACACTCACTTAAATCGTGGGGTCAGAGGTTAAACTTTGGAAAGGGAGAGTTCTCAGATTTTGCAGAGGTTAGTCATGAGATGGTAGAGTACTGTGAGAATGATGTTGAACTTAACTACAAGCTGTACTGTAAGTTACTTGATGCAAAGTTTCCAGAGGACTCAATACAATTAGAGCATGACATCCATAACATATGTTTGAAGCAGACTGAAAATGGATTTCCTTTTGATGTTGAAGGAGCATCTAAATTATATGCAAAACTTGCA…
>metag_c_000000218593
AAAGCTGAAGATATTACAAAAAGTTATAAAGAAAGAGAGGAAGCAGCAAACTCAGCATTTGCAAAAGAAACTGAATTAGAAAATAAAAGAATTACATTAGCTAAAGAAGCAGTAAGAATAGAAGAAGAAAGACACTCTTTAATGGGCAAAGATGGTGTTATGGCTGAAGATTTAGATGCTTTGGCAGAACTAGAAATTAATTTAGCAAATATTCGACAAGAAAGTGCAGGAAGGCAAATCAGTTTACAAAACTTCTTGAATGGATTAAGAGAAACTGAGAAAGCCCAAAAAAAAGCTGCACAGAAAGTAGATGCAGAAGCCGCAAAAGTAGAACTTGAAAGATTAAAAGGAGAAACAGATGAAGAATTCCAATTAAGAATTGATGCTGAAACATCAAAA…
>metag_c_000000135120
ATGCACGACGGCGAAAAAAAAGAAGAAGGCAAAGACGAGGGAATGTGTGAAGTCTGCGGCGAGAAAATGGAAGATTGCAATTGCGATAAGCCAGCCGAAGGCAGTGGGCCGATGAAGCCAGGCCACATGACCCTTAAAATTCAAATCATCATGGAAAAGCCAGATGCTGAGCTTGAAGAAGGTGATGTTGAAGAATTAATGAAATATGCTTCCAAAGATCACCAGAGCAGGAAGTTCGGAAAGTCTAAAAGCGAATTTGGAGAAAAAGATGCCAGATAGTCAACCTGAAGGACGACGTTCAAATAATTACAATCAACCGCCAGTTCCTCCGCCTAGTAATGGACAAGAATGGGGTGCTATTGATGACATTATTAAACAAATGAAATACCAGCGTGAGGC…
>metag_c_000000326361
GCTGGATTGATTGCTTATGTTTATGATGAATCTAAGAAAAAGGTAGACAAGGTAAAAAGAGCTCAGAACAAAGAGATTAAACAACAGAATATGGATAGATTGATGAAATTTTTTCGGTCAAATTCCAGTAAGTTAGTAACAGTATTTGATATGCAAAATCTTCTAGTAGATGCAAAAGACATGATTATTCGTAAGTTAGAGAAGGCGAAGGGTGTTGCATCTACCTTTGTTCGTACCAGTAGTGGGTATAAAGTCACACAACCAGAAGGATTTGTAGCTATAGACCATTTAGGAAAAGCAGTCAAGTTGGTAGACCGGCTTGAATTTGCACATCAAAACTTTAATGCAGCGAAAAATTGGAGTAAATGAAATTACTTGATGATATATTAGAATCACTTT…
>metag_c_000000298708
GCTTGTTAGTTCTAGCCAGTTGAGAATGTCTGATCTTACTTTGTTTGCTTTGTTACCTTCAAAATCTTTCCAATCAAATTTAATAACTCCTCTACCTATCTGGTATCCTCCCGAGTCTCCCACTATTGTGCTGAACTTTCTATCTCTGTTCACTACCATGGAATCCCTGTCGTTCACTTGTTCCATGTTAAGACAGGCGTGTCCTGCCGAGTACAGTGCTGTTGGGTATGTGAACATACCTTTTTCTGGATTCAAGAAGTTTAATCCTTCTACCCCGTTTTCAAAACCTTGTGGAATTCTTTCTGCTGGAATATGAGCACCGTTAGTGACTCTCTGTTTGCTTATGAATGTGTTATAAAAGTTTGAAATAGCAGGCAAGAAAACAGCAAAGTCTCTGCT…
>metag_c_000000222938
TTTATTACCAGACCTATCGTATGTATCACCTCTACCTGTTCTTGATGGTTGCTGTTCCCATATATCACCAGTGAGAAATTGAATCCGTTCATCTAATGGACTAATAGGATAGTCACTAAAAAAGTTTTTGGCATAATAATCTGGATCCTTATCCTGGGATTCTGGACCACTCATATCCCCAGGTTTTGGACTAACTCCCTGTATCTGATCTTGAGCAACAAACGGATTCGGATCTACTCCACCAGTCCATCCACCTGGAGGGGGTTGGAAGTATTGCTGAACCTGTTGGTTTGGAGGCAATTCAACTGGAGCAGATTGTCTTTCATCCCCTGCATAAGACAACCCTCTAAATGTAAATGGGGCACCACCTGCTTGGTTAAGTGCTTCCTGGAAAGCTAA…
>metag_c_000000168577
ACATCAACAACTACAAAACCAACAAAAGGATTTGTAATCGAAATGTTCAGGAAAGACGACCCTGAATGTGTTGTAAGAACTTTGAAATTAAATTCAAAGGCAGGTGTTAGATATATGGAAAAATATGTTTCTGATAGAAAGGAACCAATTTCCACATTCATCCCAGATGAGGATCTAGTTTTGGAGAAAGTCGACAATGGTGCCGGCATGTATCCAAGCGTATTACCAATTGGTGCGTAAGCACAATTTTTTATAAACACAATTAATGAATTTTTAGACATTACAGTTATGAACAAAATAACAAAAGAGATGAACAGTGGATTCCAAGAACTCATTGTAGATACCTCCAAAGCAGATAGAATACTACAATGTAGAGATTGTAATTCTATCGAAGTGCAT…
>metag_c_000000226996
GTGGTCAAGATAGTTGTTGTTGGCCGCCGCCGCCCTCAGTCTCTCGAACAGGGTTATGCCTGCCGGTTCTATGATGGTCATGTCTATCTGTGTCACTGACGTTAATCTTCTCTTCTCGTTCAGTCCAGGTATGGCATTCATGTTCACTGCCTGGAAGTACATGTCCCTGTCCAGCTTGTACGTCTTCCTGCTCTTATCAAGTGTCGCGGCCATCCTTGCGTTGCCGTCCTCACTTTGTCTGTTACCGTACAGTGTCCTTTTGTTATCAGCATTCAGTGGTTGCCCTGTGTTGCCTGCATTGGCATCTGATATGCCTGAACTCTTGATTATGATGTCATGTGGTACACCGTCCAGTGTCCTAGTGTCCTGGAGCTCGGCCTGACTCAGTGCCGACAGTGT…
>metag_c_000000186921
ATTTATGGTTGGGCTGGTGCAGATGTAAAAAGATTTCAAAATGAACCAGGTAAGAAAATTGTTTTACCTAAATCATATCGAGTACCCAGCTCAGTACATGATATAGCCAATAATATTTTAAATAGAATTCCTGATGAACGAAGAATTAAAAAAAAATGGAACGCACGGAATGAAAAAGGAACGGTTCTGCCCATTACTTCCATAGAAGATATGCCCTTTGATCAAGGAGACTGGTTAATTTTAGCAAGATACAATGACAAACTTATAAAACTGAAACCTACATTAAGAGAAATGGGTGTTTATTTTGAGTATAAAAATAGAAAAAGTTACAAAGCTAAACTTTATAACGCCATTCAAAGTTATACAAGATGGACAAACGGAATATTAGTGCCGATGGCC…
>metag_c_000000207511
ACGCCCAATCACTTCATCAACGTGACAGGAATGCAAAGATTACATAATGGTGCTATTTGGCAACAGTATGAAAAACATAATCAGTTACTAGAAGCTGTTTATGAATTAGCAGAAAAAGCAGTTGGCAAAAAAGAAGCCGATGCTATTCTAGATAAACACGAAGTTAAACGCTTAAACTAGGAGAAGAAAATGGCGATACAAGCAACAGTAGACTTAGGTAATGGAGTTTCAGCGGTAGACGCTTATTTAATAATTCCTTATGCCTATGTTAAAAAATTTAGACCAGAGAAAGATGGTGAAGATGCTACTTTTAAATTAATTTATGATGTAGATATTTACAAAAATAAAGCAGATGCAGATAATATATTTAGGTTAAAAAAGATAATACCCTGCAAAACA…
>metatranscriptomica_k121_255451||0_partial
CTATTTACCTTCAAGAAGTCCTTTACCAGCTTTAGCCATAGCACCAGAAACAAAACTAGGGACGGCCTCATCAGGGTTAGGAACATTAGAGCCTTGAATGGCAGATTTAATACCAGCATCACCCATGCCTACAGTATTGTTATCGGTAGCAAGCACATCACCTTGAATGCCACCGGAGGCGGCTTTTTGACCGCCTCCAAACAATTTAGACATGGCGCCACCAGCAAGAGCAGAAGCAATACCGCCAGCAATAGCACCAAACATAAATCACCTCACTTAAGTGGCTGGAGACAAATAATCTCTTTAATAACCTGATTCAGCGAAACCAATCCGCGGCATTTAGTAGCGGTAAAGTTAGACCAAACCATGAAACCAACATAAACATTATTGCCCGGCGTA…
>metag_c_000000133126
ATTTAATTCTCTTGCGTTTGCTTCGATTTTTTCCTTCAGTGATTTTGAAATTAAAGGACGTAATGAGTCAGGCTCAAGACCTTCTCTCTCACAATACCACAATACGGCATCCATGTGAGTTATACTTTTTTCAAGAGCAATCTCTTCTATTTTGAGGGAAAATGTTTTAGATGTATTCAAAGGCATTTATATATTCTTTCATAATAATTAAAAGTTGGGGGGTTAACCATGACCCCCCACGCATCTATTAGGTGATGACCCCTGCTGCGTCCGAAGTCGATATACAGCAATTCCTAGACATTACGCTGTGCGTAGTGCCTTGTAACCAGCAGCTACAATTGCCCTAGTAGGTGTACCGAGCATATACTTCATATATGTCTCACCGTCAAAAGACGATAC…
>metag_c_000000099087
CATCCACGTTTTGCATCATACTTTGAATCGGGTTGTCCTGAGACATCAATCTTCTGGGAAATGCAGGGTGTTGGATGTAAGTGTCGTCCAGATTGGATGATCAATGGAGGTGAATATATCATCGACCTTAAAACGAGTAATGATGCCAGCCCTGATAATTTTGCTAAGAGCATCGCCAACTTCAGGTATCACGTCCAAGATGCTTGGTACACAAAAGGAGTTCAAGTAGCTACAAGGAAATCTCCGACCTTTGTTTTCCTGGTCGTTGAAAATGTGGCACCTTTCTCAGTAGCAATCTATGTGCTAGATGGTAAATCAAAAGACGAGGGTTGGATGCTGGCAGACAAGGACTTGAGGAAATATGTGGAGTACCAGAACACTCTACCAGACGACAGATAT…
>metag_c_000000153722
ATCATCGTCAGGTATAATGTTTGAGTCAACGTCAGCACCAAAGACTACATTGTCAGATGCACTGTCGCCTAGTGTAAGTGTGCCACCGTTAAAGGTTGTTGTACCTGAAACTGTAGCGTTACCTGCAACTGTAAGATTACCACCTACAGCTAAAGTACTTGATATGTCTACTGCACCATTTATGTCTATTGCAGGTGCAACTATTTGTACTTCTGCACCTGCTACAATATCTAGTTGCCCATTGGTAGAAGCATTTATGTATTCGTCACCCTCATCAAAGAAATATAGTTTTTGTGTACTATTAATAAGAACGTCATCAGAGAATTTAAAATGATCTAAGTCTTCATCCCACGTAAGTACACCATCTGATGTATTACCATTAAATGTAAGTACTATATC…
>metag_c_000000176661
TATAAAGTGACAAATCCCGAAGGTTATGTTGCTATTGATAGGGTTAGTGGAGATGCTGTTAAACTTGTAGACCGTATGGAGTTCTCGTTTAACAACTTCACAGCAGTAAAGGCATGGGACAAATGAAAAGTTTTCTAAACTTAAACGAAAAAGTTTACGGTAAAATGGTCGGTATAGCTCAACGTAGGAAGCAAGGCCGCAGGATGAGAATGTTGTCCAAACAAACTTCATTTAAAATGAAAAAAAGACGGACTATGATGCGAGTCAGAAATACAGAAAAACTTACTAAGTCTGCAAGAAAACAAACAATTAATAAATTTAGACTTAAAGTATATCCTAATTATAATAGTATGTCGATGATGGCTAAAATTAAAGCAGACCAAATAATTATGCAAAGAT…
>metag_c_000000268715
CTGATTAAACTTGGGTGGCCCGCCGTTGTGGCCCGAACGGTGTGACACTGCCAACGTCTTCTGTAAAACCTTTCCATCAGCAGCACCTTCACCCGCAGAGAAAGTTACATAACATACATCAGGATTGATAAGACGGCAGATAAAGTTATTCTTGAACCAACGTTCAATCGCATTACCTTTAATACCTTGTTTCTTGCCCTCAAATACTGCAATCAACTTGCCATTCTTAAACCAAGCACCACCATCAGGTGCACAACCACCAATCCCGCCGGGAATCTGATCCTGGCGAATTCTCTTCTGCATTGTCAAACCTTCACACAAGGTCCAGCTATCTACCGAAATATATCCACTAAGAGTCTTACACTGCTTATCCAGTTTCTTGGCAACGGTATCAGTAGC…
>metag_c_000000226596
CCTGGACAGAAGAAACTACAGACACAACAACATGGACTGAGCAATAACATGGCAAATACATTTACTACTAATTACGATTTTGTTAAATCCGAAATTGGCGGAGATAACCAATCCTGGGGAAATAATTTACATTCTACCCTAAATCTTGCCGACATTGCCTTAGCTAAGGCTGTTGAAAATCAACTGATGTCTGGTATAACAAGTAATGCAATTGACTTAACTGCATCTGGATCTAATGGAATTATTTCCACATCTACAAATTTAAAGTATTTTGAGTCCGTTGTAGTTGGTGATAAGATCAGAGTTTCAGGCTCGTCTGAGACAATAAATGGTACAGCAGCAACACCTGTTATTCATACTGTAACTGCAAAAACAAGTGCAGATTCAATCACAACTAAC…
>metag_c_000000318800
CTTGATGGTTTCCTCAAAAGATTCGTCCAGTTCAAACCCGACATAAAACTCCAATGATGCAAGATATTTGTTAATCATGCTGTTCATGATTGGAACATACTGTTTGATAATTCGTTGTTTTACACCCTGATCTCTAAGAAGGGTTGCGGCTATATCAAAGTAGTGTCCTTTATCTGATAAGGACTCCTTTTTTGCTAGTAGGATATCTAGCTTATCCTCGTTGTCTTCTATTTGAGATTTTGTATCAGAACTACCTGTACTTTCCCCTTCTAGATCACTAATTTCTTTCTGTAACTTGGTTATGAACTTTTGGTTCGATACAATTTCTGATTGAACTATTCCAATTTGTCCTTGGAGGGATTCAATAGCCGTGGTAACCTTACTGATTTCGGTAAGTCG…
>metag_c_000000231871
ATGACTGACTTACTTGGATCCAATAACAAGCTCGATAAACAATCCCCGAGAGCAGGCCCGTATGTTCTTCGGGGTCTTTCACTTGCACCCGCTAACCTCAGTGGGTACGAGATGTGTCCAATGAGGACAGAGGGATGTACTAAGGCATGCATCGGGGTAAAGTCTGGACATAACAGGTTCGGCCCCGCCAAAGAGGCAAAGATCCGCCGTACTAAGATGTATGTTGAAGACAACTACGGGTTCATGGTACAATTATTCCGAGAGATGGATAATCTTTGCAGGTATTGCGAACGAAAGGGTAAACTACCTGTAGTTAGATTGAATACCTACTCGGATGTAGTGTGGGAACATAAACATCCTGAGATATTCAAAGAGTTCCCCGAGGTACAGTTCTATGAC…
>metag_c_000000115932
TCATTGCTGCACTCCGCTCCGTGTGTGTCGCCCATCCGATCCAATGGCAATGCTGGTCGCGGGTTTTGACCTGTCACGTTCGGCTTGCTTGAACTTGTCCAGGGCTTCCACCGCTTCGTCTCGTTCGCGTTGAATGTGAACAAGATCGGCTGCCTGGTCGCTGATGTAGTTGTATGCCTGCTGCAGCTTGTCACGTGCCAATCGCAGGTCGTCCGTGAGCTGATTGTTTTCCAACTGCAGTGGGCTCAAGTCGATATTCAGGTGATCGATGTGACTCATTTTGTATGCCTCCAAACTGTCGCTTCACCCGCTCGACCTGCAGGCCACACAAGTTGCCCGCCTCGAATGCTGCAGCAATTCAAGTACTTCAGCTGTCCGCGATCCTGTCGCCAGTGACGC…
>metag_c_000000283878
AAAAAAGGAGAGTATGGAATGATTACGTGGGTTGATGGATTAATATCCCCACACATTATGGTGAACTGTATAACACAATTCATGTCTTTAAGGTGTAAAGGTGTAATGGCATAGTTTAGGCAAAACATTAATACATATTATAAAGATATGACAAATAATAAAGAATTTACATGCTATGTGTGTGATAAATCATTCCCTAACAAGAAGTTAGGTGGAACAATAGGTAATAATCTTATCCCTGCTGAGAAATTATGTACTGATTGTGTTCATAAGAACGGTTGGTCAACAGATCAAGATTTAACACAACATGTATATAGTGAATTACAAGCTCGTAAACACGAGTTATTACAACGTATATAGAGATGACAGTTATGCCCAATCAATTAACACAAATCATCA…
>metag_c_000000235267
CAAAAGTCCACGTTCATCTTTAAATCCAGCAATGTCAATTACTGCATTTTCAAGTGAAGTTTCATTAAGGTCGGTTGCTGTAGCAGGACGGTTACTGTTCTTACCGCCATCTACCAATGGGTGACCATCGCCACCAGATACCCCATCACCGCTAGCGGTAAATAAAGGTACGCCATCACCAGAGTTGTAAGCAGTTGTAAACCCATTGTTAAATGGATTAACAGCTTTTACTTGTTTGGTGTAAGCCATTGCCCTAGCTAGTGCTTTTGTGTATCTAGCAGAAAGAGAGTCATAGAGGTTATCCTCCATAGCTTCTTCTGTAATACTAAAGCCCATTGCTATAGTTTCATGGTTGTAACGAGATGTGTAAGTTTCTTGTGCTGAATCATAACTGATTGC…
[truncated: 22 more rows]

## Sheet: Viral ORFs (aa sequence)
Source data for Figs. 1 and Fig. 2. Protein prediction from viruses under the Ross Ice Shelf
[truncated: 61,678 more rows]

[truncated: 18 more sheets: Virus classification Genomad, Viruses classification VIRIDIC, Vcontact table, Virus Annotation, PPR-Meta analysis, Virus-Host summary, Vir-host assign WisH, Cod usage viral cont MAG_91, CRISPR cas detection, tRNA scan assignment, Recruitment RIS Metagenomes, Recruitment RIS Trascriptomes, 37-F6 hits_all_ROSS_contigs, 37-F6 hits vs bona fide V conti, Hydrophobicity proteins, AMG_1, AMG_2, AMG Fe-S cluster protein]
